# Supplementary material for: LLGL2 Increases Ca2+ Influx and Exerts Oncogenic Activities via PI3K/AKT Signaling Pathway in Hepatocellular Carcinoma
Source: Front Oncol. 2021 Jun 10;11:683629. doi: 10.3389/fonc.2021.683629 (PMC8223678; doi:10.3389/fonc.2021.683629)
Supplement: Supplementary file 2 [file DataSheet_1.zip]

Archive with 3 entries (3 files):
- Supplementary Table 3.xls
- Supplementary Table 4.xls
- Supplementary Table 5.xls
