# Supplementary material for: LLGL2 Increases Ca2+ Influx and Exerts Oncogenic Activities via PI3K/AKT Signaling Pathway in Hepatocellular Carcinoma
Source: Front Oncol. 2021 Jun 10;11:683629. doi: 10.3389/fonc.2021.683629 (PMC8223678; doi:10.3389/fonc.2021.683629)
Supplement: Supplementary file 2 [file DataSheet_1.zip › Supplementary Table 3.xls]

	siLLGL2	NC	log2FoldChange	pvalue	padj	gene_name	gene_chr	gene_start	gene_end	gene_strand	gene_length	gene_biotype	gene_description	tf_family
ENSG00000169627	138.331.715.090.126	320.211.339.839.955	542.725.767.281.529	1.03E-10	1.99E-06	BOLA2B	16	30192934	30194306	-	1365	protein_coding	bolA family member 2B [Source:HGNC Symbol;Acc:HGNC:32479]	-
ENSG00000275895	743.196.865.057.559	867.523.942.757.736	-354.298.252.658.598	1.20E+01	1.16E+05	U2AF1L5	21	6484623	6499261	-	11119	protein_coding	U2 small nuclear RNA auxiliary factor 1 like 5 [Source:HGNC Symbol;Acc:HGNC:51830]	-
ENSG00000274276	319.012.857.339.249	631.052.448.242.429	-425.595.518.566.672	1.05E+06	6.35E+09	CBSL	21	6444869	6468040	-	4004	protein_coding	cystathionine-beta-synthase like [Source:HGNC Symbol;Acc:HGNC:51829]	-
ENSG00000100867	615.800.506.969.252	397.494.760.755.206	-268.807.145.354.609	1.32E+06	6.35E+09	DHRS2	14	23630115	23645639	+	7556	protein_coding	dehydrogenase/reductase 2 [Source:HGNC Symbol;Acc:HGNC:18349]	-
novel.5	116.831.514.007.446	108.318.481.390.141	-319.980.722.146.806	4.63E+06	0.000178731	-	1	154671612	154679820	+	2680	-	- && Q8NAS9.1 RecName: Full=Uncharacterized protein C5orf17 && -	-
ENSG00000226054	753.813.228.130.069	103.564.163.979.321	284.801.085.300.536	2.17E+08	0.006984069	MEMO1P1	21	36130489	36131376	+	888	processed_pseudogene	mediator of cell motility 1 pseudogene 1 [Source:HGNC Symbol;Acc:HGNC:23274]	-
ENSG00000275882	849.360.495.161.083	141.242.006.666.801	257.704.972.069.871	6.48E+08	0.017874529	IKBKGP1	X	154639978	154648275	-	1073	unprocessed_pseudogene	inhibitor of nuclear factor kappa B kinase subunit gamma pseudogene 1 [Source:HGNC Symbol;Acc:HGNC:24455]	-
ENSG00000074181	361.007.784.565.056	163.893.078.458.073	-217.902.102.290.207	1.07E+09	0.024672972	NOTCH3	19	15159038	15200995	-	9408	protein_coding	notch 3 [Source:HGNC Symbol;Acc:HGNC:7883]	-
ENSG00000103888	562.718.690.388.804	239.248.461.022.994	-208.574.168.298.925	1.15E+09	0.024672972	CEMIP	15	80779343	80951776	+	7621	protein_coding	cell migration inducing hyaluronidase 1 [Source:HGNC Symbol;Acc:HGNC:29213]	-
ENSG00000233024	276.076.879.244.421	0.936851351	470.005.601.865.247	1.58E+09	0.030397882	NPIPA9	16	18358086	18379331	-	3030	protein_coding	nuclear pore complex interacting protein family, member A9 [Source:HGNC Symbol;Acc:HGNC:41984]	-
ENSG00000105141	106.215.173.234.147	631.052.448.242.429	-255.757.420.366.474	4.03E+09	0.070713293	CASP14	19	15049480	15058293	+	3401	protein_coding	caspase 14 [Source:HGNC Symbol;Acc:HGNC:1502]	-
ENSG00000135346	479.864.729.127.293	139.402.578.475.184	178.238.896.650.842	5.82E+09	0.093512678	CGA	6	87085498	87095406	-	2284	protein_coding	glycoprotein hormones, alpha polypeptide [Source:HGNC Symbol;Acc:HGNC:1885]	-
ENSG00000188985	252.674.577.062.056	725.246.698.869.404	179.884.266.579.004	9.54E+09	0.141539235	DHFRP1	18	26170726	26171284	-	559	processed_pseudogene	dihydrofolate reductase pseudogene 1 [Source:HGNC Symbol;Acc:HGNC:2862]	-
ENSG00000179593	106.692.272.250.883	216.597.562.230.101	-419.895.150.132.141	0.000109596	0.150093508	ALOX15B	17	8039034	8049134	+	3011	protein_coding	arachidonate 15-lipoxygenase, type B [Source:HGNC Symbol;Acc:HGNC:434]	-
ENSG00000249839	212.852.731.043.676	25.427.530.890.285	-350.698.526.207.717	0.000116677	0.150093508	AC011330.1	15	43663654	43684339	-	3235	unprocessed_pseudogene	histidine acid phosphatase domain containing 2A (HISPPD2A) pseudogene	-
ENSG00000149527	1.39E-03	160.080.906.981.636	-701.495.056.035.398	0.000193974	0.233932906	PLCH2	1	2425980	2505532	+	10809	protein_coding	phospholipase C eta 2 [Source:HGNC Symbol;Acc:HGNC:29037]	-
novel.43	425.174.261.415.327	310.791.908.347.359	-283.581.472.709.804	0.000252157	0.286213332	-	20	62621371	62622325	-	955	-	- && - && -	-
ENSG00000179715	276.076.879.244.421	282.078.425.063.304	323.222.613.505.451	0.000299755	0.304112778	PCED1B	12	47079603	47236662	+	2618	protein_coding	PC-esterase domain containing 1B [Source:HGNC Symbol;Acc:HGNC:28255]	-
ENSG00000230409	690.115.049.468.774	220.409.615.566.573	-167.362.808.600.139	0.000305076	0.304112778	TCEA1P2	3	37275693	37276598	+	906	processed_pseudogene	transcription elongation factor A1 pseudogene 2 [Source:HGNC Symbol;Acc:HGNC:29891]	-
ENSG00000260236	1.39E-03	150.661.458.114.307	-692.818.472.925.749	0.000315208	0.304112778	AC099778.1	3	47379089	47380999	-	1911	antisense	novel transcript, antisense to PTPN23	-
ENSG00000100033	233.611.430.364.441	187.880.744.906.349	35.471.737.603.191	0.000348534	0.320252891	PRODH	22	18912777	18936553	-	8776	protein_coding	proline dehydrogenase 1 [Source:HGNC Symbol;Acc:HGNC:9453]	-
ENSG00000226200	106.692.272.250.883	188.339.241.387.189	-399.855.634.192.914	0.000376589	0.330302893	SGMS1-AS1	10	50624951	50641451	+	12420	antisense	SGMS1 antisense RNA 1 [Source:HGNC Symbol;Acc:HGNC:49683]	-
ENSG00000272068	276.076.879.244.421	970.151.729.339.393	-180.882.909.208.623	0.000585652	0.491336279	AL365181.2	1	156637783	156641004	-	3222	lincRNA	novel transcript	-
ENSG00000224985	212.852.731.043.676	207.178.123.171.576	-321.312.930.904.222	0.000739506	0.55078211	AL590714.1	1	161153760	161159349	-	379	antisense	novel transcript	-
ENSG00000159640	212.852.731.043.676	207.178.123.171.576	-321.312.930.904.222	0.000739506	0.55078211	ACE	17	63477061	63498380	+	8365	protein_coding	angiotensin I converting enzyme [Source:HGNC Symbol;Acc:HGNC:2707]	-
ENSG00000214049	156.065.679.400.595	508.599.910.622.124	161.498.211.647.802	0.000784774	0.55078211	UCA1	19	15828206	15836326	+	4152	lincRNA	urothelial cancer associated 1 [Source:HGNC Symbol;Acc:HGNC:37126]	-
ENSG00000234636	84.982.514.022.368	41.440.563.635.416	-227.014.826.858.105	0.000812684	0.55078211	MED14OS	X	40735400	40738701	+	900	antisense	MED14 opposite strand [Source:HGNC Symbol;Acc:HGNC:40162]	-
ENSG00000237126	1.39E-03	13.182.255.218.893	-67.372.309.896.143	0.00085757	0.55078211	AC073254.1	2	232580948	232611971	-	3725	antisense	novel transcript	-
ENSG00000230424	127.447.859.684.979	1.39E-03	668.789.254.521.778	0.00085757	0.55078211	EMC1-AS1	1	19210501	19240704	+	507	antisense	EMC1 antisense RNA 1 [Source:HGNC Symbol;Acc:HGNC:54050]	-
ENSG00000280120	276.076.879.244.421	376.275.150.871.434	283.252.220.436.616	0.000872039	0.55078211	AC073857.1	12	123152324	123153377	-	1054	TEC	novel transcript	-
ENSG00000213397	106.692.272.250.883	169.500.353.629.555	-384.760.760.065.668	0.000884859	0.55078211	HAUS7	X	153447666	153495516	-	3968	protein_coding	HAUS augmin like complex subunit 7 [Source:HGNC Symbol;Acc:HGNC:32979]	-
ENSG00000090382	1.39E-03	122.403.094.110.333	-66.313.556.245.741	0.00143701	0.837482694	LYZ	12	69348341	69354234	+	1764	protein_coding	lysozyme [Source:HGNC Symbol;Acc:HGNC:6740]	-
ENSG00000180673	116.831.514.007.446	1.39E-03	6.563.633.215.318	0.00143701	0.837482694	EXOC5P1	4	62816826	62818794	+	1969	processed_pseudogene	exocyst complex component 5 pseudogene 1 [Source:HGNC Symbol;Acc:HGNC:43870]	-
ENSG00000275004	955.988.390.714.993	41.440.563.635.416	-210.254.608.680.984	0.001501162	0.837482694	ZNF280B	22	22484421	22508742	-	5311	protein_coding	zinc finger protein 280B [Source:HGNC Symbol;Acc:HGNC:23022]	-
ENSG00000185596	167.743.678.116.857	593.374.746.048.918	149.712.228.746.781	0.001519066	0.837482694	WASH3P	15	101961603	101976543	+	2351	transcribed_unprocessed_pseudogene	WAS protein family homolog 3, pseudogene [Source:HGNC Symbol;Acc:HGNC:24362]	-
ENSG00000164674	425.174.261.415.327	244.855.873.486.899	-2.493.412.431.225	0.001648699	0.851845782	SYTL3	6	158650014	158764876	+	2896	protein_coding	synaptotagmin like 3 [Source:HGNC Symbol;Acc:HGNC:15587]	-
ENSG00000128482	319.012.857.339.249	216.597.562.230.101	-271.886.367.947.797	0.001665133	0.851845782	RNF112	17	19411125	19417276	+	3652	protein_coding	ring finger protein 112 [Source:HGNC Symbol;Acc:HGNC:12968]	-
ENSG00000107731	138.064.209.069.584	518.019.337.224.628	-189.882.682.349.155	0.001677557	0.851845782	UNC5B	10	71212570	71302864	+	6841	protein_coding	unc-5 netrin receptor B [Source:HGNC Symbol;Acc:HGNC:12568]	-
ENSG00000088726	148.680.561.300.747	5.368.581.900.671	-184.424.390.330.396	0.001860883	0.897689944	TMEM40	3	12733528	12769457	-	3297	protein_coding	transmembrane protein 40 [Source:HGNC Symbol;Acc:HGNC:25620]	-
ENSG00000127324	541.485.963.637.435	150.661.458.114.307	183.643.006.263.504	0.001860883	0.897689944	TSPAN8	12	71125085	71441898	-	2419	protein_coding	tetraspanin 8 [Source:HGNC Symbol;Acc:HGNC:11855]	-
ENSG00000224858	114.661.865.361.444	395.566.779.249.881	153.217.516.137.293	0.001913587	0.90059933	RPL29P11	3	37016523	37017014	-	492	processed_pseudogene	ribosomal protein L29 pseudogene 11 [Source:HGNC Symbol;Acc:HGNC:36905]	-
ENSG00000120055	148.680.561.300.747	0.936851351	381.252.536.847.207	0.002133716	0.980290272	C10orf95	10	102449837	102451543	-	1469	protein_coding	chromosome 10 open reading frame 95 [Source:HGNC Symbol;Acc:HGNC:25880]	-
ENSG00000212789	425.174.261.415.327	235.436.437.290.464	-243.712.139.854.496	0.002275868	0.999669461	ST13P5	11	18261982	18263091	+	1110	processed_pseudogene	ST13, Hsp70 interacting protein pseudogene 5 [Source:HGNC Symbol;Acc:HGNC:18556]	-
ENSG00000236209	319.012.857.339.249	207.178.123.171.576	-26.551.088.185.586	0.002370371	0.999669461	AC104135.1	2	74919555	74924846	-	763	lincRNA	novel transcript	-
ENSG00000172379	228.256.943.721.611	56.892.825.042.668	-131.716.082.490.178	0.002399212	0.999669461	ARNT2	15	80404350	80597933	+	7737	protein_coding	aryl hydrocarbon receptor nuclear translocator 2 [Source:HGNC Symbol;Acc:HGNC:16876]	bHLH
ENSG00000273783	1.39E-03	11.298.363.169.587	-651.709.060.601.379	0.002434933	0.999669461	AL136040.1	14	81221218	81222460	+	1130	antisense	novel transcript, antisense to GTF2A1	-
ENSG00000198569	1.39E-03	11.298.363.169.587	-651.709.060.601.379	0.002434933	0.999669461	SLC34A3	9	137230757	137236554	+	2303	protein_coding	solute carrier family 34 member 3 [Source:HGNC Symbol;Acc:HGNC:20305]	-
ENSG00000080031	84.982.514.022.368	367.308.491.749.124	-209.667.393.855.258	0.002551039	1	PTPRH	19	55181247	55209506	-	4345	protein_coding	protein tyrosine phosphatase, receptor type H [Source:HGNC Symbol;Acc:HGNC:9672]	-
ENSG00000099337	116.831.514.007.446	433.244.492.599.988	-188.036.685.445.018	0.002909732	1	KCNK6	19	38319845	38332076	+	6168	protein_coding	potassium two pore domain channel subfamily K member 6 [Source:HGNC Symbol;Acc:HGNC:6281]	-
ENSG00000139329	679.498.686.304.065	226.017.000.234.956	158.232.245.454.476	0.003132914	1	LUM	12	91102629	91111494	-	2671	protein_coding	lumican [Source:HGNC Symbol;Acc:HGNC:6724]	-
novel.13	106.692.272.250.883	141.242.006.666.801	-358.667.959.035.103	0.003346055	1	-	11	67620001	67626150	+	633	-	- && - && -	-
ENSG00000178297	319.012.857.339.249	197.758.682.938.013	-258.840.574.677.301	0.003385132	1	TMPRSS9	19	2360238	2426239	+	4328	protein_coding	transmembrane serine protease 9 [Source:HGNC Symbol;Acc:HGNC:30079]	-
ENSG00000198576	319.012.857.339.249	197.758.682.938.013	-258.840.574.677.301	0.003385132	1	ARC	8	142611049	142614479	-	2993	protein_coding	activity regulated cytoskeleton associated protein [Source:HGNC Symbol;Acc:HGNC:648]	-
ENSG00000213963	159.296.915.746.959	527.438.763.704.467	-172.003.381.470.715	0.003389794	1	AC019080.1	2	177283508	177392691	-	7171	sense_overlapping	novel transcript	-
ENSG00000138356	116.831.514.007.446	423.825.064.578.442	-184.875.005.046.104	0.00355334	1	AOX1	2	200586014	200677064	+	5410	protein_coding	aldehyde oxidase 1 [Source:HGNC Symbol;Acc:HGNC:553]	-
ENSG00000172236	1.39E-03	103.564.163.979.321	-639.299.101.067.379	0.004174171	1	TPSAB1	16	1240705	1242554	+	1503	protein_coding	tryptase alpha/beta 1 [Source:HGNC Symbol;Acc:HGNC:12019]	-
ENSG00000150636	1.39E-03	103.564.163.979.321	-639.299.101.067.379	0.004174171	1	CCDC102B	18	68715209	69055189	+	5805	protein_coding	coiled-coil domain containing 102B [Source:HGNC Symbol;Acc:HGNC:26295]	-
ENSG00000203667	1.39E-03	941.446.896.620.275	-625.720.315.876.275	0.004174171	1	COX20	1	244835616	244845057	+	4570	protein_coding	cytochrome c oxidase assembly factor COX20 [Source:HGNC Symbol;Acc:HGNC:26970]	-
ENSG00000260103	1.39E-03	941.446.896.620.275	-625.720.315.876.275	0.004174171	1	AC012435.1	15	74478070	74490286	-	3385	transcribed_processed_pseudogene	coiled-coil-helix-coiled-coil-helix domain-containing protein 7 (CHCHD7) pseudogene	-
ENSG00000182175	1.39E-03	941.446.896.620.275	-625.720.315.876.275	0.004174171	1	RGMA	15	93035273	93089204	-	13221	protein_coding	repulsive guidance molecule BMP co-receptor a [Source:HGNC Symbol;Acc:HGNC:30308]	-
ENSG00000132141	1.39E-03	941.446.896.620.275	-625.720.315.876.275	0.004174171	1	CCT6B	17	34927859	34981078	-	4285	protein_coding	chaperonin containing TCP1 subunit 6B [Source:HGNC Symbol;Acc:HGNC:1621]	-
ENSG00000130701	1.39E-03	941.446.896.620.275	-625.720.315.876.275	0.004174171	1	RBBP8NL	20	62410237	62427539	-	2799	protein_coding	RBBP8 N-terminal like [Source:HGNC Symbol;Acc:HGNC:16144]	-
ENSG00000215262	425.174.261.415.327	216.597.562.230.101	-231.748.824.090.742	0.004368548	1	KCNU1	8	36784324	36936125	+	3966	protein_coding	potassium calcium-activated channel subfamily U member 1 [Source:HGNC Symbol;Acc:HGNC:18867]	-
ENSG00000174564	307.925.968.040.033	857.118.641.267.942	-147.349.804.275.507	0.004599209	1	IL20RB	3	136946230	137011085	+	2443	protein_coding	interleukin 20 receptor subunit beta [Source:HGNC Symbol;Acc:HGNC:6004]	-
ENSG00000172382	244.227.792.147.156	715.827.274.072.574	-154.694.543.604.528	0.004698802	1	PRSS27	16	2712419	2720551	-	5920	protein_coding	serine protease 27 [Source:HGNC Symbol;Acc:HGNC:15475]	-
ENSG00000058085	319.012.857.339.249	188.339.241.387.189	-25.184.685.200.857	0.004849114	1	LAMC2	1	183186238	183244900	+	6543	protein_coding	laminin subunit gamma 2 [Source:HGNC Symbol;Acc:HGNC:6493]	-
ENSG00000265752	169.913.271.936.397	527.438.763.704.467	-162.762.560.257.036	0.005032069	1	AC010754.1	18	23957754	23982556	-	1061	lincRNA	novel transcript	-
ENSG00000158486	212.852.731.043.676	160.080.906.981.636	-284.369.795.651.376	0.005247305	1	DNAH3	16	20933111	21159441	-	14960	protein_coding	dynein axonemal heavy chain 3 [Source:HGNC Symbol;Acc:HGNC:2949]	-
ENSG00000157111	106.692.272.250.883	13.182.255.218.893	-34.880.457.171.339	0.005281544	1	TMEM171	5	73120569	73131809	+	1250	protein_coding	transmembrane protein 171 [Source:HGNC Symbol;Acc:HGNC:27031]	-
ENSG00000105219	106.692.272.250.883	13.182.255.218.893	-34.880.457.171.339	0.005281544	1	CNTD2	19	40222208	40226697	-	2046	protein_coding	cyclin N-terminal domain containing 2 [Source:HGNC Symbol;Acc:HGNC:25805]	-
ENSG00000228307	106.692.272.250.883	13.182.255.218.893	-34.880.457.171.339	0.005281544	1	OR2S1P	9	35962195	36014623	+	1859	transcribed_unprocessed_pseudogene	olfactory receptor family 2 subfamily S member 1 pseudogene [Source:HGNC Symbol;Acc:HGNC:8275]	-
ENSG00000215630	127.447.859.684.979	0.936851351	35.921.333.676.221	0.005281544	1	GUSBP9	5	71197646	71208130	-	584	unprocessed_pseudogene	glucuronidase, beta pseudogene 9 [Source:HGNC Symbol;Acc:HGNC:42323]	-
ENSG00000277496	201.762.347.775.107	583.955.320.291.607	-152.787.203.879.483	0.005793699	1	AL357033.4	20	62648961	62650767	-	1807	antisense	novel transcript, antisense to SLCO4A1	-
ENSG00000279602	425.174.261.415.327	207.178.123.171.576	-225.373.337.998.805	0.006072876	1	AC109326.1	17	43360041	43361361	-	1321	TEC	TEC	-
ENSG00000102879	212.378.708.081.418	376.275.150.871.434	245.595.696.538.184	0.006072876	1	CORO1A	16	30182827	30189076	+	4871	protein_coding	coronin 1A [Source:HGNC Symbol;Acc:HGNC:2252]	-
ENSG00000144730	148.680.561.300.747	47.092.220.286.339	-165.567.830.811.621	0.00637015	1	IL17RD	3	57089982	57170306	-	9561	protein_coding	interleukin 17 receptor D [Source:HGNC Symbol;Acc:HGNC:17616]	-
ENSG00000285644	159.296.915.746.959	489.761.057.025.515	-161.338.048.155.574	0.006686163	1	AC108448.3	11	3057538	3064707	+	2507	antisense	novel transcript, antisense to CARS	-
ENSG00000181856	286.693.242.033.493	78.176.324.661.897	-144.360.713.918.796	0.006780053	1	SLC2A4	17	7281667	7288257	+	4046	protein_coding	solute carrier family 2 member 4 [Source:HGNC Symbol;Acc:HGNC:11009]	-
ENSG00000273311	286.693.242.033.493	753.057.133.080.573	19.100.398.355.406	0.006891763	1	DGCR11	22	19046162	19048375	-	2214	sense_intronic	DiGeorge syndrome critical region gene 11 [Source:HGNC Symbol;Acc:HGNC:17226]	-
ENSG00000267500	319.012.857.339.249	178.919.798.351.104	-24.449.674.646.707	0.006966163	1	ZNF887P	19	11648364	11652877	+	1407	transcribed_unprocessed_pseudogene	zinc finger protein 887, pseudogene [Source:HGNC Symbol;Acc:HGNC:38700]	-
ENSG00000101638	319.012.857.339.249	178.919.798.351.104	-24.449.674.646.707	0.006966163	1	ST8SIA5	18	46667821	46759257	-	15789	protein_coding	ST8 alpha-N-acetyl-neuraminide alpha-2,8-sialyltransferase 5 [Source:HGNC Symbol;Acc:HGNC:17827]	-
ENSG00000279133	319.012.857.339.249	178.919.798.351.104	-24.449.674.646.707	0.006966163	1	AC018628.1	17	62003700	62007518	-	3819	TEC	TEC	-
ENSG00000173110	180.529.629.511.019	282.078.425.063.304	262.268.228.412.713	0.006966163	1	HSPA6	1	161524540	161526894	+	2355	protein_coding	heat shock protein family A (Hsp70) member 6 [Source:HGNC Symbol;Acc:HGNC:5239]	-
ENSG00000204882	53.133.644.289.111	226.017.000.234.956	-206.487.618.995.024	0.007167784	1	GPR20	8	141356500	141367267	-	1515	protein_coding	G protein-coupled receptor 20 [Source:HGNC Symbol;Acc:HGNC:4475]	-
ENSG00000152763	955.988.390.714.993	1.39E-03	627.751.193.508.669	0.007243414	1	WDR78	1	66812885	66924856	-	6673	protein_coding	WD repeat domain 78 [Source:HGNC Symbol;Acc:HGNC:26252]	-
ENSG00000267147	955.988.390.714.993	1.39E-03	627.751.193.508.669	0.007243414	1	LINC01842	19	14333743	14343916	+	768	lincRNA	long intergenic non-protein coding RNA 1842 [Source:HGNC Symbol;Acc:HGNC:52656]	-
ENSG00000205090	955.988.390.714.993	1.39E-03	627.751.193.508.669	0.007243414	1	TMEM240	1	1534778	1540624	-	2009	protein_coding	transmembrane protein 240 [Source:HGNC Symbol;Acc:HGNC:25186]	-
ENSG00000248476	1.39E-03	847.252.069.530.451	-61.072.942.305.658	0.007243414	1	BACH1-IT1	21	29351634	29361894	+	821	sense_intronic	BACH1 intronic transcript 1 [Source:HGNC Symbol;Acc:HGNC:40006]	-
ENSG00000158406	361.007.784.565.056	913.635.185.814.213	-133.686.131.690.437	0.007835135	1	HIST1H4H	6	26277609	26285638	-	2163	protein_coding	histone cluster 1 H4 family member h [Source:HGNC Symbol;Acc:HGNC:4788]	-
ENSG00000261821	212.852.731.043.676	150.661.458.114.307	-275.693.212.541.727	0.007864773	1	AC090826.1	15	74365435	74371211	+	4946	antisense	novel transcript, antisense to CYP11A1	-
ENSG00000188263	212.852.731.043.676	150.661.458.114.307	-275.693.212.541.727	0.007864773	1	IL17REL	22	49994513	50012659	-	3696	protein_coding	interleukin 17 receptor E like [Source:HGNC Symbol;Acc:HGNC:33808]	-
ENSG00000234535	212.852.731.043.676	150.661.458.114.307	-275.693.212.541.727	0.007864773	1	AL161719.1	13	33610967	33611522	+	385	lincRNA	novel transcript	-
ENSG00000147174	212.852.731.043.676	150.661.458.114.307	-275.693.212.541.727	0.007864773	1	GCNA	X	71578411	71613583	+	3621	protein_coding	germ cell nuclear acidic peptidase [Source:HGNC Symbol;Acc:HGNC:15805]	-
ENSG00000234851	254.844.154.258.055	658.862.049.862.282	19.301.881.199.088	0.008135331	1	RPL23AP42	3	161429127	161429597	-	471	processed_pseudogene	ribosomal protein L23a pseudogene 42 [Source:HGNC Symbol;Acc:HGNC:35942]	-
ENSG00000141527	84.982.514.022.368	320.211.339.839.955	-189.945.256.962.572	0.008204261	1	CARD14	17	80169992	80209331	+	9509	protein_coding	caspase recruitment domain family member 14 [Source:HGNC Symbol;Acc:HGNC:16446]	-
ENSG00000277157	106.692.272.250.883	122.403.094.110.333	-33.821.703.520.937	0.008390282	1	HIST1H4D	6	26188765	26189076	-	312	protein_coding	histone cluster 1 H4 family member d [Source:HGNC Symbol;Acc:HGNC:4782]	-
ENSG00000163131	106.692.272.250.883	122.403.094.110.333	-33.821.703.520.937	0.008390282	1	CTSS	1	150730188	150765792	-	4071	protein_coding	cathepsin S [Source:HGNC Symbol;Acc:HGNC:2545]	-
ENSG00000107099	106.692.272.250.883	122.403.094.110.333	-33.821.703.520.937	0.008390282	1	DOCK8	9	214854	465259	+	13784	protein_coding	dedicator of cytokinesis 8 [Source:HGNC Symbol;Acc:HGNC:19191]	-
ENSG00000166343	106.692.272.250.883	122.403.094.110.333	-33.821.703.520.937	0.008390282	1	MSS51	10	73423579	73433561	-	2423	protein_coding	MSS51 mitochondrial translational activator [Source:HGNC Symbol;Acc:HGNC:21000]	-
ENSG00000164845	116.831.514.007.446	0.936851351	346.787.403.772.232	0.008390282	1	FAM86FP	12	8232512	8242948	-	994	transcribed_unprocessed_pseudogene	family with sequence similarity 86 member F, pseudogene [Source:HGNC Symbol;Acc:HGNC:42357]	-
ENSG00000205609	870.593.221.027.127	199.686.885.446.081	-119.662.427.858.711	0.00871001	1	EIF3CL	16	28379579	28403879	-	3091	protein_coding	eukaryotic translation initiation factor 3 subunit C like [Source:HGNC Symbol;Acc:HGNC:26347]	-
novel.86	191.099.675.447.051	82.886.036.855.484	12.037.721.014.294	0.008913313	1	-	GL000218.1	58659	97451	-	4474	-	- && Q6B4Z3.1 RecName: Full=Histone demethylase UTY; AltName: Full=Ubiquitously transcribed TPR protein on the Y chromosome; AltName: Full=Ubiquitously transcribed Y chromosome tetratricopeptide repeat protein && -	-
ENSG00000168079	20.914.749.149.234	457.779.064.924.072	-112.971.440.385.251	0.009033906	1	SCARA5	8	27869883	27992673	-	4380	protein_coding	scavenger receptor class A member 5 [Source:HGNC Symbol;Acc:HGNC:28701]	-
ENSG00000185614	106.215.173.234.147	35.788.906.202.721	-174.158.342.214.238	0.009270117	1	INKA1	3	49803254	49805030	+	1040	protein_coding	inka box actin regulator 1 [Source:HGNC Symbol;Acc:HGNC:32480]	-
ENSG00000177465	169.913.271.936.397	489.761.057.025.515	-152.097.226.941.895	0.009703921	1	ACOT4	14	73591706	73596496	+	2362	protein_coding	acyl-CoA thioesterase 4 [Source:HGNC Symbol;Acc:HGNC:19748]	-
ENSG00000226268	743.662.018.846.087	291.953.044.021.319	-195.639.186.325.409	0.009730816	1	AC135977.1	11	49433480	49434438	-	959	processed_pseudogene	solute carrier family 25, member 33 (SLC25A33) pseudogene	-
ENSG00000270344	53.133.644.289.111	216.597.562.230.101	-200.381.991.794.498	0.009732694	1	POC1B-AS1	12	89525654	89548005	+	8041	antisense	POC1B antisense RNA 1 [Source:HGNC Symbol;Acc:HGNC:52949]	-
ENSG00000242474	222.995.068.980.313	470.471.180.194.043	221.329.576.075.883	0.009732694	1	AC093627.5	7	135853	149466	-	1766	lincRNA	novel transcript	-
ENSG00000275993	658.265.959.925.882	25.427.530.890.285	136.755.925.112.678	0.0100741	1	SIK1B	21	6111134	6123739	+	4806	protein_coding	salt inducible kinase 1B (putative) [Source:HGNC Symbol;Acc:HGNC:52389]	-
ENSG00000163395	268.599.120.513.998	121.505.674.264.126	114.353.464.645.515	0.010181265	1	IGFN1	1	201190825	201228952	+	12116	protein_coding	immunoglobulin-like and fibronectin type III domain containing 1 [Source:HGNC Symbol;Acc:HGNC:24607]	-
ENSG00000176046	127.715.352.916.791	602.838.171.374.288	108.291.418.282.048	0.010190447	1	NUPR1	16	28532708	28539174	-	5674	protein_coding	nuclear protein 1, transcriptional regulator [Source:HGNC Symbol;Acc:HGNC:29990]	-
ENSG00000205746	573.335.053.739.197	207.178.123.171.576	146.251.074.239.117	0.010695033	1	AC126755.1	16	18334400	18352476	-	6804	transcribed_unprocessed_pseudogene	polycystic kidney disease 1 (autosomal dominant) (PKD1) pseudogene	-
ENSG00000168255	244.227.792.147.156	564.666.762.672.253	208.702.681.078.384	0.010811714	1	POLR2J3	7	102537918	102572653	-	3190	protein_coding	RNA polymerase II subunit J3 [Source:HGNC Symbol;Acc:HGNC:33853]	-
ENSG00000117262	191.099.675.447.051	847.699.217.065.056	117.139.881.216.168	0.010938752	1	GPR89A	1	145607988	145670650	+	5561	protein_coding	G protein-coupled receptor 89A [Source:HGNC Symbol;Acc:HGNC:31984]	-
ENSG00000160179	159.296.915.746.959	461.502.775.552.297	-152.787.503.035.912	0.011159098	1	ABCG1	21	42199689	42297244	+	6121	protein_coding	ATP binding cassette subfamily G member 1 [Source:HGNC Symbol;Acc:HGNC:73]	-
ENSG00000260081	106.215.173.234.147	348.469.631.997.272	-170.324.472.055.084	0.011463391	1	AF274858.1	X	153599315	153613937	+	5206	transcribed_processed_pseudogene	Morf4 family associated protein 1 (MRFAP1) pseudogene	-
ENSG00000226015	265.460.516.639.581	753.057.133.080.573	179.950.866.938.701	0.01172386	1	CCT8P1	1	147203276	147204932	-	1657	processed_pseudogene	chaperonin containing TCP1 subunit 8 pseudogene 1 [Source:HGNC Symbol;Acc:HGNC:35144]	-
ENSG00000179583	425.174.261.415.327	188.339.241.387.189	-211.709.308.151.515	0.011803031	1	CIITA	16	10866222	10943021	+	20757	protein_coding	class II major histocompatibility complex transactivator [Source:HGNC Symbol;Acc:HGNC:7067]	-
ENSG00000170703	212.852.731.043.676	141.242.006.666.801	-266.461.225.899.121	0.011832427	1	TTLL6	17	48762235	48817214	-	5097	protein_coding	tubulin tyrosine ligase like 6 [Source:HGNC Symbol;Acc:HGNC:26664]	-
ENSG00000272405	228.256.943.721.611	481.327.621.202.397	-107.599.313.769.363	0.012405859	1	AL365181.3	1	156641666	156644887	-	3222	antisense	novel transcript, antisense to BCAN	-
ENSG00000008226	1.39E-03	753.057.133.080.573	-593.998.266.816.761	0.012730848	1	DLEC1	3	38039205	38124025	+	8338	protein_coding	DLEC1, cilia and flagella associated protein [Source:HGNC Symbol;Acc:HGNC:2899]	-
ENSG00000263786	1.39E-03	753.057.133.080.573	-593.998.266.816.761	0.012730848	1	AC022211.1	17	75145261	75146546	-	717	sense_intronic	novel transcript, sense intronic to HN1	-
ENSG00000267042	84.982.514.022.368	1.39E-03	610.990.975.331.548	0.012730848	1	AC100793.2	17	42679963	42682020	+	542	antisense	novel transcript, antisense to CCR10	-
ENSG00000140807	1.39E-03	753.057.133.080.573	-593.998.266.816.761	0.012730848	1	NKD1	16	50548396	50649249	+	17359	protein_coding	NKD1, WNT signaling pathway inhibitor [Source:HGNC Symbol;Acc:HGNC:17045]	-
ENSG00000234814	1.39E-03	753.057.133.080.573	-593.998.266.816.761	0.012730848	1	SVIL2P	10	30655489	30717266	+	3232	transcribed_unprocessed_pseudogene	supervillin family member 2, pseudogene [Source:HGNC Symbol;Acc:HGNC:44959]	-
ENSG00000246792	84.982.514.022.368	1.39E-03	610.990.975.331.548	0.012730848	1	AC106038.1	8	90646441	90656598	+	3808	antisense	novel transcript	-
ENSG00000178217	1.39E-03	753.057.133.080.573	-593.998.266.816.761	0.012730848	1	SH2D4B	10	80537902	80646560	+	4584	protein_coding	SH2 domain containing 4B [Source:HGNC Symbol;Acc:HGNC:31440]	-
ENSG00000279720	1.39E-03	753.057.133.080.573	-593.998.266.816.761	0.012730848	1	CR392039.4	21	9082601	9083101	-	501	processed_pseudogene	sosondowah ankyrin repeat domain family member C (SOWAHC) pseudogene	-
ENSG00000235408	1.39E-03	753.057.133.080.573	-593.998.266.816.761	0.012730848	1	SNORA71B	20	38425083	38425354	-	272	snoRNA	small nucleolar RNA, H/ACA box 71B [Source:HGNC Symbol;Acc:HGNC:10233]	-
ENSG00000005981	1.39E-03	753.057.133.080.573	-593.998.266.816.761	0.012730848	1	ASB4	7	95478444	95540233	+	4606	protein_coding	ankyrin repeat and SOCS box containing 4 [Source:HGNC Symbol;Acc:HGNC:16009]	-
ENSG00000256293	1.39E-03	753.057.133.080.573	-593.998.266.816.761	0.012730848	1	AC135279.2	12	64338178	64338797	-	620	processed_pseudogene	ATPase, H+ transporting, lysosomal 31kDa, V1 subunit E1 (ATP6V1E1) pseudogene	-
ENSG00000162511	1.39E-03	753.057.133.080.573	-593.998.266.816.761	0.012730848	1	LAPTM5	1	30732469	30757774	-	3228	protein_coding	lysosomal protein transmembrane 5 [Source:HGNC Symbol;Acc:HGNC:29612]	-
ENSG00000182612	891.825.946.846.169	367.308.491.749.124	127.661.943.342.157	0.012845498	1	TSPAN10	17	81637171	81648749	+	4745	protein_coding	tetraspanin 10 [Source:HGNC Symbol;Acc:HGNC:29942]	-
ENSG00000226696	84.982.514.022.368	301.372.476.419.181	-181.233.962.808.715	0.013149317	1	LENG8-AS1	19	54444807	54449045	-	1662	antisense	LENG8 antisense RNA 1 [Source:HGNC Symbol;Acc:HGNC:40705]	-
ENSG00000104518	297.309.604.974.367	941.446.896.620.275	164.506.342.927.737	0.013149317	1	GSDMD	8	143553207	143563062	+	5085	protein_coding	gasdermin D [Source:HGNC Symbol;Acc:HGNC:25697]	-
ENSG00000206567	53.133.644.289.111	207.178.123.171.576	-19.400.650.570.256	0.01323105	1	AC022007.1	3	10006418	10011209	-	2533	lincRNA	novel transcript	-
ENSG00000212123	456.555.056.029.091	160.080.906.981.636	150.412.065.290.871	0.013240194	1	PRR22	19	5782960	5784746	-	1787	protein_coding	proline rich 22 [Source:HGNC Symbol;Acc:HGNC:28354]	-
ENSG00000210741	106.692.272.250.883	11.298.363.169.587	-326.790.533.353.339	0.013412089	1	MIR196A1	17	48632490	48632559	-	70	miRNA	microRNA 196a-1 [Source:HGNC Symbol;Acc:HGNC:31567]	-
ENSG00000177340	106.692.272.250.883	11.298.363.169.587	-326.790.533.353.339	0.013412089	1	AC024940.1	12	31324316	31325829	+	1514	antisense	novel transcript, antisense to FAM60A	-
ENSG00000124097	106.692.272.250.883	11.298.363.169.587	-326.790.533.353.339	0.013412089	1	HMGB1P1	20	57488392	57489027	-	636	processed_pseudogene	high mobility group box 1 pseudogene 1 [Source:HGNC Symbol;Acc:HGNC:4993]	-
ENSG00000167191	307.925.968.040.033	753.504.972.955.598	-1.287.919.814.338	0.013676595	1	GPRC5B	16	19856691	19886167	-	6654	protein_coding	G protein-coupled receptor class C group 5 member B [Source:HGNC Symbol;Acc:HGNC:13308]	-
ENSG00000261499	955.988.390.714.993	320.211.339.839.955	-173.185.038.785.451	0.013705036	1	AC233699.1	17	36274191	36320547	+	1168	unprocessed_pseudogene	aminopeptidase puromycin sensitive (NPEPPS) pseudogene	-
ENSG00000258738	106.215.173.234.147	339.050.201.638.411	-166.385.931.358.326	0.01417872	1	AL121603.2	14	34874343	34876459	+	2117	antisense	vegetative cell wall protein gp1-like [Source:NCBI gene;Acc:112268124]	-
ENSG00000236200	339.775.057.777.568	11.298.363.169.587	157.706.704.709.565	0.01417872	1	KDM4A-AS1	1	43699765	43708138	-	1931	antisense	KDM4A antisense RNA 1 [Source:HGNC Symbol;Acc:HGNC:40528]	-
ENSG00000257605	233.611.430.364.441	564.666.762.672.253	202.322.983.693.018	0.014380224	1	AC073611.2	12	53298655	53300314	-	647	antisense	novel transcript, antisense to PFDN5 and C12orf10	-
ENSG00000124813	233.611.430.364.441	564.666.762.672.253	202.322.983.693.018	0.014380224	1	RUNX2	6	45328157	45664349	+	8192	protein_coding	runt related transcription factor 2 [Source:HGNC Symbol;Acc:HGNC:10472]	Runt
ENSG00000283064	319.012.857.339.249	160.080.906.981.636	-228.567.746.603.014	0.014485426	1	AL353759.1	6	26160765	26172802	-	1578	antisense	novel transcript, antisense to HIST1H2BD	-
ENSG00000266976	319.012.857.339.249	160.080.906.981.636	-228.567.746.603.014	0.014485426	1	AC079466.1	19	28606688	28615229	+	4453	lincRNA	novel transcript	-
ENSG00000188613	119.970.046.694.477	527.438.763.704.467	118.349.415.589.836	0.014811892	1	NANOS1	10	119029714	119033730	+	4017	protein_coding	nanos C2HC-type zinc finger 1 [Source:HGNC Symbol;Acc:HGNC:23044]	-
ENSG00000183032	138.064.209.069.584	395.566.779.249.881	-151.085.706.190.676	0.015229728	1	SLC25A21	14	36678431	37172866	-	3703	protein_coding	solute carrier family 25 member 21 [Source:HGNC Symbol;Acc:HGNC:14411]	-
ENSG00000273038	637.499.086.589.388	244.855.873.486.899	-192.224.260.633.932	0.015305394	1	AL365203.2	10	32887255	32889311	-	2057	lincRNA	novel transcript	-
ENSG00000229320	31.854.233.120.791	772.343.822.108.998	-127.477.008.038.621	0.015313558	1	KRT8P12	3	160565447	160569248	+	2047	transcribed_processed_pseudogene	keratin 8 pseudogene 12 [Source:HGNC Symbol;Acc:HGNC:28057]	-
ENSG00000183604	148.680.561.300.747	41.440.563.635.416	-147.177.347.582.878	0.015487289	1	SMG1P5	16	30267553	30335374	-	4791	transcribed_unprocessed_pseudogene	SMG1 pseudogene 5 [Source:HGNC Symbol;Acc:HGNC:49862]	-
ENSG00000109101	148.680.561.300.747	41.440.563.635.416	-147.177.347.582.878	0.015487289	1	FOXN1	17	28506243	28538896	+	3637	protein_coding	forkhead box N1 [Source:HGNC Symbol;Acc:HGNC:12765]	Fork_head
ENSG00000205534	159.296.915.746.959	442.663.920.429.586	-146.791.954.728.535	0.015709919	1	SMG1P2	16	29527568	29594966	-	4221	unprocessed_pseudogene	SMG1 pseudogene 2 [Source:HGNC Symbol;Acc:HGNC:49859]	-
ENSG00000163293	743.662.018.846.087	273.114.177.660.265	-186.059.983.862.984	0.016051556	1	NIPAL1	4	47914142	48040173	+	5983	protein_coding	NIPA like domain containing 1 [Source:HGNC Symbol;Acc:HGNC:27194]	-
ENSG00000225470	425.174.261.415.327	178.919.798.351.104	-204.359.202.610.015	0.016492881	1	JPX	X	73944184	74070408	+	13557	lincRNA	JPX transcript, XIST activator [Source:HGNC Symbol;Acc:HGNC:37191]	-
ENSG00000180881	425.174.261.415.327	178.919.798.351.104	-204.359.202.610.015	0.016492881	1	CAPS2	12	75275979	75390928	-	6689	protein_coding	calcyphosine 2 [Source:HGNC Symbol;Acc:HGNC:16471]	-
ENSG00000100078	128.463.136.794.781	583.955.320.291.607	113.556.744.922.611	0.017067102	1	PLA2G3	22	31134807	31140508	-	2600	protein_coding	phospholipase A2 group III [Source:HGNC Symbol;Acc:HGNC:17934]	-
ENSG00000179776	445.938.692.525.961	101.724.884.827.345	-118.772.795.976.652	0.017130461	1	CDH5	16	66366622	66404784	+	6080	protein_coding	cadherin 5 [Source:HGNC Symbol;Acc:HGNC:1764]	-
ENSG00000215835	329.158.694.459.061	11.298.363.169.587	153.143.365.290.317	0.017539069	1	AL596087.1	1	166275629	166277597	-	1969	processed_pseudogene	Ewing sarcoma breakpoint region 1 (EWSR1) pseudogene	-
ENSG00000135114	186.853.130.486.695	885.376.913.679.478	107.635.320.399.371	0.017647807	1	OASL	12	121019111	121039242	-	3517	protein_coding	2'-5'-oligoadenylate synthetase like [Source:HGNC Symbol;Acc:HGNC:8090]	-
ENSG00000173838	212.852.731.043.676	13.182.255.218.893	-256.597.838.577.407	0.017862218	1	Mar-10	17	62701314	62808344	-	4920	protein_coding	membrane associated ring-CH-type finger 10 [Source:HGNC Symbol;Acc:HGNC:26655]	-
ENSG00000152580	212.852.731.043.676	13.182.255.218.893	-256.597.838.577.407	0.017862218	1	IGSF10	3	151425384	151458709	-	11727	protein_coding	immunoglobulin superfamily member 10 [Source:HGNC Symbol;Acc:HGNC:26384]	-
ENSG00000171817	212.852.731.043.676	13.182.255.218.893	-256.597.838.577.407	0.017862218	1	ZNF540	19	37551406	37614179	+	4386	protein_coding	zinc finger protein 540 [Source:HGNC Symbol;Acc:HGNC:25331]	zf-C2H2
ENSG00000223745	212.852.731.043.676	13.182.255.218.893	-256.597.838.577.407	0.017862218	1	CCDC18-AS1	1	93262186	93346025	-	4786	processed_transcript	CCDC18 antisense RNA 1 [Source:HGNC Symbol;Acc:HGNC:52262]	-
ENSG00000227347	127.447.859.684.979	187.880.744.906.349	267.907.926.852.098	0.017862218	1	HNRNPKP2	2	136199114	136200503	-	1390	processed_pseudogene	heterogeneous nuclear ribonucleoprotein K pseudogene 2 [Source:HGNC Symbol;Acc:HGNC:42375]	-
ENSG00000129910	127.447.859.684.979	187.880.744.906.349	267.907.926.852.098	0.017862218	1	CDH15	16	89171767	89195492	+	4628	protein_coding	cadherin 15 [Source:HGNC Symbol;Acc:HGNC:1754]	-
ENSG00000196605	53.133.644.289.111	197.758.682.938.013	-187.336.198.524.002	0.018003167	1	ZNF846	19	9751993	9793180	-	3912	protein_coding	zinc finger protein 846 [Source:HGNC Symbol;Acc:HGNC:27260]	zf-C2H2
ENSG00000261373	371.624.148.013.117	13.182.255.218.893	148.575.708.348.596	0.018121122	1	VPS9D1-AS1	16	89711856	89718165	+	1753	antisense	VPS9D1 antisense RNA 1 [Source:HGNC Symbol;Acc:HGNC:48915]	-
ENSG00000232859	392.856.874.977.043	141.242.006.666.801	146.703.253.760.155	0.018332243	1	LYRM9	17	27878314	27894752	-	5380	protein_coding	LYR motif containing 9 [Source:HGNC Symbol;Acc:HGNC:27314]	-
ENSG00000054179	509.636.873.388.856	112.086.250.814.094	-113.535.309.615.829	0.019839725	1	ENTPD2	9	137048107	137054061	-	2640	protein_coding	ectonucleoside triphosphate diphosphohydrolase 2 [Source:HGNC Symbol;Acc:HGNC:3364]	-
ENSG00000269906	637.499.086.589.388	235.436.437.290.464	-186.595.157.365.929	0.019987884	1	AL606834.1	14	50662511	50663178	-	668	sense_intronic	novel transcript, sense intronic to SAV1	-
ENSG00000272288	244.227.792.147.156	753.057.133.080.573	167.980.134.270.196	0.019987884	1	AL451165.2	6	34696317	34697470	+	771	antisense	novel transcript, antisense to C6orf106	-
ENSG00000163412	477.787.783.008.753	105.492.654.303.463	-114.086.500.668.411	0.020003231	1	EIF4E3	3	71675414	71754773	-	10808	protein_coding	eukaryotic translation initiation factor 4E family member 3 [Source:HGNC Symbol;Acc:HGNC:31837]	-
ENSG00000148225	392.856.874.977.043	875.957.489.574.219	-115.460.441.138.578	0.020564937	1	WDR31	9	113313222	113340298	-	4933	protein_coding	WD repeat domain 31 [Source:HGNC Symbol;Acc:HGNC:21421]	-
ENSG00000219200	785.662.317.261.656	339.050.201.638.411	120.909.805.698.281	0.020925434	1	RNASEK	17	7012417	7014532	+	1789	protein_coding	ribonuclease K [Source:HGNC Symbol;Acc:HGNC:33911]	-
ENSG00000168298	148.680.561.300.747	282.078.425.063.304	234.469.548.487.411	0.020952111	1	HIST1H1E	6	26156354	26157107	+	754	protein_coding	histone cluster 1 H1 family member e [Source:HGNC Symbol;Acc:HGNC:4718]	-
ENSG00000228395	148.680.561.300.747	282.078.425.063.304	234.469.548.487.411	0.020952111	1	AL356481.1	9	128528901	128552410	-	1242	antisense	novel transcript	-
novel.87	329.158.694.459.061	753.504.972.955.598	-119.208.025.233.788	0.021001375	1	-	GL000220.1	117288	146100	+	1939	-	- && Q8TGM7.1 RecName: Full=Putative uncharacterized protein ART2; AltName: Full=Antisense to ribosomal RNA transcript protein 2 && -	-
ENSG00000247934	106.692.272.250.883	103.564.163.979.321	-314.380.573.819.339	0.021566548	1	AC022364.1	12	28163298	28190738	-	2728	antisense	novel transcript, antisense to CCDC91	-
ENSG00000198482	106.692.272.250.883	103.564.163.979.321	-314.380.573.819.339	0.021566548	1	ZNF808	19	52527652	52564464	+	5008	protein_coding	zinc finger protein 808 [Source:HGNC Symbol;Acc:HGNC:33230]	zf-C2H2
ENSG00000239556	106.692.272.250.883	103.564.163.979.321	-314.380.573.819.339	0.021566548	1	AC004951.2	7	43984995	43990207	-	793	transcribed_unprocessed_pseudogene	uroplakin-like protein (UPLP) pseudogene	-
ENSG00000278291	106.692.272.250.883	103.564.163.979.321	-314.380.573.819.339	0.021566548	1	AL161772.1	13	20699307	20703718	-	4412	antisense	novel transcript, antisense to IL17D	-
ENSG00000259215	106.692.272.250.883	941.446.896.620.275	-300.801.788.628.235	0.021566548	1	AC027237.2	15	69458522	69461806	-	391	lincRNA	novel transcript	-
ENSG00000215022	106.215.173.234.147	0.936851351	333.189.489.873.015	0.021566548	1	AL008729.1	6	13264861	13295586	-	3115	antisense	uncharacterized LOC100130357 [Source:NCBI gene;Acc:100130357]	-
ENSG00000274290	106.692.272.250.883	941.446.896.620.275	-300.801.788.628.235	0.021566548	1	HIST1H2BE	6	26172059	26184655	+	2585	protein_coding	histone cluster 1 H2B family member e [Source:HGNC Symbol;Acc:HGNC:4753]	-
ENSG00000231760	106.215.173.234.147	0.936851351	333.189.489.873.015	0.021566548	1	AL355312.2	6	149796151	149799150	-	2117	antisense	novel transcript	-
ENSG00000227619	106.692.272.250.883	941.446.896.620.275	-300.801.788.628.235	0.021566548	1	AL391056.1	9	129575371	129584556	+	2658	lincRNA	novel transcript	-
ENSG00000198216	106.692.272.250.883	941.446.896.620.275	-300.801.788.628.235	0.021566548	1	CACNA1E	1	181317690	181808084	+	18271	protein_coding	calcium voltage-gated channel subunit alpha1 E [Source:HGNC Symbol;Acc:HGNC:1392]	-
ENSG00000254554	106.692.272.250.883	941.446.896.620.275	-300.801.788.628.235	0.021566548	1	AC080023.1	11	10302657	10303704	-	803	antisense	novel transcript	-
ENSG00000186010	31.854.233.120.791	11.298.363.169.587	148.430.956.441.975	0.02169529	1	NDUFA13	19	19515736	19529054	+	2708	protein_coding	NADH:ubiquinone oxidoreductase subunit A13 [Source:HGNC Symbol;Acc:HGNC:17194]	-
ENSG00000278962	116.831.514.007.446	339.050.201.638.411	-152.788.017.459.109	0.021872151	1	AC092645.1	2	112188364	112190635	+	2272	TEC	TEC	-
ENSG00000171084	201.762.347.775.107	49.918.048.389.115	-130.211.840.279.421	0.021979843	1	FAM86JP	3	125916620	125930024	+	2519	transcribed_unprocessed_pseudogene	family with sequence similarity 86 member J, pseudogene [Source:HGNC Symbol;Acc:HGNC:44097]	-
ENSG00000272655	130.586.409.314.155	612.213.597.306.237	109.116.641.972.409	0.022002752	1	POLR2J4	7	44013562	44019170	-	1422	transcribed_unprocessed_pseudogene	RNA polymerase II subunit J4, pseudogene [Source:HGNC Symbol;Acc:HGNC:28195]	-
ENSG00000230454	1.39E-03	658.862.049.862.282	-575.069.078.467.226	0.022676824	1	U73166.1	3	50260303	50263358	+	2625	lincRNA	novel transcript	-
ENSG00000131634	1.39E-03	658.862.049.862.282	-575.069.078.467.226	0.022676824	1	TMEM204	16	1528688	1555580	+	1954	protein_coding	transmembrane protein 204 [Source:HGNC Symbol;Acc:HGNC:14158]	-
ENSG00000277400	1.39E-03	658.862.049.862.282	-575.069.078.467.226	0.022676824	1	AC145212.1	GL000194.1	53590	115018	-	2179	protein_coding	MaFF-interacting protein [Source:UniProtKB/Swiss-Prot;Acc:Q8WZ33]	-
ENSG00000116819	1.39E-03	658.862.049.862.282	-575.069.078.467.226	0.022676824	1	TFAP2E	1	35573314	35595328	+	2272	protein_coding	transcription factor AP-2 epsilon [Source:HGNC Symbol;Acc:HGNC:30774]	AP-2
ENSG00000261996	1.39E-03	658.862.049.862.282	-575.069.078.467.226	0.022676824	1	AC004706.1	17	6653464	6655009	-	879	lincRNA	novel transcript	-
ENSG00000122877	1.39E-03	658.862.049.862.282	-575.069.078.467.226	0.022676824	1	EGR2	10	62811996	62919900	-	3689	protein_coding	early growth response 2 [Source:HGNC Symbol;Acc:HGNC:3239]	zf-C2H2
ENSG00000231443	1.39E-03	658.862.049.862.282	-575.069.078.467.226	0.022676824	1	AC124944.2	3	195937243	195938739	+	1242	processed_pseudogene	protein phosphatase 4, regulatory subunit 2 (PPP4R2) pseudogene	-
ENSG00000232801	1.39E-03	658.862.049.862.282	-575.069.078.467.226	0.022676824	1	SDCBPP3	X	40890647	40891537	-	891	processed_pseudogene	syndecan binding protein pseudogene 3 [Source:HGNC Symbol;Acc:HGNC:44687]	-
ENSG00000263080	1.39E-03	658.862.049.862.282	-575.069.078.467.226	0.022676824	1	AC009121.2	16	11341809	11345211	-	1134	antisense	novel transcript, antisense to RMI2	-
ENSG00000263126	1.39E-03	658.862.049.862.282	-575.069.078.467.226	0.022676824	1	AC040162.3	16	67882461	67886367	+	3907	lincRNA	novel transcript	-
ENSG00000250318	743.662.018.846.087	1.39E-03	592.024.567.299.985	0.022676824	1	AC003072.1	22	30653877	30654814	-	612	unprocessed_pseudogene	ribosomal protein L13a (RPL13A) pseudogene	-
ENSG00000249790	1.39E-03	658.862.049.862.282	-575.069.078.467.226	0.022676824	1	AC092490.1	12	8788257	8795789	+	2279	lincRNA	novel transcript	-
ENSG00000258759	743.662.018.846.087	1.39E-03	592.024.567.299.985	0.022676824	1	AL049779.2	14	67799004	67799609	+	606	processed_pseudogene	DnaJ (Hsp40) homolog, subfamily C, member 9 (DNAJC9) pseudogene	-
ENSG00000128310	1.39E-03	658.862.049.862.282	-575.069.078.467.226	0.022676824	1	GALR3	22	37823382	37825495	+	1157	protein_coding	galanin receptor 3 [Source:HGNC Symbol;Acc:HGNC:4134]	-
ENSG00000261140	1.39E-03	658.862.049.862.282	-575.069.078.467.226	0.022676824	1	AC093525.4	16	2569043	2571936	-	459	antisense	novel transcript, antisense to PDPK1	-
ENSG00000251161	743.662.018.846.087	1.39E-03	592.024.567.299.985	0.022676824	1	AC020661.1	15	40906811	40910337	+	1584	lincRNA	novel transcript	-
novel.57	1.39E-03	658.862.049.862.282	-575.069.078.467.226	0.022676824	1	-	5	173329562	173334874	+	255	-	- && - && -	-
ENSG00000214535	1.39E-03	658.862.049.862.282	-575.069.078.467.226	0.022676824	1	RPS15AP1	20	21166206	21166596	-	391	processed_pseudogene	ribosomal protein S15a pseudogene 1 [Source:HGNC Symbol;Acc:HGNC:16598]	-
ENSG00000148346	1.39E-03	658.862.049.862.282	-575.069.078.467.226	0.022676824	1	LCN2	9	128149071	128153453	+	1596	protein_coding	lipocalin 2 [Source:HGNC Symbol;Acc:HGNC:6526]	-
ENSG00000228049	743.662.018.846.087	1.39E-03	592.024.567.299.985	0.022676824	1	POLR2J2	7	102665368	102671629	-	2065	protein_coding	RNA polymerase II subunit J2 [Source:HGNC Symbol;Acc:HGNC:23208]	-
ENSG00000207561	1.39E-03	658.862.049.862.282	-575.069.078.467.226	0.022676824	1	MIR635	17	68424451	68424548	-	98	miRNA	microRNA 635 [Source:HGNC Symbol;Acc:HGNC:32891]	-
novel.49	1.39E-03	658.862.049.862.282	-575.069.078.467.226	0.022676824	1	-	21	43710090	43711518	-	311	-	- && - && -	-
ENSG00000109832	1.39E-03	658.862.049.862.282	-575.069.078.467.226	0.022676824	1	DDX25	11	125903348	125943702	+	11036	protein_coding	DEAD-box helicase 25 [Source:HGNC Symbol;Acc:HGNC:18698]	-
ENSG00000265194	1.39E-03	658.862.049.862.282	-575.069.078.467.226	0.022676824	1	AL359922.2	9	21858910	21861926	-	3017	antisense	novel transcript, antisense MTAP	-
ENSG00000107551	1.39E-03	658.862.049.862.282	-575.069.078.467.226	0.022676824	1	RASSF4	10	44959407	44995891	+	9481	protein_coding	Ras association domain family member 4 [Source:HGNC Symbol;Acc:HGNC:20793]	-
ENSG00000248015	1.39E-03	658.862.049.862.282	-575.069.078.467.226	0.022676824	1	AC005329.1	19	1392170	1396467	-	3571	antisense	novel transcript, antisense to NDUFS7	-
ENSG00000166394	1.39E-03	658.862.049.862.282	-575.069.078.467.226	0.022676824	1	CYB5R2	11	7665100	7677222	-	8595	protein_coding	cytochrome b5 reductase 2 [Source:HGNC Symbol;Acc:HGNC:24376]	-
ENSG00000198520	743.662.018.846.087	1.39E-03	592.024.567.299.985	0.022676824	1	ARMH1	1	44674692	44725591	+	3290	protein_coding	armadillo-like helical domain containing 1 [Source:HGNC Symbol;Acc:HGNC:34345]	-
ENSG00000142677	743.662.018.846.087	1.39E-03	592.024.567.299.985	0.022676824	1	IL22RA1	1	24119771	24143140	-	2817	protein_coding	interleukin 22 receptor subunit alpha 1 [Source:HGNC Symbol;Acc:HGNC:13700]	-
ENSG00000116833	1.39E-03	658.862.049.862.282	-575.069.078.467.226	0.022676824	1	NR5A2	1	200027614	200177420	+	7543	protein_coding	nuclear receptor subfamily 5 group A member 2 [Source:HGNC Symbol;Acc:HGNC:7984]	SF-like
ENSG00000205740	743.662.018.846.087	1.39E-03	592.024.567.299.985	0.022676824	1	AL359878.1	10	971146	988341	-	4964	processed_transcript	novel transcript, antisense to GTPBP4	-
ENSG00000125510	425.174.261.415.327	169.500.353.629.555	-196.614.434.024.269	0.023070854	1	OPRL1	20	64080082	64100643	+	3640	protein_coding	opioid related nociceptin receptor 1 [Source:HGNC Symbol;Acc:HGNC:8155]	-
ENSG00000214184	169.913.271.936.397	376.275.150.871.434	213.613.449.438.088	0.023070854	1	GCC2-AS1	2	108507515	108534196	-	799	antisense	GCC2 antisense RNA 1 [Source:HGNC Symbol;Acc:HGNC:28126]	-
ENSG00000165929	307.925.968.040.033	706.407.849.222.111	-119.496.939.643.377	0.023589839	1	TC2N	14	91779746	91867536	-	6152	protein_coding	tandem C2 domains, nuclear [Source:HGNC Symbol;Acc:HGNC:19859]	-
ENSG00000146674	186.529.999.348.342	357.937.566.404.058	-0.940260029	0.023754016	1	IGFBP3	7	45912245	45921874	-	4571	protein_coding	insulin like growth factor binding protein 3 [Source:HGNC Symbol;Acc:HGNC:5472]	-
ENSG00000139428	117.948.299.716.361	612.257.593.856.409	0.945784808	0.024482922	1	MMAB	12	109553715	109573580	-	6018	protein_coding	metabolism of cobalamin associated B [Source:HGNC Symbol;Acc:HGNC:19331]	-
ENSG00000260643	53.133.644.289.111	188.339.241.387.189	-180.342.475.855.271	0.024510598	1	AC092718.3	16	81053587	81096296	-	3177	protein_coding	novel protein	-
ENSG00000231881	53.133.644.289.111	188.339.241.387.189	-180.342.475.855.271	0.024510598	1	AL109615.2	6	44073913	44077952	+	1608	lincRNA	novel transcript	-
ENSG00000127129	139.079.499.371.196	276.926.151.709.943	-0.993026448	0.024734502	1	EDN2	1	41478775	41484683	-	1649	protein_coding	endothelin 2 [Source:HGNC Symbol;Acc:HGNC:3177]	-
ENSG00000185633	937.429.939.529.827	1.796.278.996.149	-0.938148708	0.024805196	1	NDUFA4L2	12	57234903	57240715	-	2806	protein_coding	NDUFA4, mitochondrial complex associated like 2 [Source:HGNC Symbol;Acc:HGNC:29836]	-
ENSG00000233369	34.079.038.394.798	660.296.648.495.782	-0.954006622	0.024967203	1	GTF2IP4	7	73154938	73207283	+	3609	transcribed_processed_pseudogene	general transcription factor IIi pseudogene 4 [Source:HGNC Symbol;Acc:HGNC:51716]	-
ENSG00000073711	477.787.783.008.753	102.666.827.199.434	-110.174.131.668.195	0.025248005	1	PPP2R3A	3	135965728	136147894	+	7785	protein_coding	protein phosphatase 2 regulatory subunit B''alpha [Source:HGNC Symbol;Acc:HGNC:9307]	-
ENSG00000107159	109.667.537.219.441	209.393.274.531.225	-0.933010538	0.025374792	1	CA9	9	35673918	35681159	+	1608	protein_coding	carbonic anhydrase 9 [Source:HGNC Symbol;Acc:HGNC:1383]	-
ENSG00000163617	637.499.086.589.388	226.017.000.234.956	-180.737.468.802.701	0.026105331	1	CCDC191	3	113964137	114056594	-	5284	protein_coding	coiled-coil domain containing 191 [Source:HGNC Symbol;Acc:HGNC:29272]	-
ENSG00000049089	127.401.500.534.275	612.213.597.306.237	105.557.694.081.539	0.026634333	1	COL9A2	1	40300489	40317813	-	4215	protein_coding	collagen type IX alpha 2 chain [Source:HGNC Symbol;Acc:HGNC:2218]	-
ENSG00000139194	127.447.859.684.979	348.469.631.997.272	-144.300.625.165.889	0.026682384	1	RBP5	12	7115736	7128889	-	3027	protein_coding	retinol binding protein 5 [Source:HGNC Symbol;Acc:HGNC:15847]	-
ENSG00000260007	84.982.514.022.368	273.114.177.660.265	-167.093.575.831.422	0.026720022	1	AC107871.1	15	68184032	68229718	-	7276	protein_coding	novel protein	-
ENSG00000184451	84.982.514.022.368	273.114.177.660.265	-167.093.575.831.422	0.026720022	1	CCR10	17	42678889	42683917	-	2619	protein_coding	C-C motif chemokine receptor 10 [Source:HGNC Symbol;Acc:HGNC:4474]	-
ENSG00000053438	84.982.514.022.368	263.694.743.607.123	-162.054.395.345.233	0.026720022	1	NNAT	20	37521206	37523690	+	1329	protein_coding	neuronatin [Source:HGNC Symbol;Acc:HGNC:7860]	-
ENSG00000120729	212.852.731.043.676	122.403.094.110.333	-246.010.302.073.388	0.02704271	1	MYOT	5	137867791	137887851	+	2893	protein_coding	myotilin [Source:HGNC Symbol;Acc:HGNC:12399]	-
ENSG00000173210	212.852.731.043.676	122.403.094.110.333	-246.010.302.073.388	0.02704271	1	ABLIM3	5	149141483	149260542	+	7225	protein_coding	actin binding LIM protein family member 3 [Source:HGNC Symbol;Acc:HGNC:29132]	-
ENSG00000169918	700.731.412.617.521	143.170.347.736.779	-102.964.430.530.737	0.028288585	1	OTUD7A	15	31475398	31870789	-	14331	protein_coding	OTU deubiquitinase 7A [Source:HGNC Symbol;Acc:HGNC:20718]	-
ENSG00000143847	112.538.592.823.419	222.293.500.116.387	-0.981354401	0.029166817	1	PPFIA4	1	203026498	203078740	+	9707	protein_coding	PTPRF interacting protein alpha 4 [Source:HGNC Symbol;Acc:HGNC:9248]	-
ENSG00000235823	198.531.129.119.511	998.410.000.767.415	0.990657662	0.029983522	1	OLMALINC	10	100373513	100454043	+	7763	lincRNA	oligodendrocyte maturation-associated long intergenic non-coding RNA [Source:HGNC Symbol;Acc:HGNC:28060]	-
ENSG00000214145	180.529.629.511.019	442.663.920.429.586	-128.866.747.609.067	0.030298791	1	LINC00887	3	194296465	194312803	-	4153	lincRNA	long intergenic non-protein coding RNA 887 [Source:HGNC Symbol;Acc:HGNC:48574]	-
ENSG00000279970	319.012.857.339.249	141.242.006.666.801	-210.659.176.850.759	0.030348148	1	AC023024.2	15	101299656	101301648	-	1993	TEC	TEC	-
ENSG00000166819	319.012.857.339.249	141.242.006.666.801	-210.659.176.850.759	0.030348148	1	PLIN1	15	89664367	89679427	-	3795	protein_coding	perilipin 1 [Source:HGNC Symbol;Acc:HGNC:9076]	-
ENSG00000091831	319.012.857.339.249	141.242.006.666.801	-210.659.176.850.759	0.030348148	1	ESR1	6	151656691	152129619	+	13854	protein_coding	estrogen receptor 1 [Source:HGNC Symbol;Acc:HGNC:3467]	ESR-like
ENSG00000146556	276.076.879.244.421	631.052.448.242.429	-118.941.308.374.242	0.030400487	1	WASH2P	2	113588550	113599043	+	2958	transcribed_unprocessed_pseudogene	WAS protein family homolog 2, pseudogene [Source:HGNC Symbol;Acc:HGNC:33145]	-
ENSG00000241945	235.688.397.353.783	449.301.584.659.278	-0.930487601	0.030844822	1	PWP2	21	44107373	44131181	+	6839	protein_coding	PWP2, small subunit processome component [Source:HGNC Symbol;Acc:HGNC:9711]	-
ENSG00000204922	390.687.286.476.637	204.396.596.849.737	0.934169983	0.031225997	1	UQCC3	11	62670273	62673686	+	2397	protein_coding	ubiquinol-cytochrome c reductase complex assembly factor 3 [Source:HGNC Symbol;Acc:HGNC:34399]	-
ENSG00000160255	148.680.561.300.747	376.727.921.182.115	-133.470.292.480.334	0.031520396	1	ITGB2	21	44885953	44931989	-	6869	protein_coding	integrin subunit beta 2 [Source:HGNC Symbol;Acc:HGNC:6155]	-
ENSG00000233966	361.007.784.565.056	141.242.006.666.801	134.544.504.106.113	0.031942348	1	UBE2SP1	17	15704232	15704900	-	669	processed_pseudogene	ubiquitin conjugating enzyme E2 S pseudogene 1 [Source:HGNC Symbol;Acc:HGNC:30864]	-
ENSG00000238273	425.174.261.415.327	160.080.906.981.636	-188.430.202.745.958	0.032292239	1	AC108058.1	2	105363038	105378839	+	2609	antisense	novel transcript, antisense to FHL2	-
ENSG00000167992	425.174.261.415.327	160.080.906.981.636	-188.430.202.745.958	0.032292239	1	VWCE	11	61258286	61295316	-	4766	protein_coding	von Willebrand factor C and EGF domains [Source:HGNC Symbol;Acc:HGNC:26487]	-
ENSG00000231989	425.174.261.415.327	160.080.906.981.636	-188.430.202.745.958	0.032292239	1	PPP1R2B	5	156850538	156852528	+	1991	protein_coding	PPP1R2 family member B [Source:HGNC Symbol;Acc:HGNC:16318]	-
ENSG00000162078	106.215.173.234.147	301.372.476.419.181	-14.945.953.050.768	0.033173684	1	ZG16B	16	2830169	2839585	+	2665	protein_coding	zymogen granule protein 16B [Source:HGNC Symbol;Acc:HGNC:30456]	-
ENSG00000262406	297.309.604.974.367	11.298.363.169.587	138.517.598.202.633	0.033173684	1	MMP12	11	102862736	102875034	-	1874	protein_coding	matrix metallopeptidase 12 [Source:HGNC Symbol;Acc:HGNC:7158]	-
ENSG00000239523	955.988.390.714.993	282.533.611.115.814	-155.202.449.236.964	0.033533086	1	MYLK-AS1	3	123585542	123644568	+	980	antisense	MYLK antisense RNA 1 [Source:HGNC Symbol;Acc:HGNC:42440]	-
ENSG00000249626	955.988.390.714.993	282.533.611.115.814	-155.202.449.236.964	0.033533086	1	AC024560.2	3	197634315	197635811	+	1497	processed_pseudogene	protein phosphatase 4, regulatory subunit 2 (PPP4R2) pseudogene	-
ENSG00000251095	626.416.870.233.833	127.157.328.268.967	-102.013.739.973.352	0.033670553	1	AC097478.1	4	89551356	89726752	+	6069	antisense	novel transcript	-
ENSG00000167676	84.982.514.022.368	25.427.530.890.285	-156.832.811.260.192	0.033832332	1	PLIN4	19	4502180	4518465	-	6502	protein_coding	perilipin 4 [Source:HGNC Symbol;Acc:HGNC:29393]	-
ENSG00000204531	84.982.514.022.368	25.427.530.890.285	-156.832.811.260.192	0.033832332	1	POU5F1	6	31164337	31180731	-	2885	protein_coding	POU class 5 homeobox 1 [Source:HGNC Symbol;Acc:HGNC:9221]	Pou
ENSG00000189042	265.460.516.639.581	941.446.896.620.275	148.228.817.879.188	0.033832332	1	ZNF567	19	36687612	36727701	+	4724	protein_coding	zinc finger protein 567 [Source:HGNC Symbol;Acc:HGNC:28696]	zf-C2H2
ENSG00000286010	84.982.514.022.368	25.427.530.890.285	-156.832.811.260.192	0.033832332	1	AC108925.1	8	127663280	127670990	-	4601	lincRNA	novel transcript	-
ENSG00000257851	637.499.086.589.388	197.758.682.938.013	-161.586.048.331.679	0.033910222	1	HNRNPA3P10	12	51712469	51713606	-	1138	processed_pseudogene	heterogeneous nuclear ribonucleoprotein A3 pseudogene 10 [Source:HGNC Symbol;Acc:HGNC:48756]	-
ENSG00000258824	637.499.086.589.388	197.758.682.938.013	-161.586.048.331.679	0.033910222	1	AL122035.1	14	64422935	64448557	-	550	antisense	novel transcript	-
ENSG00000120051	637.499.086.589.388	197.758.682.938.013	-161.586.048.331.679	0.033910222	1	CFAP58	10	104353833	104455102	+	3491	protein_coding	cilia and flagella associated protein 58 [Source:HGNC Symbol;Acc:HGNC:26676]	-
ENSG00000266088	637.499.086.589.388	197.758.682.938.013	-161.586.048.331.679	0.033910222	1	AC004585.1	17	40517026	40527002	+	1198	lincRNA	novel transcript	-
ENSG00000206530	201.762.347.775.107	658.862.049.862.282	159.500.213.584.733	0.033910222	1	CFAP44	3	113286930	113441610	-	12160	protein_coding	cilia and flagella associated protein 44 [Source:HGNC Symbol;Acc:HGNC:25631]	-
ENSG00000220804	637.499.086.589.388	216.597.562.230.101	-174.631.841.602.174	0.034088382	1	LINC01881	2	242088633	242160153	+	1931	transcribed_unprocessed_pseudogene	long intergenic non-protein coding RNA 1881 [Source:HGNC Symbol;Acc:HGNC:52700]	-
ENSG00000228506	35.039.142.115.001	744.085.548.309.244	-108.409.557.353.119	0.034238954	1	AL513550.1	6	99424922	99432323	+	2588	antisense	novel transcript	-
ENSG00000227671	265.460.516.639.581	60.279.417.171.932	-117.978.118.782.165	0.034718451	1	AL390728.4	1	247189851	247210856	-	2160	transcribed_unprocessed_pseudogene	zinc finger protein pseudogene	-
ENSG00000234664	265.460.516.639.581	60.279.417.171.932	-117.978.118.782.165	0.034718451	1	HMGN2P5	15	29730713	29730985	+	273	processed_pseudogene	high mobility group nucleosomal binding domain 2 pseudogene 5 [Source:HGNC Symbol;Acc:HGNC:33568]	-
ENSG00000239828	955.988.390.714.993	0.936851351	318.175.275.749.101	0.034866602	1	AC063944.1	3	107272611	107421304	-	3310	lincRNA	novel transcript	-
ENSG00000235172	955.988.390.714.993	0.936851351	318.175.275.749.101	0.034866602	1	LINC01366	5	170331429	170333879	+	985	lincRNA	long intergenic non-protein coding RNA 1366 [Source:HGNC Symbol;Acc:HGNC:27416]	-
ENSG00000261798	106.692.272.250.883	847.252.069.530.451	-28.581.089.580.854	0.034866602	1	AL033527.3	1	39788976	39790171	+	1196	antisense	novel transcript, antisense to BMP8B	-
ENSG00000069667	106.692.272.250.883	847.252.069.530.451	-28.581.089.580.854	0.034866602	1	RORA	15	60488284	61229302	-	17023	protein_coding	RAR related orphan receptor A [Source:HGNC Symbol;Acc:HGNC:10258]	THR-like
ENSG00000275708	955.988.390.714.993	0.936851351	318.175.275.749.101	0.034866602	1	MIR3648-1	21	8208473	8208652	+	180	miRNA	microRNA 3648-1 [Source:HGNC Symbol;Acc:HGNC:38941]	-
ENSG00000188996	106.692.272.250.883	847.252.069.530.451	-28.581.089.580.854	0.034866602	1	HUS1B	6	655939	656963	-	1025	protein_coding	HUS1 checkpoint clamp component B [Source:HGNC Symbol;Acc:HGNC:16485]	-
ENSG00000168772	955.988.390.714.993	0.936851351	318.175.275.749.101	0.034866602	1	CXXC4	4	104468308	104494901	-	5823	protein_coding	CXXC finger protein 4 [Source:HGNC Symbol;Acc:HGNC:24593]	-
ENSG00000274349	955.988.390.714.993	0.936851351	318.175.275.749.101	0.034866602	1	ZNF658	9	66856426	66932141	+	4843	protein_coding	zinc finger protein 658 [Source:HGNC Symbol;Acc:HGNC:25226]	zf-C2H2
ENSG00000171450	106.692.272.250.883	847.252.069.530.451	-28.581.089.580.854	0.034866602	1	CDK5R2	2	218959655	218962162	+	2508	protein_coding	cyclin dependent kinase 5 regulatory subunit 2 [Source:HGNC Symbol;Acc:HGNC:1776]	-
ENSG00000249849	106.692.272.250.883	847.252.069.530.451	-28.581.089.580.854	0.034866602	1	AC138819.1	5	177682294	177713969	+	431	antisense	novel transcript	-
ENSG00000267246	955.988.390.714.993	0.936851351	318.175.275.749.101	0.034866602	1	AC091132.5	17	45549781	45558738	-	826	processed_transcript	novel transcript	-
ENSG00000257511	955.988.390.714.993	0.936851351	318.175.275.749.101	0.034866602	1	AC084824.1	12	32726383	32727387	-	1005	processed_pseudogene	nucleosome assembly protein 1-like 1 (NAP1L1) pseudogene	-
ENSG00000228792	106.692.272.250.883	847.252.069.530.451	-28.581.089.580.854	0.034866602	1	AL356310.1	1	211635906	211642867	-	585	lincRNA	novel transcript	-
ENSG00000139890	106.692.272.250.883	847.252.069.530.451	-28.581.089.580.854	0.034866602	1	REM2	14	22883222	22887678	+	2240	protein_coding	RRAD and GEM like GTPase 2 [Source:HGNC Symbol;Acc:HGNC:20248]	-
ENSG00000258920	955.524.124.039.402	461.502.775.552.297	104.771.010.189.271	0.035255976	1	FOXN3-AS1	14	89417354	89419793	+	1077	antisense	FOXN3 antisense RNA 1 [Source:HGNC Symbol;Acc:HGNC:44290]	-
ENSG00000135604	711.347.775.750.528	329.630.770.927.708	110.646.375.599.068	0.035267165	1	STX11	6	144150526	144188370	+	1926	protein_coding	syntaxin 11 [Source:HGNC Symbol;Acc:HGNC:11429]	-
ENSG00000271425	711.347.775.750.528	329.630.770.927.708	110.646.375.599.068	0.035267165	1	NBPF10	1	146064699	146229000	-	14374	protein_coding	NBPF member 10 [Source:HGNC Symbol;Acc:HGNC:31992]	-
ENSG00000241627	148.634.225.650.322	753.504.972.955.598	0.978757666	0.035766481	1	UBQLN4P1	3	148985868	148987668	-	1801	processed_pseudogene	ubiquilin 4 pseudogene 1 [Source:HGNC Symbol;Acc:HGNC:31133]	-
ENSG00000251136	169.913.271.936.397	4.049.862.079.155	-124.756.437.462.596	0.036157187	1	AF117829.1	8	89609409	89757727	-	7481	lincRNA	novel transcript	-
ENSG00000142102	764.429.591.188.082	35.788.906.202.721	109.190.913.188.045	0.037190124	1	PGGHG	11	289135	296107	+	5260	protein_coding	protein-glucosylgalactosylhydroxylysine glucosidase [Source:HGNC Symbol;Acc:HGNC:26210]	-
ENSG00000071051	138.064.209.069.584	348.469.631.997.272	-132.860.583.905.171	0.038410682	1	NCK2	2	105744912	105894274	+	2975	protein_coding	NCK adaptor protein 2 [Source:HGNC Symbol;Acc:HGNC:7665]	-
ENSG00000163093	127.447.859.684.979	329.630.770.927.708	-136.312.997.099.552	0.039238489	1	BBS5	2	169479480	169506655	+	4254	protein_coding	Bardet-Biedl syndrome 5 [Source:HGNC Symbol;Acc:HGNC:970]	-
ENSG00000011465	201.762.347.775.107	461.502.775.552.297	-11.892.013.839.656	0.039663735	1	DCN	12	91140484	91182824	-	12548	protein_coding	decorin [Source:HGNC Symbol;Acc:HGNC:2705]	-
ENSG00000132326	700.731.412.617.521	136.576.751.519.547	-0.961686525	0.039678785	1	PER2	2	238244044	238290102	-	6872	protein_coding	period circadian regulator 2 [Source:HGNC Symbol;Acc:HGNC:8846]	-
ENSG00000129521	467.125.094.472.686	851.510.924.575.694	-0.866066333	0.040010953	1	EGLN3	14	33924231	34462774	-	7359	protein_coding	egl-9 family hypoxia inducible factor 3 [Source:HGNC Symbol;Acc:HGNC:14661]	-
ENSG00000270276	116.831.514.007.446	310.791.908.347.359	-140.283.004.467.444	0.040101413	1	HIST2H4B	1	149854045	149861210	-	1929	protein_coding	histone cluster 2 H4 family member b [Source:HGNC Symbol;Acc:HGNC:29607]	-
ENSG00000260018	307.925.968.040.033	122.403.094.110.333	132.132.907.234.273	0.040101413	1	AC040169.1	16	84117051	84117571	+	521	antisense	novel transcript, antisense to MBTPS1	-
ENSG00000180998	307.925.968.040.033	122.403.094.110.333	132.132.907.234.273	0.040101413	1	GPR137C	14	52552836	52637713	+	6505	protein_coding	G protein-coupled receptor 137C [Source:HGNC Symbol;Acc:HGNC:25445]	-
ENSG00000100330	477.787.783.008.753	970.151.729.339.393	-102.015.952.576.906	0.040133371	1	MTMR3	22	29883155	30030866	+	9903	protein_coding	myotubularin related protein 3 [Source:HGNC Symbol;Acc:HGNC:7451]	-
ENSG00000267632	1.39E-03	564.666.762.672.253	-553.275.720.008.573	0.040964585	1	AC067852.3	17	42509784	42511519	+	1736	sense_intronic	novel transcript	-
ENSG00000178445	1.39E-03	564.666.762.672.253	-553.275.720.008.573	0.040964585	1	GLDC	9	6532464	6645783	-	8939	protein_coding	glycine decarboxylase [Source:HGNC Symbol;Acc:HGNC:4313]	-
ENSG00000154269	1.39E-03	564.666.762.672.253	-553.275.720.008.573	0.040964585	1	ENPP3	6	131628442	131747418	+	3885	protein_coding	ectonucleotide pyrophosphatase/phosphodiesterase 3 [Source:HGNC Symbol;Acc:HGNC:3358]	-
ENSG00000249923	1.39E-03	564.666.762.672.253	-553.275.720.008.573	0.040964585	1	AC007663.2	22	20198729	20204918	-	2228	antisense	novel transcript	-
ENSG00000251364	1.39E-03	564.666.762.672.253	-553.275.720.008.573	0.040964585	1	AC107884.1	11	7427266	7512515	-	7284	antisense	novel transcript, antisense to OLFML1	-
ENSG00000276386	1.39E-03	564.666.762.672.253	-553.275.720.008.573	0.040964585	1	CNTNAP3P2	9	67059560	67293468	+	3861	unprocessed_pseudogene	contactin associated protein-like 3 pseudogene 2 [Source:HGNC Symbol;Acc:HGNC:49589]	-
ENSG00000242798	1.39E-03	564.666.762.672.253	-553.275.720.008.573	0.040964585	1	AC073842.2	7	100115214	100127139	-	572	antisense	novel transcript	-
ENSG00000221340	1.39E-03	564.666.762.672.253	-553.275.720.008.573	0.040964585	1	RNU6ATAC18P	1	12569972	12570072	-	101	snRNA	RNA, U6atac small nuclear 18, pseudogene [Source:HGNC Symbol;Acc:HGNC:46917]	-
ENSG00000272140	1.39E-03	564.666.762.672.253	-553.275.720.008.573	0.040964585	1	AC022400.6	10	73703735	73713581	-	1192	lincRNA	novel transcript	-
ENSG00000273416	1.39E-03	564.666.762.672.253	-553.275.720.008.573	0.040964585	1	AL732292.2	1	235104180	235104609	-	430	lincRNA	novel transcript	-
ENSG00000270392	1.39E-03	564.666.762.672.253	-553.275.720.008.573	0.040964585	1	PFN1P2	1	120432204	120434052	-	1849	transcribed_processed_pseudogene	profilin 1 pseudogene 2 [Source:HGNC Symbol;Acc:HGNC:24298]	-
ENSG00000232803	1.39E-03	564.666.762.672.253	-553.275.720.008.573	0.040964585	1	SLCO4A1-AS1	20	62663019	62666724	-	1534	antisense	SLCO4A1 antisense RNA 1 [Source:HGNC Symbol;Acc:HGNC:40537]	-
ENSG00000231043	1.39E-03	564.666.762.672.253	-553.275.720.008.573	0.040964585	1	AC007238.1	2	58460292	58462032	-	1741	processed_pseudogene	IK cytokine, down-regulator of HLA II (IK) pseudogene	-
ENSG00000104901	637.499.086.589.388	1.39E-03	570.181.835.778.007	0.040964585	1	DKKL1	19	49361783	49375116	+	1461	protein_coding	dickkopf like acrosomal protein 1 [Source:HGNC Symbol;Acc:HGNC:16528]	-
ENSG00000232022	1.39E-03	564.666.762.672.253	-553.275.720.008.573	0.040964585	1	FAAHP1	1	46432129	46482493	+	2476	transcribed_unprocessed_pseudogene	fatty acid amide hydrolase pseudogene 1 [Source:HGNC Symbol;Acc:HGNC:50679]	-
ENSG00000271032	1.39E-03	564.666.762.672.253	-553.275.720.008.573	0.040964585	1	AC020907.4	19	35014961	35025335	-	526	antisense	novel transcript	-
ENSG00000280327	1.39E-03	564.666.762.672.253	-553.275.720.008.573	0.040964585	1	Z97633.1	16	1576716	1578371	-	1656	TEC	tec	-
ENSG00000107105	637.499.086.589.388	1.39E-03	570.181.835.778.007	0.040964585	1	ELAVL2	9	23690104	23826337	-	5140	protein_coding	ELAV like RNA binding protein 2 [Source:HGNC Symbol;Acc:HGNC:3313]	-
ENSG00000158458	1.39E-03	564.666.762.672.253	-553.275.720.008.573	0.040964585	1	NRG2	5	139846779	140043299	-	4520	protein_coding	neuregulin 2 [Source:HGNC Symbol;Acc:HGNC:7998]	-
ENSG00000279660	1.39E-03	564.666.762.672.253	-553.275.720.008.573	0.040964585	1	AC005703.6	17	15260513	15261841	+	1329	TEC	novel transcript	-
ENSG00000086570	1.39E-03	564.666.762.672.253	-553.275.720.008.573	0.040964585	1	FAT2	5	151504093	151568944	-	14537	protein_coding	FAT atypical cadherin 2 [Source:HGNC Symbol;Acc:HGNC:3596]	-
ENSG00000259972	1.39E-03	564.666.762.672.253	-553.275.720.008.573	0.040964585	1	AC009120.2	16	74305127	74335346	-	3297	processed_transcript	novel transcript, antisense to PSMD7	-
ENSG00000279406	1.39E-03	564.666.762.672.253	-553.275.720.008.573	0.040964585	1	AL359183.1	10	71364243	71366374	+	2132	TEC	TEC	-
ENSG00000284726	1.39E-03	564.666.762.672.253	-553.275.720.008.573	0.040964585	1	AL109936.6	1	23297797	23302866	+	604	lincRNA	novel transcript	-
ENSG00000224609	1.39E-03	564.666.762.672.253	-553.275.720.008.573	0.040964585	1	AC093425.1	1	59131936	59296491	-	4595	processed_transcript	novel transcript	-
ENSG00000019582	1.39E-03	564.666.762.672.253	-553.275.720.008.573	0.040964585	1	CD74	5	150400041	150412929	-	4780	protein_coding	CD74 molecule [Source:HGNC Symbol;Acc:HGNC:1697]	-
ENSG00000285722	637.499.086.589.388	1.39E-03	570.181.835.778.007	0.040964585	1	AC207130.1	22	49372924	49377119	+	2340	lincRNA	novel transcript	-
ENSG00000019102	637.499.086.589.388	1.39E-03	570.181.835.778.007	0.040964585	1	VSIG2	11	124747474	124752255	-	1447	protein_coding	V-set and immunoglobulin domain containing 2 [Source:HGNC Symbol;Acc:HGNC:17149]	-
ENSG00000260302	1.39E-03	564.666.762.672.253	-553.275.720.008.573	0.040964585	1	AP005482.1	18	12739490	12776137	-	2347	lincRNA	novel transcript	-
ENSG00000174059	1.39E-03	564.666.762.672.253	-553.275.720.008.573	0.040964585	1	CD34	1	207880972	207911402	-	9219	protein_coding	CD34 molecule [Source:HGNC Symbol;Acc:HGNC:1662]	-
ENSG00000223791	1.39E-03	564.666.762.672.253	-553.275.720.008.573	0.040964585	1	UBE2E1-AS1	3	23804024	23806905	-	778	antisense	UBE2E1 antisense RNA 1 [Source:HGNC Symbol;Acc:HGNC:40598]	-
ENSG00000227344	637.499.086.589.388	1.39E-03	570.181.835.778.007	0.040964585	1	HAUS6P1	7	53187388	53188938	+	1551	processed_pseudogene	HAUS augmin like complex subunit 6 pseudogene 1 [Source:HGNC Symbol;Acc:HGNC:43764]	-
ENSG00000223692	1.39E-03	564.666.762.672.253	-553.275.720.008.573	0.040964585	1	DIP2A-IT1	21	46462471	46469306	+	428	sense_intronic	DIP2A intronic transcript 1 [Source:HGNC Symbol;Acc:HGNC:41430]	-
ENSG00000223695	1.39E-03	564.666.762.672.253	-553.275.720.008.573	0.040964585	1	FO393418.1	22	36388626	36396517	+	510	lincRNA	novel transcript	-
ENSG00000259345	1.39E-03	564.666.762.672.253	-553.275.720.008.573	0.040964585	1	AC013652.1	15	38865322	39427195	-	6996	lincRNA	novel transcript	-
ENSG00000165507	1.39E-03	564.666.762.672.253	-553.275.720.008.573	0.040964585	1	DEPP1	10	44970981	44978810	-	2979	protein_coding	DEPP1, autophagy regulator [Source:HGNC Symbol;Acc:HGNC:23355]	-
ENSG00000229927	1.39E-03	564.666.762.672.253	-553.275.720.008.573	0.040964585	1	RHEBP1	10	46634911	46635466	-	556	processed_pseudogene	RHEB pseudogene 1 [Source:HGNC Symbol;Acc:HGNC:10010]	-
ENSG00000227620	1.39E-03	564.666.762.672.253	-553.275.720.008.573	0.040964585	1	ALG1L8P	11	67785273	67792335	+	760	unprocessed_pseudogene	asparagine-linked glycosylation 1-like 8, pseudogene [Source:HGNC Symbol;Acc:HGNC:44377]	-
ENSG00000174899	1.39E-03	564.666.762.672.253	-553.275.720.008.573	0.040964585	1	PQLC2L	3	157543246	157677749	+	3343	protein_coding	PQ loop repeat containing 2 like [Source:HGNC Symbol;Acc:HGNC:25146]	-
ENSG00000236651	637.499.086.589.388	1.39E-03	570.181.835.778.007	0.040964585	1	DLX2-DT	2	172103006	172109982	+	950	lincRNA	DLX2 divergent transcript [Source:HGNC Symbol;Acc:HGNC:50638]	-
novel.60	1.39E-03	564.666.762.672.253	-553.275.720.008.573	0.040964585	1	-	6	110981684	110981956	+	273	-	- && Q96CB5.2 RecName: Full=Putative uncharacterized protein C8orf44 && -	-
ENSG00000236337	1.39E-03	564.666.762.672.253	-553.275.720.008.573	0.040964585	1	FMR1-IT1	X	147946941	147947583	+	343	sense_intronic	FMR1 intronic transcript 1 [Source:HGNC Symbol;Acc:HGNC:41333]	-
ENSG00000272512	637.499.086.589.388	1.39E-03	570.181.835.778.007	0.040964585	1	AL645608.7	1	995966	998051	-	2086	lincRNA	novel transcript	-
ENSG00000250091	1.39E-03	564.666.762.672.253	-553.275.720.008.573	0.040964585	1	DNAH10OS	12	123925461	123934984	-	6003	antisense	dynein axonemal heavy chain 10 opposite strand [Source:HGNC Symbol;Acc:HGNC:37121]	-
ENSG00000262165	1.39E-03	564.666.762.672.253	-553.275.720.008.573	0.040964585	1	AC233723.1	17	4801159	4807013	-	651	protein_coding	novel protein	-
ENSG00000285923	1.39E-03	564.666.762.672.253	-553.275.720.008.573	0.040964585	1	AL160171.1	1	108661533	108666246	+	946	bidirectional_promoter_lncRNA	Novel transcript	-
ENSG00000105877	106.215.173.234.147	291.953.044.021.319	-144.898.345.992.812	0.040993521	1	DNAH11	7	21543039	21901839	+	16174	protein_coding	dynein axonemal heavy chain 11 [Source:HGNC Symbol;Acc:HGNC:2942]	-
ENSG00000205670	286.693.242.033.493	11.298.363.169.587	133.293.189.769.442	0.040993521	1	SMIM11A	21	34375480	34416961	+	7897	protein_coding	small integral membrane protein 11A [Source:HGNC Symbol;Acc:HGNC:1293]	-
ENSG00000231551	212.852.731.043.676	11.298.363.169.587	-234.583.800.217.357	0.041032031	1	AC245100.4	1	148402516	148432545	+	3330	transcribed_unprocessed_pseudogene	phosphodiesterase 4D interacting protein (PDE4DIP) pseudogene	-
ENSG00000106852	212.852.731.043.676	11.298.363.169.587	-234.583.800.217.357	0.041032031	1	LHX6	9	122202577	122229626	-	5748	protein_coding	LIM homeobox 6 [Source:HGNC Symbol;Acc:HGNC:21735]	Homeobox
ENSG00000272195	106.215.173.234.147	187.880.744.906.349	241.884.079.962.903	0.041032031	1	AL356512.1	1	244969350	244971088	-	1739	antisense	novel transcript, antisense to EFCAB2	-
ENSG00000230002	106.215.173.234.147	187.880.744.906.349	241.884.079.962.903	0.041032031	1	ALMS1-IT1	2	73456764	73459482	+	2105	sense_intronic	ALMS1 intronic transcript 1 [Source:HGNC Symbol;Acc:HGNC:41305]	-
ENSG00000134516	106.215.173.234.147	187.880.744.906.349	241.884.079.962.903	0.041032031	1	DOCK2	5	169637247	170083382	+	13210	protein_coding	dedicator of cytokinesis 2 [Source:HGNC Symbol;Acc:HGNC:2988]	-
ENSG00000142611	106.215.173.234.147	187.880.744.906.349	241.884.079.962.903	0.041032031	1	PRDM16	1	3069168	3438621	+	9767	protein_coding	PR/SET domain 16 [Source:HGNC Symbol;Acc:HGNC:14000]	zf-C2H2
ENSG00000277423	106.215.173.234.147	187.880.744.906.349	241.884.079.962.903	0.041032031	1	AC069234.5	12	120703867	120704282	+	416	lincRNA	novel transcript	-
ENSG00000203778	101.922.230.087.209	508.599.910.622.124	100.088.444.629.749	0.04143326	1	FAM229B	6	112087591	112102790	+	2551	protein_coding	family with sequence similarity 229 member B [Source:HGNC Symbol;Acc:HGNC:33858]	-
ENSG00000265972	159.033.621.325.796	285.878.984.745.612	-0.846029686	0.041824256	1	TXNIP	1	145992435	145996600	-	3625	protein_coding	thioredoxin interacting protein [Source:HGNC Symbol;Acc:HGNC:16952]	-
ENSG00000183128	955.988.390.714.993	273.114.177.660.265	-150.333.357.654.301	0.041903977	1	CALHM3	10	103472804	103479240	-	1652	protein_coding	calcium homeostasis modulator 3 [Source:HGNC Symbol;Acc:HGNC:23458]	-
ENSG00000143365	955.988.390.714.993	263.694.743.607.123	-145.294.177.168.112	0.041903977	1	RORC	1	151806071	151831845	-	6512	protein_coding	RAR related orphan receptor C [Source:HGNC Symbol;Acc:HGNC:10260]	THR-like
ENSG00000119915	955.988.390.714.993	263.694.743.607.123	-145.294.177.168.112	0.041903977	1	ELOVL3	10	102226299	102229589	+	1400	protein_coding	ELOVL fatty acid elongase 3 [Source:HGNC Symbol;Acc:HGNC:18047]	-
ENSG00000273748	955.988.390.714.993	263.694.743.607.123	-145.294.177.168.112	0.041903977	1	AL592183.1	GL000219.1	54224	83311	-	372	protein_coding	-	-
ENSG00000088340	84.982.514.022.368	244.855.873.486.899	-151.415.121.080.391	0.042814164	1	FER1L4	20	35558737	35607562	-	9602	transcribed_unitary_pseudogene	fer-1 like family member 4, pseudogene [Source:HGNC Symbol;Acc:HGNC:15801]	-
ENSG00000227051	249.489.668.368.953	456.837.122.672.555	-0.872417626	0.04313976	1	C14orf132	14	96039324	96093889	+	7775	protein_coding	chromosome 14 open reading frame 132 [Source:HGNC Symbol;Acc:HGNC:20346]	-
ENSG00000165959	743.662.018.846.087	226.017.000.234.956	-158.894.737.280.722	0.043692991	1	CLMN	14	95181940	95319908	-	15703	protein_coding	calmin [Source:HGNC Symbol;Acc:HGNC:19972]	-
ENSG00000262136	743.662.018.846.087	226.017.000.234.956	-158.894.737.280.722	0.043692991	1	AC092115.3	16	69727013	69742563	+	592	antisense	novel transcript	-
ENSG00000196110	743.662.018.846.087	226.017.000.234.956	-158.894.737.280.722	0.043692991	1	ZNF699	19	9294275	9309838	-	3623	protein_coding	zinc finger protein 699 [Source:HGNC Symbol;Acc:HGNC:24750]	zf-C2H2
ENSG00000262049	233.611.430.364.441	847.252.069.530.451	144.869.280.645.011	0.043692991	1	AC139530.2	17	81701324	81703300	-	1977	antisense	novel transcript, antisense to HGS	-
ENSG00000247081	319.012.857.339.249	13.182.255.218.893	-200.795.789.529.045	0.043991311	1	BAALC-AS1	8	103156990	103298772	-	3877	antisense	BAALC antisense RNA 1 [Source:HGNC Symbol;Acc:HGNC:50461]	-
ENSG00000275880	319.012.857.339.249	13.182.255.218.893	-200.795.789.529.045	0.043991311	1	AL139385.1	13	110613082	110616353	-	3272	antisense	novel transcript, antisense to CARKD	-
ENSG00000178568	319.012.857.339.249	13.182.255.218.893	-200.795.789.529.045	0.043991311	1	ERBB4	2	211375717	212538841	-	13015	protein_coding	erb-b2 receptor tyrosine kinase 4 [Source:HGNC Symbol;Acc:HGNC:3432]	-
ENSG00000276840	319.012.857.339.249	13.182.255.218.893	-200.795.789.529.045	0.043991311	1	PMS2P10	7	75288120	75299795	-	612	unprocessed_pseudogene	PMS1 homolog 2, mismatch repair system component pseudogene 10 [Source:HGNC Symbol;Acc:HGNC:9124]	-
ENSG00000175591	127.447.859.684.979	282.078.425.063.304	212.430.348.402.415	0.043991311	1	P2RY2	11	73218298	73236352	+	2861	protein_coding	purinergic receptor P2Y2 [Source:HGNC Symbol;Acc:HGNC:8541]	-
ENSG00000213185	31.854.233.120.791	668.730.149.245.066	-1.067.325.648.676	0.044232085	1	FAM24B	10	122849078	122879641	-	1177	protein_coding	family with sequence similarity 24 member B [Source:HGNC Symbol;Acc:HGNC:23475]	-
ENSG00000110195	110.415.320.282.481	565.116.468.501.568	0.964575947	0.04438648	1	FOLR1	11	72189558	72196323	+	1584	protein_coding	folate receptor 1 [Source:HGNC Symbol;Acc:HGNC:3791]	-
ENSG00000122481	212.378.708.081.418	753.057.133.080.573	147.926.728.909.621	0.044489089	1	RWDD3	1	95234210	95247225	+	1927	protein_coding	RWD domain containing 3 [Source:HGNC Symbol;Acc:HGNC:21393]	-
ENSG00000151012	279.215.482.803.912	151.647.828.527.578	0.880039149	0.044733321	1	SLC7A11	4	138164097	138242349	-	9645	protein_coding	solute carrier family 7 member 11 [Source:HGNC Symbol;Acc:HGNC:11059]	-
ENSG00000119630	212.378.708.081.418	47.092.220.286.339	-114.471.289.692.013	0.044743519	1	PGF	14	74941834	74955626	-	5804	protein_coding	placental growth factor [Source:HGNC Symbol;Acc:HGNC:8893]	-
ENSG00000204176	148.680.561.300.747	35.788.906.202.721	-126.095.295.240.046	0.044879015	1	SYT15	10	46578217	46594173	+	7158	protein_coding	synaptotagmin 15 [Source:HGNC Symbol;Acc:HGNC:17167]	-
ENSG00000270558	637.499.086.589.388	188.339.241.387.189	-154.592.325.662.948	0.045117465	1	AC025449.1	5	37286449	37286977	-	529	processed_pseudogene	chromobox homolog 3 (CBX3) pseudogene	-
ENSG00000189283	637.499.086.589.388	188.339.241.387.189	-154.592.325.662.948	0.045117465	1	FHIT	3	59747277	61251459	-	7472	protein_coding	fragile histidine triad [Source:HGNC Symbol;Acc:HGNC:3701]	-
ENSG00000076641	637.499.086.589.388	188.339.241.387.189	-154.592.325.662.948	0.045117465	1	PAG1	8	80967810	81112068	-	11023	protein_coding	phosphoprotein membrane anchor with glycosphingolipid microdomains 1 [Source:HGNC Symbol;Acc:HGNC:30043]	-
ENSG00000103044	637.499.086.589.388	188.339.241.387.189	-154.592.325.662.948	0.045117465	1	HAS3	16	69105653	69118719	+	5200	protein_coding	hyaluronan synthase 3 [Source:HGNC Symbol;Acc:HGNC:4820]	-
ENSG00000225544	637.499.086.589.388	188.339.241.387.189	-154.592.325.662.948	0.045117465	1	AC245452.2	22	21885282	21885673	-	392	processed_pseudogene	pseudogene similar to part of metallophosphoesterase 1 (MPPE1)	-
ENSG00000272677	191.145.988.195.399	658.862.049.862.282	151.749.229.140.951	0.045117465	1	AC124016.1	4	82374301	82384027	+	906	antisense	novel transcript, antisense to HNRNPD	-
ENSG00000065320	191.145.988.195.399	564.666.762.672.253	173.542.587.599.604	0.045117465	1	NTN1	17	9021510	9244000	+	6415	protein_coding	netrin 1 [Source:HGNC Symbol;Acc:HGNC:8029]	-
ENSG00000246560	148.680.561.300.747	376.275.150.871.434	194.499.155.418.576	0.045202178	1	UBE2D3-AS1	4	102828055	102844075	+	883	antisense	UBE2D3 antisense RNA 1 [Source:HGNC Symbol;Acc:HGNC:54095]	-
ENSG00000135678	49.902.050.994.235	988.990.576.981.176	-0.985293399	0.045280656	1	CPM	12	68842197	68971570	-	7535	protein_coding	carboxypeptidase M [Source:HGNC Symbol;Acc:HGNC:2311]	-
ENSG00000231652	53.133.644.289.111	169.500.353.629.555	-165.247.601.728.025	0.045435959	1	AL590428.1	6	73693903	73696131	-	1973	antisense	novel transcript	-
ENSG00000121743	53.133.644.289.111	169.500.353.629.555	-165.247.601.728.025	0.045435959	1	GJA3	13	20138255	20161052	-	5214	protein_coding	gap junction protein alpha 3 [Source:HGNC Symbol;Acc:HGNC:4277]	-
ENSG00000141294	53.133.644.289.111	169.500.353.629.555	-165.247.601.728.025	0.045435959	1	LRRC46	17	47831634	47837719	+	2819	protein_coding	leucine rich repeat containing 46 [Source:HGNC Symbol;Acc:HGNC:25047]	-
ENSG00000189334	53.133.644.289.111	169.500.353.629.555	-165.247.601.728.025	0.045435959	1	S100A14	1	153614255	153616986	-	1277	protein_coding	S100 calcium binding protein A14 [Source:HGNC Symbol;Acc:HGNC:18901]	-
ENSG00000273186	138.064.209.069.584	339.050.201.638.411	-128.922.043.208.412	0.046163285	1	AL359091.5	9	128431598	128432006	+	409	sense_intronic	novel transcript, sense intronic to CERCAM	-
ENSG00000271976	339.775.057.777.568	696.988.424.316.141	-103.416.548.852.741	0.046991593	1	AC012467.2	3	53858994	53861576	-	2583	antisense	novel transcript, antisense to IL17RB	-
ENSG00000227630	191.145.988.195.399	423.825.064.578.442	-114.420.018.969.726	0.047212297	1	LINC01132	1	234724042	234736720	+	5081	lincRNA	long intergenic non-protein coding RNA 1132 [Source:HGNC Symbol;Acc:HGNC:49444]	-
ENSG00000226800	127.447.859.684.979	320.211.339.839.955	-132.146.977.772.342	0.04754413	1	CACTIN-AS1	19	3607247	3613930	+	1913	antisense	CACTIN antisense RNA 1 [Source:HGNC Symbol;Acc:HGNC:31391]	-
ENSG00000272277	31.854.233.120.791	13.182.255.218.893	126.416.918.081.924	0.04754413	1	AL031963.3	6	3068045	3068894	-	850	antisense	novel transcript, antisense to RIPK1	-
ENSG00000206535	49.902.050.994.235	235.436.437.290.464	10.792.906.515.389	0.048686192	1	LNP1	3	100401532	100456319	+	1910	protein_coding	leukemia NUP98 fusion partner 1 [Source:HGNC Symbol;Acc:HGNC:28014]	-
ENSG00000274487	105.107.138.916.621	546.277.616.317.655	0.942375111	0.049012469	1	AC244154.1	17	38195703	38257192	-	1688	transcribed_unprocessed_pseudogene	aminopeptidase puromycin sensitive (NPEPPS) pseudogene	-
ENSG00000188042	116.831.514.007.446	301.372.476.419.181	-135.861.616.608.463	0.049028188	1	ARL4C	2	234493041	234497081	-	4041	protein_coding	ADP ribosylation factor like GTPase 4C [Source:HGNC Symbol;Acc:HGNC:698]	-
ENSG00000198794	118.908.410.429.194	621.633.022.812.914	0.934160247	0.049387049	1	SCAMP5	15	74957219	75021495	+	4862	protein_coding	secretory carrier membrane protein 5 [Source:HGNC Symbol;Acc:HGNC:30386]	-
ENSG00000187608	628.493.799.943.601	352.281.532.505.604	0.834913388	0.049586026	1	ISG15	1	1001138	1014540	+	941	protein_coding	ISG15 ubiquitin-like modifier [Source:HGNC Symbol;Acc:HGNC:4053]	-
ENSG00000119950	562.672.354.325.777	99.751.197.266.091	-0.825919895	0.049620811	1	MXI1	10	110207605	110287365	+	5907	protein_coding	MAX interactor 1, dimerization protein [Source:HGNC Symbol;Acc:HGNC:7534]	bHLH
ENSG00000196118	392.856.874.977.043	169.500.353.629.555	12.061.045.272.959	0.050097828	1	CCDC189	16	30757423	30762221	-	2592	protein_coding	coiled-coil domain containing 189 [Source:HGNC Symbol;Acc:HGNC:28078]	-
ENSG00000165630	307.925.968.040.033	640.471.873.597.699	-105.387.536.909.748	0.050307518	1	PRPF18	10	13586939	13630859	+	1844	protein_coding	pre-mRNA processing factor 18 [Source:HGNC Symbol;Acc:HGNC:17351]	-
ENSG00000128228	37.465.193.697.839	213.537.820.405.334	0.811017774	0.050532352	1	SDF2L1	22	21642302	21644299	+	1059	protein_coding	stromal cell derived factor 2 like 1 [Source:HGNC Symbol;Acc:HGNC:10676]	-
ENSG00000213412	106.215.173.234.147	282.533.611.115.814	-14.018.823.511.305	0.050620772	1	HNRNPA1P33	10	46415853	46416413	+	561	processed_pseudogene	heterogeneous nuclear ribonucleoprotein A1 pseudogene 33 [Source:HGNC Symbol;Acc:HGNC:44990]	-
ENSG00000286156	106.215.173.234.147	282.533.611.115.814	-14.018.823.511.305	0.050620772	1	AC026273.1	2	94195806	94208379	-	1441	transcribed_unprocessed_pseudogene	BMS1, ribosome biogenesis factor (BMS1) pseudogene	-
ENSG00000164764	552.102.327.021.472	263.694.743.607.123	106.211.166.890.862	0.050978171	1	SBSPON	8	73064543	73124088	-	4280	protein_coding	somatomedin B and thrombospondin type 1 domain containing [Source:HGNC Symbol;Acc:HGNC:30362]	-
ENSG00000101213	104.045.502.641.008	19.215.134.718.265	-0.88434382	0.051195113	1	PTK6	20	63528001	63537376	-	2953	protein_coding	protein tyrosine kinase 6 [Source:HGNC Symbol;Acc:HGNC:9617]	-
ENSG00000213977	849.360.495.161.083	433.244.492.599.988	0.968914514	0.051299387	1	TAX1BP3	17	3662895	3668679	-	1381	protein_coding	Tax1 binding protein 3 [Source:HGNC Symbol;Acc:HGNC:30684]	-
ENSG00000168785	265.460.516.639.581	103.564.163.979.321	134.650.032.688.084	0.052324339	1	TSPAN5	4	98470367	98658611	-	7412	protein_coding	tetraspanin 5 [Source:HGNC Symbol;Acc:HGNC:17753]	-
ENSG00000176884	445.938.692.525.961	197.758.682.938.013	116.753.867.027.741	0.053163029	1	GRIN1	9	137139154	137168756	+	5959	protein_coding	glutamate ionotropic receptor NMDA type subunit 1 [Source:HGNC Symbol;Acc:HGNC:4584]	-
ENSG00000167968	35.039.142.115.001	150.661.458.114.307	121.020.705.041.115	0.05350346	1	DNASE1L2	16	2235816	2238711	+	2194	protein_coding	deoxyribonuclease 1 like 2 [Source:HGNC Symbol;Acc:HGNC:2958]	-
ENSG00000196476	35.039.142.115.001	150.661.458.114.307	121.020.705.041.115	0.05350346	1	C20orf96	20	270863	290778	-	1730	protein_coding	chromosome 20 open reading frame 96 [Source:HGNC Symbol;Acc:HGNC:16227]	-
ENSG00000204335	244.227.792.147.156	941.446.896.620.275	136.258.085.210.682	0.0541358	1	SP5	2	170715351	170718078	+	2060	protein_coding	Sp5 transcription factor [Source:HGNC Symbol;Acc:HGNC:14529]	zf-C2H2
ENSG00000160318	244.227.792.147.156	941.446.896.620.275	136.258.085.210.682	0.0541358	1	CLDND2	19	51367098	51369003	-	1156	protein_coding	claudin domain containing 2 [Source:HGNC Symbol;Acc:HGNC:28511]	-
ENSG00000167046	84.982.514.022.368	235.436.437.290.464	-145.786.017.812.388	0.0541358	1	AL357033.1	20	62640719	62643304	-	1933	antisense	novel transcript, antisense to SLCO4A1	-
ENSG00000272734	276.076.879.244.421	574.535.894.443.765	-105.434.121.315.082	0.054353155	1	ADIRF-AS1	10	86965345	86971311	-	5748	processed_transcript	ADIRF antisense RNA 1 [Source:HGNC Symbol;Acc:HGNC:45127]	-
ENSG00000125898	21.339.403.643.655	116.795.962.557.442	0.868737331	0.054466871	1	FAM110A	20	833715	857463	+	2722	protein_coding	family with sequence similarity 110 member A [Source:HGNC Symbol;Acc:HGNC:16188]	-
ENSG00000175730	329.158.694.459.061	141.242.006.666.801	121.265.939.608.552	0.055441903	1	BAK1P1	20	32690180	32690815	-	636	processed_pseudogene	BCL2 antagonist/killer 1 pseudogene 1 [Source:HGNC Symbol;Acc:HGNC:996]	-
ENSG00000214900	743.662.018.846.087	216.597.562.230.101	-152.789.110.080.196	0.056041773	1	LINC01588	14	49927571	50092643	-	14763	lincRNA	long intergenic non-protein coding RNA 1588 [Source:HGNC Symbol;Acc:HGNC:27503]	-
ENSG00000132821	743.662.018.846.087	216.597.562.230.101	-152.789.110.080.196	0.056041773	1	VSTM2L	20	37903111	37945350	+	1952	protein_coding	V-set and transmembrane domain containing 2 like [Source:HGNC Symbol;Acc:HGNC:16096]	-
ENSG00000122674	285.585.300.173.939	50.393.423.521.378	-0.819080694	0.056274654	1	CCZ1	7	5898725	5926550	+	6431	protein_coding	CCZ1 homolog, vacuolar protein trafficking and biogenesis associated [Source:HGNC Symbol;Acc:HGNC:21691]	-
ENSG00000257108	106.692.272.250.883	753.057.133.080.573	-269.079.739.568.721	0.056630326	1	NHLRC4	16	567005	569495	+	2096	protein_coding	NHL repeat containing 4 [Source:HGNC Symbol;Acc:HGNC:26700]	-
ENSG00000258457	106.692.272.250.883	753.057.133.080.573	-269.079.739.568.721	0.056630326	1	AL132780.2	14	22982698	22999078	+	1462	antisense	novel transcript, antisense to C14orf93	-
ENSG00000244184	84.982.514.022.368	0.936851351	30.141.505.757.198	0.056630326	1	AC091153.3	17	4704230	4705529	+	472	antisense	novel transcript	-
ENSG00000131435	106.692.272.250.883	753.057.133.080.573	-269.079.739.568.721	0.056630326	1	PDLIM4	5	132257696	132273454	+	3167	protein_coding	PDZ and LIM domain 4 [Source:HGNC Symbol;Acc:HGNC:16501]	-
ENSG00000162641	84.982.514.022.368	0.936851351	30.141.505.757.198	0.056630326	1	AKNAD1	1	108815898	108858228	-	4915	protein_coding	AKNA domain containing 1 [Source:HGNC Symbol;Acc:HGNC:28398]	-
ENSG00000165995	84.982.514.022.368	0.936851351	30.141.505.757.198	0.056630326	1	CACNB2	10	18140677	18543557	+	10933	protein_coding	calcium voltage-gated channel auxiliary subunit beta 2 [Source:HGNC Symbol;Acc:HGNC:1402]	-
ENSG00000178597	84.982.514.022.368	0.936851351	30.141.505.757.198	0.056630326	1	PSAPL1	4	7430285	7434930	-	4646	protein_coding	prosaposin like 1 (gene/pseudogene) [Source:HGNC Symbol;Acc:HGNC:33131]	-
ENSG00000171812	106.692.272.250.883	753.057.133.080.573	-269.079.739.568.721	0.056630326	1	COL8A2	1	36095239	36125222	-	4669	protein_coding	collagen type VIII alpha 2 chain [Source:HGNC Symbol;Acc:HGNC:2216]	-
ENSG00000273010	84.982.514.022.368	0.936851351	30.141.505.757.198	0.056630326	1	AL360270.3	1	110963302	110964649	+	1348	antisense	novel transcript, antisense to LRIF1	-
ENSG00000260997	106.692.272.250.883	753.057.133.080.573	-269.079.739.568.721	0.056630326	1	AC004847.1	7	44958999	44960909	-	1911	sense_overlapping	novel transcript, overlapping MYO1G	-
ENSG00000139985	106.692.272.250.883	753.057.133.080.573	-269.079.739.568.721	0.056630326	1	ADAM21	14	70452157	70459899	+	2658	protein_coding	ADAM metallopeptidase domain 21 [Source:HGNC Symbol;Acc:HGNC:200]	-
ENSG00000058335	106.692.272.250.883	753.057.133.080.573	-269.079.739.568.721	0.056630326	1	RASGRF1	15	78959947	79090773	-	9929	protein_coding	Ras protein specific guanine nucleotide releasing factor 1 [Source:HGNC Symbol;Acc:HGNC:9875]	-
ENSG00000279140	106.692.272.250.883	753.057.133.080.573	-269.079.739.568.721	0.056630326	1	AL590326.1	14	104815449	104815753	-	305	TEC	novel transcript	-
ENSG00000280441	84.982.514.022.368	0.936851351	30.141.505.757.198	0.056630326	1	FP236383.1	21	8380643	8454792	+	4395	lincRNA	novel transcript	-
ENSG00000204577	106.692.272.250.883	753.057.133.080.573	-269.079.739.568.721	0.056630326	1	LILRB3	19	54216278	54223506	-	3736	protein_coding	leukocyte immunoglobulin like receptor B3 [Source:HGNC Symbol;Acc:HGNC:6607]	-
ENSG00000227992	106.692.272.250.883	753.057.133.080.573	-269.079.739.568.721	0.056630326	1	AC108463.1	2	111203964	111206215	-	347	processed_pseudogene	pseudogene similar to part of ubiquitin carboxyl-terminal hydrolase L5 UCHL5	-
ENSG00000184730	106.692.272.250.883	753.057.133.080.573	-269.079.739.568.721	0.056630326	1	APOBR	16	28494643	28498970	+	3798	protein_coding	apolipoprotein B receptor [Source:HGNC Symbol;Acc:HGNC:24087]	-
ENSG00000233586	84.982.514.022.368	0.936851351	30.141.505.757.198	0.056630326	1	AC246785.2	1	144418678	144419190	+	513	processed_pseudogene	novel pseudogene (FLJ39739)	-
ENSG00000183977	106.692.272.250.883	753.057.133.080.573	-269.079.739.568.721	0.056630326	1	PP2D1	3	19979961	20012330	-	2523	protein_coding	protein phosphatase 2C like domain containing 1 [Source:HGNC Symbol;Acc:HGNC:28406]	-
ENSG00000271380	84.982.514.022.368	0.936851351	30.141.505.757.198	0.056630326	1	AL451085.2	1	154961825	154962623	+	799	antisense	uncharacterized LOC101928120 [Source:NCBI gene;Acc:101928120]	-
ENSG00000214820	106.692.272.250.883	753.057.133.080.573	-269.079.739.568.721	0.056630326	1	MPRIPP1	3	44579938	44581026	-	1089	processed_pseudogene	myosin phosphatase Rho interacting protein pseudogene 1 [Source:HGNC Symbol;Acc:HGNC:44594]	-
ENSG00000259736	106.692.272.250.883	753.057.133.080.573	-269.079.739.568.721	0.056630326	1	CRTC3-AS1	15	90620007	90717141	-	957	antisense	CRTC3 antisense RNA 1 [Source:HGNC Symbol;Acc:HGNC:51433]	-
ENSG00000214562	84.982.514.022.368	0.936851351	30.141.505.757.198	0.056630326	1	NUTM2D	10	87357668	87370695	+	6985	protein_coding	NUT family member 2D [Source:HGNC Symbol;Acc:HGNC:23447]	-
ENSG00000254978	127.447.859.684.979	310.791.908.347.359	-127.857.071.477.465	0.057563632	1	ALG1L9P	11	71800541	71804640	-	549	transcribed_unprocessed_pseudogene	asparagine-linked glycosylation 1-like 9, pseudogene [Source:HGNC Symbol;Acc:HGNC:44378]	-
ENSG00000170915	127.447.859.684.979	310.791.908.347.359	-127.857.071.477.465	0.057563632	1	PAQR8	6	52361421	52407777	+	5034	protein_coding	progestin and adipoQ receptor family member 8 [Source:HGNC Symbol;Acc:HGNC:15708]	-
ENSG00000197385	254.844.154.258.055	5.368.581.900.671	-107.164.954.479.064	0.05757715	1	ZNF860	3	31981771	31991628	+	3263	protein_coding	zinc finger protein 860 [Source:HGNC Symbol;Acc:HGNC:34513]	zf-C2H2
ENSG00000253170	201.762.347.775.107	753.057.133.080.573	140.571.025.235.198	0.058010008	1	AC108515.1	4	97120701	97135059	+	525	lincRNA	novel transcript	-
ENSG00000131242	329.158.694.459.061	659.310.724.096.449	-0.999775838	0.058929157	1	RAB11FIP4	17	31391675	31538211	+	15326	protein_coding	RAB11 family interacting protein 4 [Source:HGNC Symbol;Acc:HGNC:30267]	-
ENSG00000127329	838.744.132.209.844	153.531.713.139.532	-0.871395621	0.059007902	1	PTPRB	12	70515866	70637440	-	14542	protein_coding	protein tyrosine phosphatase, receptor type B [Source:HGNC Symbol;Acc:HGNC:9665]	-
ENSG00000271270	244.227.792.147.156	518.019.337.224.628	-108.133.577.044.694	0.059383763	1	TMCC1-AS1	3	129893811	129918575	+	4683	antisense	TMCC1 antisense RNA 1 (head to head) [Source:HGNC Symbol;Acc:HGNC:49060]	-
ENSG00000177614	520.253.236.820.642	25.427.530.890.285	102.879.681.485.666	0.059383763	1	PGBD5	1	230314490	230426332	-	11257	protein_coding	piggyBac transposable element derived 5 [Source:HGNC Symbol;Acc:HGNC:19405]	-
ENSG00000095303	102.873.065.426.331	1.771.788.497.798	-0.784278912	0.05993999	1	PTGS1	9	122370530	122395703	+	5784	protein_coding	prostaglandin-endoperoxide synthase 1 [Source:HGNC Symbol;Acc:HGNC:9604]	-
ENSG00000254996	637.499.086.589.388	178.919.798.351.104	-147.242.220.121.448	0.059973578	1	ANKHD1-EIF4EBP3	5	140401908	140549569	+	11385	protein_coding	ANKHD1-EIF4EBP3 readthrough [Source:HGNC Symbol;Acc:HGNC:33530]	-
ENSG00000221949	637.499.086.589.388	178.919.798.351.104	-147.242.220.121.448	0.059973578	1	LINC01465	12	62601751	62603690	-	1940	lincRNA	long intergenic non-protein coding RNA 1465 [Source:HGNC Symbol;Acc:HGNC:26364]	-
ENSG00000196371	637.499.086.589.388	178.919.798.351.104	-147.242.220.121.448	0.059973578	1	FUT4	11	94543840	94549898	+	6059	protein_coding	fucosyltransferase 4 [Source:HGNC Symbol;Acc:HGNC:4015]	-
ENSG00000279413	637.499.086.589.388	178.919.798.351.104	-147.242.220.121.448	0.059973578	1	AC112497.1	X	15702602	15703243	-	639	pseudogene	-	-
ENSG00000273568	180.529.629.511.019	658.862.049.862.282	14.355.805.606.485	0.059973578	1	AC131009.3	12	131934642	131934928	+	287	sense_intronic	novel transcript, sense intronic to PUS1	-
ENSG00000170917	361.007.784.565.056	706.407.849.222.111	-0.966344189	0.060112259	1	NUDT6	4	122888697	122922968	-	6591	protein_coding	nudix hydrolase 6 [Source:HGNC Symbol;Acc:HGNC:8053]	-
ENSG00000198513	859.976.858.100.098	15.729.948.235.521	-0.870327363	0.060229412	1	ATL1	14	50532509	50633068	+	4360	protein_coding	atlastin GTPase 1 [Source:HGNC Symbol;Acc:HGNC:11231]	-
ENSG00000178878	138.017.863.115.763	245.842.056.912.823	-0.83238749	0.060490503	1	APOLD1	12	12725917	12829975	+	7243	protein_coding	apolipoprotein L domain containing 1 [Source:HGNC Symbol;Acc:HGNC:25268]	-
ENSG00000006283	392.856.874.977.043	753.504.972.955.598	-0.937707111	0.061132955	1	CACNA1G	17	50560715	50627474	+	10062	protein_coding	calcium voltage-gated channel subunit alpha1 G [Source:HGNC Symbol;Acc:HGNC:1394]	-
ENSG00000273812	159.296.915.746.959	35.788.906.202.721	-116.221.822.434.213	0.061209957	1	BX640514.2	20	62596732	62603355	-	1995	lincRNA	novel transcript	-
ENSG00000151743	233.611.430.364.441	49.918.048.389.115	-10.918.242.862.979	0.061340745	1	AMN1	12	31671142	31729121	-	3137	protein_coding	antagonist of mitotic exit network 1 homolog [Source:HGNC Symbol;Acc:HGNC:27281]	-
ENSG00000049192	201.762.347.775.107	433.244.492.599.988	-109.830.714.924.859	0.06149817	1	ADAMTS6	5	65148738	65481920	-	8565	protein_coding	ADAM metallopeptidase with thrombospondin type 1 motif 6 [Source:HGNC Symbol;Acc:HGNC:222]	-
ENSG00000174640	201.762.347.775.107	423.825.064.578.442	-106.669.034.525.944	0.06149817	1	SLCO2A1	3	133928145	134052184	-	9834	protein_coding	solute carrier organic anion transporter family member 2A1 [Source:HGNC Symbol;Acc:HGNC:10955]	-
ENSG00000272482	53.133.644.289.111	160.080.906.981.636	-157.063.370.449.714	0.061800671	1	AC254633.1	1	12618900	12619244	-	345	lincRNA	novel transcript	-
ENSG00000243224	53.133.644.289.111	160.080.906.981.636	-157.063.370.449.714	0.061800671	1	AC006252.1	3	52239258	52241097	+	1101	antisense	novel transcript, antisense to TWF2	-
ENSG00000203364	53.133.644.289.111	160.080.906.981.636	-157.063.370.449.714	0.061800671	1	AL390760.1	9	93147040	93148556	+	410	lincRNA	novel transcript	-
ENSG00000226471	159.296.915.746.959	470.471.180.194.043	173.107.716.961.272	0.061800671	1	Z93930.2	22	28800683	28848559	+	1470	antisense	novel transcript	-
ENSG00000230359	159.296.915.746.959	470.471.180.194.043	173.107.716.961.272	0.061800671	1	TPI1P2	7	129055223	129057239	+	2017	transcribed_processed_pseudogene	triosephosphate isomerase 1 pseudogene 2 [Source:HGNC Symbol;Acc:HGNC:38069]	-
ENSG00000169136	467.125.094.472.686	268.448.671.327.172	0.798835504	0.061978261	1	ATF5	19	49928702	49933935	+	2892	protein_coding	activating transcription factor 5 [Source:HGNC Symbol;Acc:HGNC:790]	TF_bZIP
ENSG00000182057	626.416.870.233.833	310.791.908.347.359	100.791.938.872.677	0.062312347	1	OGFRP1	22	42269703	42279534	+	5964	lincRNA	opioid growth factor receptor pseudogene 1 [Source:HGNC Symbol;Acc:HGNC:50511]	-
ENSG00000279159	212.852.731.043.676	103.564.163.979.321	-222.173.840.683.357	0.062338843	1	AC003681.1	22	29978950	30028236	-	49287	antisense	novel transcript, antisense to MTMR3	-
ENSG00000229808	212.852.731.043.676	103.564.163.979.321	-222.173.840.683.357	0.062338843	1	AL391825.1	1	161890833	161892196	+	1364	transcribed_processed_pseudogene	proteasome (prosome, macropain) activator subunit 3 (PA28 gamma; Ki) pseudogene	-
ENSG00000114670	212.852.731.043.676	103.564.163.979.321	-222.173.840.683.357	0.062338843	1	NEK11	3	131026850	131350465	+	5355	protein_coding	NIMA related kinase 11 [Source:HGNC Symbol;Acc:HGNC:18593]	-
ENSG00000178386	212.852.731.043.676	103.564.163.979.321	-222.173.840.683.357	0.062338843	1	AC092072.1	19	44051367	44067999	+	3310	protein_coding	zinc finger protein 223 [Source:NCBI gene;Acc:7766]	zf-C2H2
ENSG00000179774	212.852.731.043.676	103.564.163.979.321	-222.173.840.683.357	0.062338843	1	ATOH7	10	68230624	68232103	-	1480	protein_coding	atonal bHLH transcription factor 7 [Source:HGNC Symbol;Acc:HGNC:13907]	bHLH
ENSG00000188897	212.852.731.043.676	103.564.163.979.321	-222.173.840.683.357	0.062338843	1	AC099489.1	16	11359845	11527245	-	12027	protein_coding	vitellogenin [Source:NCBI gene;Acc:400499]	-
ENSG00000197153	212.852.731.043.676	103.564.163.979.321	-222.173.840.683.357	0.062338843	1	HIST1H3J	6	27890382	27893106	-	775	protein_coding	histone cluster 1 H3 family member j [Source:HGNC Symbol;Acc:HGNC:4774]	-
ENSG00000270060	212.852.731.043.676	103.564.163.979.321	-222.173.840.683.357	0.062338843	1	AC090589.3	11	47168281	47169563	-	574	sense_intronic	novel transcript	-
ENSG00000260588	212.852.731.043.676	103.564.163.979.321	-222.173.840.683.357	0.062338843	1	AC027702.1	8	41828165	41829934	-	1770	lincRNA	novel transcript	-
ENSG00000230148	212.852.731.043.676	103.564.163.979.321	-222.173.840.683.357	0.062338843	1	HOXB-AS1	17	48543551	48551250	+	1559	antisense	HOXB cluster antisense RNA 1 [Source:HGNC Symbol;Acc:HGNC:43744]	-
ENSG00000279267	212.852.731.043.676	941.446.896.620.275	-208.595.055.492.253	0.062338843	1	AL078621.3	2	113605867	113607908	-	2042	TEC	TEC	-
ENSG00000215458	212.852.731.043.676	941.446.896.620.275	-208.595.055.492.253	0.062338843	1	AATBC	21	43805758	43812567	-	4874	antisense	apoptosis associated transcript in bladder cancer [Source:HGNC Symbol;Acc:HGNC:51526]	-
ENSG00000155530	212.852.731.043.676	941.446.896.620.275	-208.595.055.492.253	0.062338843	1	LRGUK	7	134127299	134264591	+	4799	protein_coding	leucine rich repeats and guanylate kinase domain containing [Source:HGNC Symbol;Acc:HGNC:21964]	-
ENSG00000237840	212.852.731.043.676	941.446.896.620.275	-208.595.055.492.253	0.062338843	1	FAM21FP	10	45706431	45727231	-	2087	transcribed_unprocessed_pseudogene	family with sequence similarity 21 member F, pseudogene [Source:HGNC Symbol;Acc:HGNC:45011]	-
ENSG00000170161	212.852.731.043.676	941.446.896.620.275	-208.595.055.492.253	0.062338843	1	AL512625.1	9	62897449	62900104	+	2541	lincRNA	novel transcript	-
ENSG00000264107	212.852.731.043.676	941.446.896.620.275	-208.595.055.492.253	0.062338843	1	AC138207.2	17	31090787	31095450	-	492	antisense	novel transcript, antisense to NF1	-
ENSG00000270441	212.852.731.043.676	941.446.896.620.275	-208.595.055.492.253	0.062338843	1	AC135506.1	3	49140086	49160851	-	1799	unprocessed_pseudogene	laminin, beta 1 (LAMB1) pseudogene	-
ENSG00000131730	212.852.731.043.676	941.446.896.620.275	-208.595.055.492.253	0.062338843	1	CKMT2	5	81233320	81266398	+	2702	protein_coding	creatine kinase, mitochondrial 2 [Source:HGNC Symbol;Acc:HGNC:1996]	-
ENSG00000146411	212.852.731.043.676	941.446.896.620.275	-208.595.055.492.253	0.062338843	1	SLC2A12	6	133988697	134052636	-	4468	protein_coding	solute carrier family 2 member 12 [Source:HGNC Symbol;Acc:HGNC:18067]	-
ENSG00000225264	106.215.173.234.147	273.114.177.660.265	-135.319.143.530.387	0.062450709	1	ZNRF2P2	7	29598795	29685255	-	887	transcribed_processed_pseudogene	zinc and ring finger 2 pseudogene 2 [Source:HGNC Symbol;Acc:HGNC:42793]	-
ENSG00000221883	106.215.173.234.147	263.694.743.607.123	-130.279.963.044.198	0.062450709	1	ARIH2OS	3	48917782	48919385	-	1604	protein_coding	ariadne RBR E3 ubiquitin protein ligase 2 opposite strand [Source:HGNC Symbol;Acc:HGNC:34425]	-
ENSG00000105639	265.460.516.639.581	546.277.616.317.655	-103.807.041.857.381	0.062916782	1	JAK3	19	17824780	17848071	-	6813	protein_coding	Janus kinase 3 [Source:HGNC Symbol;Acc:HGNC:6193]	-
ENSG00000214999	425.174.261.415.327	141.242.006.666.801	-170.521.632.993.704	0.063234279	1	AC129492.2	17	8079482	8081565	+	1804	antisense	novel transcript, antisense to ALOX12B	-
ENSG00000228873	425.174.261.415.327	141.242.006.666.801	-170.521.632.993.704	0.063234279	1	AC012307.1	2	96145602	96147012	-	197	lincRNA	novel transcript	-
ENSG00000272173	425.174.261.415.327	141.242.006.666.801	-170.521.632.993.704	0.063234279	1	U47924.2	12	6943508	6944604	-	1097	antisense	novel transcript, antisense to C12orf57	-
ENSG00000282988	138.064.209.069.584	376.275.150.871.434	183.899.996.594.298	0.063234279	1	AL031777.3	6	26195595	26199293	-	2110	protein_coding	novel protein	-
ENSG00000197061	138.064.209.069.584	376.275.150.871.434	183.899.996.594.298	0.063234279	1	HIST1H4C	6	26103876	26104310	+	435	protein_coding	histone cluster 1 H4 family member c [Source:HGNC Symbol;Acc:HGNC:4787]	-
ENSG00000134864	339.775.057.777.568	150.661.458.114.307	116.597.292.385.195	0.063735852	1	GGACT	13	100530164	100589528	-	3477	protein_coding	gamma-glutamylamine cyclotransferase [Source:HGNC Symbol;Acc:HGNC:25100]	-
ENSG00000145934	319.012.857.339.249	122.403.094.110.333	-190.208.253.025.026	0.063764678	1	TENM2	5	167284799	168264157	+	11042	protein_coding	teneurin transmembrane protein 2 [Source:HGNC Symbol;Acc:HGNC:29943]	-
ENSG00000269889	116.831.514.007.446	282.078.425.063.304	200.004.415.412.436	0.063764678	1	AC078802.1	3	169769649	169772043	+	843	antisense	novel transcript, antisense to ACTRT3	-
ENSG00000217165	116.831.514.007.446	282.078.425.063.304	200.004.415.412.436	0.063764678	1	ANKRD18EP	6	39110321	39112952	+	2632	processed_pseudogene	ankyrin repeat domain 18E, pseudogene [Source:HGNC Symbol;Acc:HGNC:43609]	-
ENSG00000213928	116.831.514.007.446	282.078.425.063.304	200.004.415.412.436	0.063764678	1	IRF9	14	24161053	24166565	+	3794	protein_coding	interferon regulatory factor 9 [Source:HGNC Symbol;Acc:HGNC:6131]	IRF
ENSG00000250999	116.831.514.007.446	282.078.425.063.304	200.004.415.412.436	0.063764678	1	AC136604.3	5	179657762	179664432	+	821	antisense	novel transcript	-
ENSG00000243554	116.831.514.007.446	282.078.425.063.304	200.004.415.412.436	0.063764678	1	AC004967.1	7	97969005	97972254	-	447	transcribed_unprocessed_pseudogene	CCZ1 homolog, vacuolar protein trafficking and biogenesis associated (CCZ1) pseudogene	-
ENSG00000157833	573.335.053.739.197	108.318.481.390.141	-0.916547782	0.06389536	1	GAREM2	2	26173088	26189663	+	5942	protein_coding	GRB2 associated regulator of MAPK1 subtype 2 [Source:HGNC Symbol;Acc:HGNC:27172]	-
ENSG00000142867	1.157.235.016.294	205.338.539.129.515	-0.82674261	0.065691701	1	BCL10	1	85265776	85276904	-	4618	protein_coding	BCL10, immune signaling adaptor [Source:HGNC Symbol;Acc:HGNC:989]	-
ENSG00000104081	134.832.954.346.623	238.306.518.752.235	-0.821150552	0.066093924	1	BMF	15	40087890	40108892	-	5447	protein_coding	Bcl2 modifying factor [Source:HGNC Symbol;Acc:HGNC:24132]	-
ENSG00000169418	17.835.540.047.708	10.493.187.961.548	0.76522037	0.066257613	1	NPR1	1	153678688	153693992	+	4952	protein_coding	natriuretic peptide receptor 1 [Source:HGNC Symbol;Acc:HGNC:7943]	-
novel.81	711.347.775.750.528	129.041.212.927.682	-0.858229616	0.068130227	1	-	GL000009.2	77959	124854	-	2899	-	- && Q96MW7.1 RecName: Full=Tigger transposable element-derived protein 1 && PF03184:DDE superfamily endonuclease	DDE
ENSG00000203724	129.524.773.054.738	715.827.274.072.574	0.854265587	0.068130227	1	C1orf53	1	197902630	197907367	+	628	protein_coding	chromosome 1 open reading frame 53 [Source:HGNC Symbol;Acc:HGNC:30003]	-
ENSG00000260231	84.982.514.022.368	226.017.000.234.956	-13.992.832.924.916	0.068373616	1	KDM7A-DT	7	140177184	140179640	+	2457	bidirectional_promoter_lncRNA	KDM7A divergent transcript [Source:HGNC Symbol;Acc:HGNC:48959]	-
ENSG00000197302	276.076.879.244.421	555.697.042.460.961	-10.063.528.927.765	0.068407286	1	ZNF720	16	31713229	31794869	+	9816	protein_coding	zinc finger protein 720 [Source:NCBI gene;Acc:124411]	-
ENSG00000116574	764.429.591.188.082	138.460.636.157.565	-0.856114713	0.068616707	1	RHOU	1	228735479	228746664	+	3965	protein_coding	ras homolog family member U [Source:HGNC Symbol;Acc:HGNC:17794]	-
ENSG00000229036	382.240.511.486.075	725.246.698.869.404	-0.922059946	0.068677307	1	VDAC1P8	6	143490424	143506406	+	5136	transcribed_processed_pseudogene	voltage dependent anion channel 1 pseudogene 8 [Source:HGNC Symbol;Acc:HGNC:37483]	-
ENSG00000181826	403.473.238.480.181	78.176.324.661.897	-0.952378318	0.069237223	1	RELL1	4	37590800	37686376	-	4214	protein_coding	RELT like 1 [Source:HGNC Symbol;Acc:HGNC:27379]	-
ENSG00000129354	227.190.666.458.536	134.603.060.330.808	0.755129368	0.069273204	1	AP1M2	19	10572671	10587315	-	2214	protein_coding	adaptor related protein complex 1 subunit mu 2 [Source:HGNC Symbol;Acc:HGNC:558]	-
ENSG00000081479	127.447.859.684.979	301.372.476.419.181	-123.435.683.618.485	0.069628438	1	LRP2	2	169127109	169362534	-	16109	protein_coding	LDL receptor related protein 2 [Source:HGNC Symbol;Acc:HGNC:6694]	-
ENSG00000226121	435.322.329.016.715	82.886.036.855.484	-0.927340923	0.069711179	1	AC009487.2	2	161500885	161507705	-	6821	processed_pseudogene	AT hook containing transcription factor 1 (AHCTF1) pseudogene	-
ENSG00000110921	996.881.567.730.315	587.767.095.399.981	0.762032448	0.069841612	1	MVK	12	109573255	109598125	+	6488	protein_coding	mevalonate kinase [Source:HGNC Symbol;Acc:HGNC:7530]	-
ENSG00000113083	550.994.355.905.425	933.459.899.964.181	-0.760437691	0.070335605	1	LOX	5	122063195	122078360	-	5547	protein_coding	lysyl oxidase [Source:HGNC Symbol;Acc:HGNC:6664]	-
ENSG00000177181	530.869.600.237.017	979.571.153.172.033	-0.882453681	0.070766186	1	RIMKLA	1	42380792	42424232	+	10638	protein_coding	ribosomal modification protein rimK like family member A [Source:HGNC Symbol;Acc:HGNC:28725]	-
ENSG00000249485	541.485.963.637.435	273.114.177.660.265	0.98376928	0.070775108	1	RBBP4P1	5	14797125	14798400	-	1276	processed_pseudogene	RBBP4 pseudogene 1 [Source:HGNC Symbol;Acc:HGNC:42368]	-
ENSG00000130600	668.835.976.273.137	113.032.582.923.827	-0.756921813	0.070782709	1	H19	11	1995176	2001470	-	2897	processed_transcript	H19, imprinted maternally expressed transcript [Source:HGNC Symbol;Acc:HGNC:4713]	-
ENSG00000167508	154.150.094.726.844	915.562.997.295.894	0.751512393	0.071649114	1	MVD	16	88651935	88663161	-	4717	protein_coding	mevalonate diphosphate decarboxylase [Source:HGNC Symbol;Acc:HGNC:7529]	-
ENSG00000182993	212.378.708.081.418	847.252.069.530.451	131.195.572.669.803	0.071790945	1	C12orf60	12	14803572	14906586	+	4612	protein_coding	chromosome 12 open reading frame 60 [Source:HGNC Symbol;Acc:HGNC:28726]	-
ENSG00000100314	743.662.018.846.087	207.178.123.171.576	-146.413.623.988.258	0.071790945	1	CABP7	22	29720003	29731833	+	3334	protein_coding	calcium binding protein 7 [Source:HGNC Symbol;Acc:HGNC:20834]	-
ENSG00000250320	212.378.708.081.418	847.252.069.530.451	131.195.572.669.803	0.071790945	1	AC113383.1	5	84384427	84490765	+	1370	antisense	novel transcript	-
ENSG00000159388	165.620.405.625.843	287.287.516.607.775	-0.794224146	0.072208362	1	BTG2	1	203305491	203309602	+	2757	protein_coding	BTG anti-proliferation factor 2 [Source:HGNC Symbol;Acc:HGNC:1131]	-
ENSG00000272631	116.831.514.007.446	282.533.611.115.814	-126.590.321.213.833	0.073084359	1	AC067750.1	10	86749754	86756298	-	6545	antisense	novel transcript, antisense to BMPR1A	-
ENSG00000196458	392.856.874.977.043	734.666.123.614.391	-0.901242386	0.073091405	1	ZNF605	12	132918306	132956306	-	10826	protein_coding	zinc finger protein 605 [Source:HGNC Symbol;Acc:HGNC:28068]	zf-C2H2
ENSG00000173237	693.253.609.309.591	116.611.963.454.888	-0.750172149	0.073206187	1	C11orf86	11	66975277	66977004	+	1187	protein_coding	chromosome 11 open reading frame 86 [Source:HGNC Symbol;Acc:HGNC:34442]	-
ENSG00000133138	254.844.154.258.055	518.019.337.224.628	-102.024.087.673.545	0.073345054	1	TBC1D8B	X	106802673	106876150	+	9515	protein_coding	TBC1 domain family member 8B [Source:HGNC Symbol;Acc:HGNC:24715]	-
ENSG00000100580	308.941.297.175.158	524.656.964.712.298	-0.763839679	0.073387822	1	TMED8	14	77335029	77377094	-	7761	protein_coding	transmembrane p24 trafficking protein family member 8 [Source:HGNC Symbol;Acc:HGNC:18633]	-
ENSG00000169740	403.473.238.480.181	188.339.241.387.189	109.350.971.075.277	0.074151952	1	ZNF32	10	43643860	43648881	-	1460	protein_coding	zinc finger protein 32 [Source:HGNC Symbol;Acc:HGNC:13095]	zf-C2H2
ENSG00000172296	541.485.963.637.435	988.990.576.981.176	-0.86773919	0.074173773	1	SPTLC3	20	13008972	13169103	+	8527	protein_coding	serine palmitoyltransferase long chain base subunit 3 [Source:HGNC Symbol;Acc:HGNC:16253]	-
ENSG00000065413	626.416.870.233.833	320.211.339.839.955	0.965020326	0.074544747	1	ANKRD44	2	196967017	197311173	-	12826	protein_coding	ankyrin repeat domain 44 [Source:HGNC Symbol;Acc:HGNC:25259]	-
ENSG00000248213	1.39E-03	470.471.180.194.043	-527.594.210.451.335	0.075101739	1	CICP16	4	118635970	118638782	-	2813	processed_pseudogene	capicua transcriptional repressor pseudogene 16 [Source:HGNC Symbol;Acc:HGNC:38550]	-
ENSG00000103647	1.39E-03	470.471.180.194.043	-527.594.210.451.335	0.075101739	1	CORO2B	15	68578969	68727806	+	3998	protein_coding	coronin 2B [Source:HGNC Symbol;Acc:HGNC:2256]	-
ENSG00000268204	1.39E-03	470.471.180.194.043	-527.594.210.451.335	0.075101739	1	AC008763.1	19	7633766	7636990	-	843	antisense	novel transcript, antisense to STXBP2	-
ENSG00000272945	53.133.644.289.111	1.39E-03	544.431.685.585.684	0.075101739	1	AL356299.2	20	34281632	34286466	-	586	sense_intronic	novel transcript	-
ENSG00000227868	1.39E-03	470.471.180.194.043	-527.594.210.451.335	0.075101739	1	TEX46	1	23010834	23015852	-	660	protein_coding	testis expressed 46 [Source:HGNC Symbol;Acc:HGNC:44651]	-
ENSG00000234807	53.133.644.289.111	1.39E-03	544.431.685.585.684	0.075101739	1	LINC01135	1	58785128	58901105	+	2539	lincRNA	long intergenic non-protein coding RNA 1135 [Source:HGNC Symbol;Acc:HGNC:49450]	-
ENSG00000179242	53.133.644.289.111	1.39E-03	544.431.685.585.684	0.075101739	1	CDH4	20	61252261	61940617	+	7516	protein_coding	cadherin 4 [Source:HGNC Symbol;Acc:HGNC:1763]	-
ENSG00000214534	53.133.644.289.111	1.39E-03	544.431.685.585.684	0.075101739	1	ZNF705E	11	71814045	71821548	-	3442	protein_coding	zinc finger protein 705E [Source:HGNC Symbol;Acc:HGNC:33203]	zf-C2H2
ENSG00000226564	1.39E-03	470.471.180.194.043	-527.594.210.451.335	0.075101739	1	FTH1P20	2	180872867	180873414	-	548	processed_pseudogene	ferritin heavy chain 1 pseudogene 20 [Source:HGNC Symbol;Acc:HGNC:37639]	-
ENSG00000172425	1.39E-03	470.471.180.194.043	-527.594.210.451.335	0.075101739	1	TTC36	11	118527472	118531197	+	1009	protein_coding	tetratricopeptide repeat domain 36 [Source:HGNC Symbol;Acc:HGNC:33708]	-
ENSG00000229692	53.133.644.289.111	1.39E-03	544.431.685.585.684	0.075101739	1	SOS1-IT1	2	38992279	38993857	-	1254	sense_intronic	SOS1 intronic transcript 1 [Source:HGNC Symbol;Acc:HGNC:41385]	-
ENSG00000279058	53.133.644.289.111	1.39E-03	544.431.685.585.684	0.075101739	1	AGAP14P	10	46337224	46358714	+	2060	unprocessed_pseudogene	ArfGAP with GTPase domain, ankyrin repeat and PH domain 14, pseudogene [Source:HGNC Symbol;Acc:HGNC:23660]	-
ENSG00000174326	1.39E-03	470.471.180.194.043	-527.594.210.451.335	0.075101739	1	SLC16A11	17	7041630	7043923	-	2041	protein_coding	solute carrier family 16 member 11 [Source:HGNC Symbol;Acc:HGNC:23093]	-
ENSG00000248514	53.133.644.289.111	1.39E-03	544.431.685.585.684	0.075101739	1	AC008443.4	5	181205361	181206120	-	456	antisense	novel transcript	-
ENSG00000255142	53.133.644.289.111	1.39E-03	544.431.685.585.684	0.075101739	1	AP006621.2	11	781645	782105	+	284	lincRNA	novel transcript	-
ENSG00000214954	53.133.644.289.111	1.39E-03	544.431.685.585.684	0.075101739	1	LRRC69	8	91101832	91219236	+	3056	protein_coding	leucine rich repeat containing 69 [Source:HGNC Symbol;Acc:HGNC:34303]	-
ENSG00000248774	1.39E-03	470.471.180.194.043	-527.594.210.451.335	0.075101739	1	AC097534.1	4	173322206	173329694	-	521	antisense	novel transcript	-
ENSG00000178726	53.133.644.289.111	1.39E-03	544.431.685.585.684	0.075101739	1	THBD	20	23045633	23049741	-	4109	protein_coding	thrombomodulin [Source:HGNC Symbol;Acc:HGNC:11784]	-
ENSG00000230795	53.133.644.289.111	1.39E-03	544.431.685.585.684	0.075101739	1	HLA-K	6	29926459	29929232	+	1046	unprocessed_pseudogene	major histocompatibility complex, class I, K (pseudogene) [Source:HGNC Symbol;Acc:HGNC:4969]	-
ENSG00000006606	53.133.644.289.111	1.39E-03	544.431.685.585.684	0.075101739	1	CCL26	7	75769533	75789896	-	706	protein_coding	C-C motif chemokine ligand 26 [Source:HGNC Symbol;Acc:HGNC:10625]	-
ENSG00000245281	1.39E-03	470.471.180.194.043	-527.594.210.451.335	0.075101739	1	AC124242.1	8	18084689	18096394	+	2013	bidirectional_promoter_lncRNA	novel transcript	-
ENSG00000200354	1.39E-03	470.471.180.194.043	-527.594.210.451.335	0.075101739	1	SNORA71D	20	38433865	38433998	-	134	snoRNA	small nucleolar RNA, H/ACA box 71D [Source:HGNC Symbol;Acc:HGNC:32657]	-
ENSG00000216921	1.39E-03	470.471.180.194.043	-527.594.210.451.335	0.075101739	1	AC131097.2	2	241893985	241902551	-	674	protein_coding	novel protein	-
ENSG00000240766	53.133.644.289.111	1.39E-03	544.431.685.585.684	0.075101739	1	PLCXD2-AS1	3	111676736	111677433	-	491	antisense	PLCXD2 antisense RNA 1 [Source:HGNC Symbol;Acc:HGNC:41145]	-
ENSG00000156140	53.133.644.289.111	1.39E-03	544.431.685.585.684	0.075101739	1	ADAMTS3	4	72280969	72569221	-	7007	protein_coding	ADAM metallopeptidase with thrombospondin type 1 motif 3 [Source:HGNC Symbol;Acc:HGNC:219]	-
ENSG00000257790	53.133.644.289.111	1.39E-03	544.431.685.585.684	0.075101739	1	EIF4A1P4	12	53153272	53154484	+	1213	processed_pseudogene	eukaryotic translation initiation factor 4A1 pseudogene 4 [Source:HGNC Symbol;Acc:HGNC:37923]	-
ENSG00000246090	1.39E-03	470.471.180.194.043	-527.594.210.451.335	0.075101739	1	AP002026.1	4	99088857	99301356	+	7021	antisense	novel transcript, antisense to ADH4, ADH6 & ADH1A	-
ENSG00000004776	1.39E-03	470.471.180.194.043	-527.594.210.451.335	0.075101739	1	HSPB6	19	35754566	35758079	-	1724	protein_coding	heat shock protein family B (small) member 6 [Source:HGNC Symbol;Acc:HGNC:26511]	-
ENSG00000270228	1.39E-03	470.471.180.194.043	-527.594.210.451.335	0.075101739	1	AC079880.1	4	67718996	67724262	-	2046	processed_pseudogene	HEAT repeat containing 2 (HEATR2) pseudogene	-
ENSG00000147804	1.39E-03	470.471.180.194.043	-527.594.210.451.335	0.075101739	1	SLC39A4	8	144409742	144416895	-	5033	protein_coding	solute carrier family 39 member 4 [Source:HGNC Symbol;Acc:HGNC:17129]	-
ENSG00000281383	53.133.644.289.111	1.39E-03	544.431.685.585.684	0.075101739	1	FP671120.5	21	8254592	8255514	-	923	lincRNA	novel transcript, similar to YY1 associated myogenesis RNA 1 YAM1	-
ENSG00000174808	53.133.644.289.111	1.39E-03	544.431.685.585.684	0.075101739	1	BTC	4	74744759	74794523	-	2653	protein_coding	betacellulin [Source:HGNC Symbol;Acc:HGNC:1121]	-
ENSG00000260051	1.39E-03	470.471.180.194.043	-527.594.210.451.335	0.075101739	1	AL031600.1	16	1451760	1452653	+	570	antisense	novel transcript, antisense to CLCN7	-
ENSG00000281856	53.133.644.289.111	1.39E-03	544.431.685.585.684	0.075101739	1	AC106017.2	17	19219143	19222527	+	1452	lincRNA	novel transcript	-
ENSG00000261114	53.133.644.289.111	1.39E-03	544.431.685.585.684	0.075101739	1	AC012181.1	16	56941028	56941726	+	699	sense_intronic	novel transcript, sense intronic to HERPUD1	-
ENSG00000184564	1.39E-03	470.471.180.194.043	-527.594.210.451.335	0.075101739	1	SLITRK6	13	85792787	85806683	-	4474	protein_coding	SLIT and NTRK like family member 6 [Source:HGNC Symbol;Acc:HGNC:23503]	-
ENSG00000265185	53.133.644.289.111	1.39E-03	544.431.685.585.684	0.075101739	1	SNORD3B-1	17	19061912	19062669	+	758	snoRNA	small nucleolar RNA, C/D box 3B-1 [Source:HGNC Symbol;Acc:HGNC:10168]	-
ENSG00000249628	1.39E-03	470.471.180.194.043	-527.594.210.451.335	0.075101739	1	LINC00942	12	1500525	1504424	+	2210	lincRNA	long intergenic non-protein coding RNA 942 [Source:HGNC Symbol;Acc:HGNC:48636]	-
ENSG00000138316	1.39E-03	470.471.180.194.043	-527.594.210.451.335	0.075101739	1	ADAMTS14	10	70672506	70762441	+	5566	protein_coding	ADAM metallopeptidase with thrombospondin type 1 motif 14 [Source:HGNC Symbol;Acc:HGNC:14899]	-
ENSG00000267355	1.39E-03	470.471.180.194.043	-527.594.210.451.335	0.075101739	1	RPL9P29	17	78845953	78846868	-	593	processed_pseudogene	ribosomal protein L9 pseudogene 29 [Source:HGNC Symbol;Acc:HGNC:35533]	-
ENSG00000155265	1.39E-03	470.471.180.194.043	-527.594.210.451.335	0.075101739	1	GOLGA7B	10	97849843	97871580	+	6854	protein_coding	golgin A7 family member B [Source:HGNC Symbol;Acc:HGNC:31668]	-
ENSG00000196593	1.39E-03	470.471.180.194.043	-527.594.210.451.335	0.075101739	1	ANKRD20A19P	13	23939557	23946782	-	2796	transcribed_unprocessed_pseudogene	ankyrin repeat domain 20 family member A19, pseudogene [Source:HGNC Symbol;Acc:HGNC:42737]	-
ENSG00000128268	1.39E-03	470.471.180.194.043	-527.594.210.451.335	0.075101739	1	MGAT3	22	39457012	39492194	+	5789	protein_coding	mannosyl (beta-1,4-)-glycoprotein beta-1,4-N-acetylglucosaminyltransferase [Source:HGNC Symbol;Acc:HGNC:7046]	-
ENSG00000217889	1.39E-03	470.471.180.194.043	-527.594.210.451.335	0.075101739	1	KRT18P48	X	153604497	153605348	-	852	processed_pseudogene	keratin 18 pseudogene 48 [Source:HGNC Symbol;Acc:HGNC:33418]	-
ENSG00000286180	1.39E-03	470.471.180.194.043	-527.594.210.451.335	0.075101739	1	AC073140.2	7	148940265	148941228	-	964	lincRNA	novel transcript	-
ENSG00000158887	1.39E-03	470.471.180.194.043	-527.594.210.451.335	0.075101739	1	MPZ	1	161304735	161309968	-	2150	protein_coding	myelin protein zero [Source:HGNC Symbol;Acc:HGNC:7225]	-
ENSG00000227292	1.39E-03	470.471.180.194.043	-527.594.210.451.335	0.075101739	1	AC009229.1	2	38203363	38239590	-	622	lincRNA	novel transcript	-
ENSG00000213221	53.133.644.289.111	1.39E-03	544.431.685.585.684	0.075101739	1	DNLZ	9	136359480	136363744	-	3099	protein_coding	DNL-type zinc finger [Source:HGNC Symbol;Acc:HGNC:33879]	-
ENSG00000278374	1.39E-03	470.471.180.194.043	-527.594.210.451.335	0.075101739	1	RF00015	8	123454981	123455107	-	127	snRNA	-	-
ENSG00000198535	1.39E-03	470.471.180.194.043	-527.594.210.451.335	0.075101739	1	C2CD4A	15	62066977	62070917	+	3445	protein_coding	C2 calcium dependent domain containing 4A [Source:HGNC Symbol;Acc:HGNC:33627]	-
ENSG00000093072	1.39E-03	470.471.180.194.043	-527.594.210.451.335	0.075101739	1	ADA2	22	17178790	17258235	-	8704	protein_coding	adenosine deaminase 2 [Source:HGNC Symbol;Acc:HGNC:1839]	-
ENSG00000069696	1.39E-03	470.471.180.194.043	-527.594.210.451.335	0.075101739	1	DRD4	11	637293	640706	+	1477	protein_coding	dopamine receptor D4 [Source:HGNC Symbol;Acc:HGNC:3025]	-
ENSG00000185674	53.133.644.289.111	1.39E-03	544.431.685.585.684	0.075101739	1	LYG2	2	99242246	99255282	-	1206	protein_coding	lysozyme g2 [Source:HGNC Symbol;Acc:HGNC:29615]	-
ENSG00000285103	1.39E-03	470.471.180.194.043	-527.594.210.451.335	0.075101739	1	AL451123.1	9	27529085	27543902	+	9804	antisense	novel transcript	-
ENSG00000197168	1.39E-03	470.471.180.194.043	-527.594.210.451.335	0.075101739	1	NEK5	13	52033611	52129092	-	7055	protein_coding	NIMA related kinase 5 [Source:HGNC Symbol;Acc:HGNC:7748]	-
ENSG00000154479	1.39E-03	470.471.180.194.043	-527.594.210.451.335	0.075101739	1	CCDC173	2	169645425	169694405	-	2208	protein_coding	coiled-coil domain containing 173 [Source:HGNC Symbol;Acc:HGNC:25064]	-
ENSG00000235760	1.39E-03	470.471.180.194.043	-527.594.210.451.335	0.075101739	1	AC138655.1	2	47527008	47535199	+	1295	antisense	novel transcript, antisense to KCNK12	-
ENSG00000135437	1.39E-03	470.471.180.194.043	-527.594.210.451.335	0.075101739	1	RDH5	12	55720367	55724705	+	2983	protein_coding	retinol dehydrogenase 5 [Source:HGNC Symbol;Acc:HGNC:9940]	-
ENSG00000222287	1.39E-03	470.471.180.194.043	-527.594.210.451.335	0.075101739	1	RNU6-1043P	16	30701337	30701435	-	99	snRNA	RNA, U6 small nuclear 1043, pseudogene [Source:HGNC Symbol;Acc:HGNC:48006]	-
ENSG00000169427	1.39E-03	470.471.180.194.043	-527.594.210.451.335	0.075101739	1	KCNK9	8	139600838	139704109	-	6784	protein_coding	potassium two pore domain channel subfamily K member 9 [Source:HGNC Symbol;Acc:HGNC:6283]	-
ENSG00000270761	1.39E-03	470.471.180.194.043	-527.594.210.451.335	0.075101739	1	AL355353.1	6	47477243	47477572	-	330	lincRNA	novel transcript	-
ENSG00000238516	1.39E-03	470.471.180.194.043	-527.594.210.451.335	0.075101739	1	RF00019	17	28834722	28834822	+	101	misc_RNA	-	-
ENSG00000250917	1.39E-03	470.471.180.194.043	-527.594.210.451.335	0.075101739	1	AL035458.2	20	34234840	34281173	-	478	sense_overlapping	novel transcript, overlapping AHCY	-
ENSG00000259895	1.39E-03	470.471.180.194.043	-527.594.210.451.335	0.075101739	1	AC106820.2	16	2464950	2468213	-	3264	antisense	novel transcript, antisense to C16orf59	-
ENSG00000264943	1.39E-03	470.471.180.194.043	-527.594.210.451.335	0.075101739	1	SH3GL1P2	17	30624413	30625494	+	1082	processed_pseudogene	SH3 domain containing GRB2 like 1, endophilin A2 pseudogene 2 [Source:HGNC Symbol;Acc:HGNC:10836]	-
ENSG00000234911	1.39E-03	470.471.180.194.043	-527.594.210.451.335	0.075101739	1	TEX21P	14	64341673	64387986	-	3162	transcribed_unitary_pseudogene	testis expressed 21, pseudogene [Source:HGNC Symbol;Acc:HGNC:35455]	-
ENSG00000100968	1.39E-03	470.471.180.194.043	-527.594.210.451.335	0.075101739	1	NFATC4	14	24365673	24379604	+	8437	protein_coding	nuclear factor of activated T cells 4 [Source:HGNC Symbol;Acc:HGNC:7778]	RHD
ENSG00000225976	53.133.644.289.111	1.39E-03	544.431.685.585.684	0.075101739	1	CKS1BP2	10	29697935	29698174	+	240	processed_pseudogene	CDC28 protein kinase regulatory subunit 1B pseudogene 2 [Source:HGNC Symbol;Acc:HGNC:24232]	-
ENSG00000203972	53.133.644.289.111	1.39E-03	544.431.685.585.684	0.075101739	1	GLYATL3	6	49499923	49528078	+	2190	protein_coding	glycine-N-acyltransferase like 3 [Source:HGNC Symbol;Acc:HGNC:21349]	-
ENSG00000276445	1.39E-03	470.471.180.194.043	-527.594.210.451.335	0.075101739	1	AC005393.1	19	39812972	39813555	-	584	lincRNA	novel transcript	-
ENSG00000226833	53.133.644.289.111	1.39E-03	544.431.685.585.684	0.075101739	1	AC092164.1	2	28708953	28736205	-	1438	antisense	novel transcript	-
novel.17	1.39E-03	470.471.180.194.043	-527.594.210.451.335	0.075101739	1	-	12	12725513	12725727	+	215	-	- && - && -	-
ENSG00000115297	53.133.644.289.111	1.39E-03	544.431.685.585.684	0.075101739	1	TLX2	2	74513463	74517148	+	2810	protein_coding	T cell leukemia homeobox 2 [Source:HGNC Symbol;Acc:HGNC:5057]	Homeobox
ENSG00000278558	53.133.644.289.111	1.39E-03	544.431.685.585.684	0.075101739	1	TMEM191B	22	18527802	18530573	+	2067	protein_coding	transmembrane protein 191B [Source:HGNC Symbol;Acc:HGNC:33600]	-
ENSG00000172404	53.133.644.289.111	1.39E-03	544.431.685.585.684	0.075101739	1	DNAJB7	22	40859549	40862126	-	2578	protein_coding	DnaJ heat shock protein family (Hsp40) member B7 [Source:HGNC Symbol;Acc:HGNC:24986]	-
ENSG00000185338	1.39E-03	470.471.180.194.043	-527.594.210.451.335	0.075101739	1	SOCS1	16	11254405	11256200	-	1796	protein_coding	suppressor of cytokine signaling 1 [Source:HGNC Symbol;Acc:HGNC:19383]	-
ENSG00000230847	1.39E-03	470.471.180.194.043	-527.594.210.451.335	0.075101739	1	OCLNP1	5	71074225	71093193	-	679	unprocessed_pseudogene	OCLN pseudogene 1 [Source:HGNC Symbol;Acc:HGNC:53916]	-
ENSG00000155962	1.39E-03	470.471.180.194.043	-527.594.210.451.335	0.075101739	1	CLIC2	X	155276211	155334657	-	2840	protein_coding	chloride intracellular channel 2 [Source:HGNC Symbol;Acc:HGNC:2063]	-
ENSG00000255495	1.39E-03	470.471.180.194.043	-527.594.210.451.335	0.075101739	1	AC145124.1	8	12194467	12196280	+	1361	antisense	novel transcript	-
ENSG00000285979	1.39E-03	470.471.180.194.043	-527.594.210.451.335	0.075101739	1	AC009090.6	16	57177349	57181390	+	3524	antisense	novel transcript, antisense to FAM192A	-
ENSG00000183066	1.39E-03	470.471.180.194.043	-527.594.210.451.335	0.075101739	1	WBP2NL	22	41998725	42058456	+	6180	protein_coding	WBP2 N-terminal like [Source:HGNC Symbol;Acc:HGNC:28389]	-
ENSG00000069188	1.39E-03	470.471.180.194.043	-527.594.210.451.335	0.075101739	1	SDK2	17	73334384	73644445	-	11963	protein_coding	sidekick cell adhesion molecule 2 [Source:HGNC Symbol;Acc:HGNC:19308]	-
ENSG00000171951	1.39E-03	470.471.180.194.043	-527.594.210.451.335	0.075101739	1	SCG2	2	223596940	223602361	-	2577	protein_coding	secretogranin II [Source:HGNC Symbol;Acc:HGNC:10575]	-
ENSG00000261775	53.133.644.289.111	1.39E-03	544.431.685.585.684	0.075101739	1	AC012435.2	15	74489602	74516959	+	361	lincRNA	novel transcript	-
ENSG00000175161	1.39E-03	470.471.180.194.043	-527.594.210.451.335	0.075101739	1	CADM2	3	84958981	86074429	+	9990	protein_coding	cell adhesion molecule 2 [Source:HGNC Symbol;Acc:HGNC:29849]	-
ENSG00000231073	53.133.644.289.111	1.39E-03	544.431.685.585.684	0.075101739	1	AL590133.1	1	150973123	150975534	+	368	antisense	novel transcript, antisense to CERS2	-
ENSG00000162490	1.39E-03	470.471.180.194.043	-527.594.210.451.335	0.075101739	1	DRAXIN	1	11691710	11725857	+	7365	protein_coding	dorsal inhibitory axon guidance protein [Source:HGNC Symbol;Acc:HGNC:25054]	-
ENSG00000011052	1.39E-03	470.471.180.194.043	-527.594.210.451.335	0.075101739	1	NME1-NME2	17	51153590	51171744	+	1241	protein_coding	NME1-NME2 readthrough [Source:HGNC Symbol;Acc:HGNC:33531]	-
ENSG00000187736	53.133.644.289.111	1.39E-03	544.431.685.585.684	0.075101739	1	NHEJ1	2	219075317	219160865	-	3109	protein_coding	non-homologous end joining factor 1 [Source:HGNC Symbol;Acc:HGNC:25737]	-
ENSG00000274879	1.39E-03	470.471.180.194.043	-527.594.210.451.335	0.075101739	1	AC009804.1	12	114929757	114929935	-	179	processed_pseudogene	zinc finger protein 717 (ZNF717) pseudogene	-
ENSG00000214264	1.39E-03	470.471.180.194.043	-527.594.210.451.335	0.075101739	1	KCTD9P4	11	112180773	112183191	+	1166	processed_pseudogene	potassium channel tetramerization domain containing 9 pseudogene 4 [Source:HGNC Symbol;Acc:HGNC:49913]	-
ENSG00000223519	53.133.644.289.111	1.39E-03	544.431.685.585.684	0.075101739	1	KIF28P	1	246771837	246839611	-	3525	transcribed_unitary_pseudogene	kinesin family member 28, pseudogene [Source:HGNC Symbol;Acc:HGNC:49205]	-
ENSG00000105647	53.133.644.289.111	1.39E-03	544.431.685.585.684	0.075101739	1	PIK3R2	19	18153163	18170532	+	4471	protein_coding	phosphoinositide-3-kinase regulatory subunit 2 [Source:HGNC Symbol;Acc:HGNC:8980]	-
ENSG00000285928	1.39E-03	470.471.180.194.043	-527.594.210.451.335	0.075101739	1	AC103591.4	1	78022565	78024861	-	1795	lincRNA	novel transcript	-
ENSG00000220875	53.133.644.289.111	1.39E-03	544.431.685.585.684	0.075101739	1	HIST1H3PS1	6	26321876	26322292	-	417	processed_pseudogene	histone cluster 1 H3 pseudogene 1 [Source:HGNC Symbol;Acc:HGNC:18982]	-
ENSG00000169962	456.555.056.029.091	226.017.000.234.956	100.987.816.745.561	0.075339253	1	TAS1R3	1	1331280	1335314	+	3475	protein_coding	taste 1 receptor member 3 [Source:HGNC Symbol;Acc:HGNC:15661]	-
ENSG00000271614	191.145.988.195.399	753.057.133.080.573	132.820.040.791.416	0.075537126	1	ATP2B1-AS1	12	89708959	89712590	+	3632	lincRNA	ATP2B1 antisense RNA 1 [Source:HGNC Symbol;Acc:HGNC:27883]	-
ENSG00000254682	191.145.988.195.399	753.057.133.080.573	132.820.040.791.416	0.075537126	1	AP002387.2	11	71448674	71452157	+	680	antisense	novel transcript	-
ENSG00000228661	191.145.988.195.399	753.057.133.080.573	132.820.040.791.416	0.075537126	1	AC090587.1	11	3854318	3855509	-	494	antisense	novel transcript	-
ENSG00000204410	191.145.988.195.399	753.057.133.080.573	132.820.040.791.416	0.075537126	1	MSH5	6	31739677	31762678	+	6286	protein_coding	mutS homolog 5 [Source:HGNC Symbol;Acc:HGNC:7328]	-
ENSG00000187994	817.511.406.269.714	442.663.920.429.586	0.882916664	0.075591341	1	RINL	19	38867830	38878275	-	4201	protein_coding	Ras and Rab interactor like [Source:HGNC Symbol;Acc:HGNC:24795]	-
ENSG00000228797	329.158.694.459.061	150.661.458.114.307	112.033.952.965.946	0.075854864	1	FAM207BP	13	18697003	18697507	+	505	processed_pseudogene	family with sequence similarity 207 member B, pseudogene [Source:HGNC Symbol;Acc:HGNC:39715]	-
ENSG00000117122	15.181.913.440.268	866.538.065.437.346	0.807997847	0.07590702	1	MFAP2	1	16974502	16980835	-	2915	protein_coding	microfibril associated protein 2 [Source:HGNC Symbol;Acc:HGNC:7033]	-
ENSG00000237499	276.076.879.244.421	546.277.616.317.655	-0.98174656	0.076690114	1	AL357060.1	6	137823673	137868233	-	4088	antisense	novel transcript, antisense to TNFAIP3	-
ENSG00000169629	265.460.516.639.581	11.298.363.169.587	122.240.073.154.084	0.076954284	1	RGPD8	2	112370092	112434488	-	6886	protein_coding	RANBP2-like and GRIP domain containing 8 [Source:HGNC Symbol;Acc:HGNC:9849]	-
ENSG00000125246	668.882.323.123.171	119.621.789.585.601	-0.837640821	0.077441398	1	CLYBL	13	99606669	99897134	+	7227	protein_coding	citrate lyase beta like [Source:HGNC Symbol;Acc:HGNC:18355]	-
ENSG00000184381	605.184.143.687.534	110.202.366.105.545	-0.86355648	0.077544397	1	PLA2G6	22	38111495	38205690	-	6758	protein_coding	phospholipase A2 group VI [Source:HGNC Symbol;Acc:HGNC:9039]	-
ENSG00000134317	424.705.965.503.901	800.602.095.512.331	-0.912897588	0.07764312	1	GRHL1	2	9951693	10002277	+	7952	protein_coding	grainyhead like transcription factor 1 [Source:HGNC Symbol;Acc:HGNC:17923]	CP2
ENSG00000169951	211.270.763.964.779	122.447.616.601.401	0.78621829	0.078221963	1	ZNF764	16	30553764	30558498	-	3113	protein_coding	zinc finger protein 764 [Source:HGNC Symbol;Acc:HGNC:28200]	zf-C2H2
ENSG00000146677	435.322.329.016.715	207.178.123.171.576	10.661.683.711.569	0.078565362	1	AC004453.1	7	44467897	44468304	+	408	processed_pseudogene	ribosomal protein L32 (RPL32) pseudogene	-
ENSG00000107738	238.873.306.051.367	404.088.356.531.671	-0.758165651	0.079153555	1	VSIR	10	71747556	71773520	-	5153	protein_coding	V-set immunoregulatory receptor [Source:HGNC Symbol;Acc:HGNC:30085]	-
ENSG00000100302	233.611.430.364.441	480.341.630.018.613	-103.647.022.027.432	0.079197019	1	RASD2	22	35540831	35553999	+	3447	protein_coding	RASD family member 2 [Source:HGNC Symbol;Acc:HGNC:18229]	-
ENSG00000139211	530.869.600.237.017	273.114.177.660.265	0.955266469	0.079573746	1	AMIGO2	12	47075707	47079951	-	3956	protein_coding	adhesion molecule with Ig like domain 2 [Source:HGNC Symbol;Acc:HGNC:24073]	-
ENSG00000270157	637.499.086.589.388	169.500.353.629.555	-139.497.451.535.702	0.079604871	1	AC004918.3	7	141662922	141663846	-	925	sense_intronic	novel transcript	-
ENSG00000251034	637.499.086.589.388	169.500.353.629.555	-139.497.451.535.702	0.079604871	1	AC037459.2	8	22540845	22545405	-	4076	antisense	novel transcript	-
ENSG00000163864	637.499.086.589.388	169.500.353.629.555	-139.497.451.535.702	0.079604871	1	NMNAT3	3	139560180	139678017	-	12983	protein_coding	nicotinamide nucleotide adenylyltransferase 3 [Source:HGNC Symbol;Acc:HGNC:20989]	-
ENSG00000140481	637.499.086.589.388	169.500.353.629.555	-139.497.451.535.702	0.079604871	1	CCDC33	15	74202705	74336472	+	7030	protein_coding	coiled-coil domain containing 33 [Source:HGNC Symbol;Acc:HGNC:26552]	-
ENSG00000245149	637.499.086.589.388	169.500.353.629.555	-139.497.451.535.702	0.079604871	1	RNF139-AS1	8	124462485	124474576	-	6943	lincRNA	RNF139 antisense RNA 1 (head to head) [Source:HGNC Symbol;Acc:HGNC:48940]	-
ENSG00000101162	169.913.271.936.397	564.666.762.672.253	156.667.028.617.714	0.079604871	1	TUBB1	20	59019254	59026654	+	3496	protein_coding	tubulin beta 1 class VI [Source:HGNC Symbol;Acc:HGNC:16257]	-
ENSG00000118298	169.913.271.936.397	564.666.762.672.253	156.667.028.617.714	0.079604871	1	CA14	1	150257251	150265078	+	3296	protein_coding	carbonic anhydrase 14 [Source:HGNC Symbol;Acc:HGNC:1372]	-
ENSG00000124253	297.309.604.974.367	574.535.894.443.765	-0.947889821	0.07978403	1	PCK1	20	57561080	57568121	+	6828	protein_coding	phosphoenolpyruvate carboxykinase 1 [Source:HGNC Symbol;Acc:HGNC:8724]	-
ENSG00000234975	159.250.588.145.316	913.635.185.814.213	0.800645951	0.080431579	1	FTH1P2	1	228687415	228687826	+	412	processed_pseudogene	ferritin heavy chain 1 pseudogene 2 [Source:HGNC Symbol;Acc:HGNC:3989]	-
ENSG00000187957	139.079.499.371.196	79.118.267.108.631	0.812705033	0.081133229	1	DNER	2	229357629	229714555	-	3932	protein_coding	delta/notch like EGF repeat containing [Source:HGNC Symbol;Acc:HGNC:24456]	-
ENSG00000183072	244.227.792.147.156	103.564.163.979.321	122.679.300.019.578	0.081307728	1	NKX2-5	5	173232109	173235311	-	2048	protein_coding	NK2 homeobox 5 [Source:HGNC Symbol;Acc:HGNC:2488]	Homeobox
ENSG00000270820	244.227.792.147.156	103.564.163.979.321	122.679.300.019.578	0.081307728	1	AC016727.1	2	61471188	61484130	+	1963	antisense	novel transcript, antisense to XPO1	-
ENSG00000259865	955.988.390.714.993	235.436.437.290.464	-129.025.799.635.267	0.081307728	1	AL390728.6	1	247187281	247188526	-	1246	lincRNA	novel transcript	-
ENSG00000182224	955.988.390.714.993	235.436.437.290.464	-129.025.799.635.267	0.081307728	1	CYB5D1	17	7857746	7862282	+	3980	protein_coding	cytochrome b5 domain containing 1 [Source:HGNC Symbol;Acc:HGNC:26516]	-
ENSG00000025708	162.435.496.887.019	932.474.033.761.274	0.799788925	0.081482904	1	TYMP	22	50525752	50530032	-	3600	protein_coding	thymidine phosphorylase [Source:HGNC Symbol;Acc:HGNC:3148]	-
ENSG00000170786	732.580.501.970.302	129.041.212.927.682	-0.81586758	0.081538436	1	SDR16C5	8	56300010	56320776	-	3279	protein_coding	short chain dehydrogenase/reductase family 16C member 5 [Source:HGNC Symbol;Acc:HGNC:30311]	-
novel.26	201.762.347.775.107	4.049.862.079.155	-100.129.894.036.924	0.082123175	1	-	17	17028391	17035050	+	590	-	- && - && -	-
ENSG00000164056	382.240.511.486.075	706.407.849.222.111	-0.884158166	0.082342359	1	SPRY1	4	123396795	123403760	+	3963	protein_coding	sprouty RTK signaling antagonist 1 [Source:HGNC Symbol;Acc:HGNC:11269]	-
ENSG00000170379	31.854.233.120.791	612.213.597.306.237	-0.940194322	0.082652267	1	TCAF2	7	143620952	143730409	+	6409	protein_coding	TRPM8 channel associated factor 2 [Source:HGNC Symbol;Acc:HGNC:26878]	-
ENSG00000149809	390.687.286.476.637	23.265.486.512.335	0.747460889	0.082797347	1	TM7SF2	11	65111845	65116384	+	3408	protein_coding	transmembrane 7 superfamily member 2 [Source:HGNC Symbol;Acc:HGNC:11863]	-
ENSG00000261655	53.133.644.289.111	150.661.458.114.307	-148.386.787.340.065	0.083931995	1	AC100803.2	8	141353403	141355365	-	1963	sense_overlapping	novel transcript, overlapping to GPR20	-
ENSG00000272264	53.133.644.289.111	150.661.458.114.307	-148.386.787.340.065	0.083931995	1	AC009686.2	8	80032724	80033300	-	577	lincRNA	novel transcript	-
ENSG00000261167	53.133.644.289.111	150.661.458.114.307	-148.386.787.340.065	0.083931995	1	AC107027.3	3	131455126	131458598	-	3473	sense_overlapping	novel transcript, overlapping to MRPL3	-
ENSG00000170075	53.133.644.289.111	150.661.458.114.307	-148.386.787.340.065	0.083931995	1	GPR37L1	1	202122917	202133592	+	6529	protein_coding	G protein-coupled receptor 37 like 1 [Source:HGNC Symbol;Acc:HGNC:14923]	-
ENSG00000281207	53.133.644.289.111	150.661.458.114.307	-148.386.787.340.065	0.083931995	1	SLFNL1-AS1	1	41014590	41043890	+	4800	antisense	SLFNL1 antisense RNA 1 [Source:HGNC Symbol;Acc:HGNC:44126]	-
ENSG00000144331	148.680.561.300.747	470.471.180.194.043	163.234.244.155.439	0.083931995	1	ZNF385B	2	179441982	179861612	-	5417	protein_coding	zinc finger protein 385B [Source:HGNC Symbol;Acc:HGNC:26332]	zf-C2H2
ENSG00000145777	148.680.561.300.747	470.471.180.194.043	163.234.244.155.439	0.083931995	1	TSLP	5	111070062	111078026	+	4263	protein_coding	thymic stromal lymphopoietin [Source:HGNC Symbol;Acc:HGNC:30743]	-
ENSG00000241764	127.447.859.684.979	291.953.044.021.319	-118.874.499.103.617	0.08412491	1	AC002467.1	7	107742817	107744581	-	984	antisense	novel transcript, antisense to CBLL1	-
ENSG00000198003	286.693.242.033.493	13.182.255.218.893	111.279.151.409.392	0.08412491	1	CCDC151	19	11420604	11435782	-	2681	protein_coding	coiled-coil domain containing 151 [Source:HGNC Symbol;Acc:HGNC:28303]	-
novel.4	286.693.242.033.493	13.182.255.218.893	111.279.151.409.392	0.08412491	1	-	1	144153034	144156847	+	422	-	- && - && -	-
ENSG00000163683	198.531.129.119.511	334.384.629.617.385	-0.751833535	0.084234544	1	SMIM14	4	39546336	39638902	-	6527	protein_coding	small integral membrane protein 14 [Source:HGNC Symbol;Acc:HGNC:27321]	-
ENSG00000130558	478.803.092.906.179	287.287.516.607.775	0.736646645	0.084447297	1	OLFM1	9	135075422	135121179	+	6123	protein_coding	olfactomedin 1 [Source:HGNC Symbol;Acc:HGNC:17187]	-
ENSG00000111319	409.796.738.488.383	68.007.743.569.183	-0.730644458	0.084809193	1	SCNN1A	12	6346843	6377730	-	5876	protein_coding	sodium channel epithelial 1 alpha subunit [Source:HGNC Symbol;Acc:HGNC:10599]	-
ENSG00000256745	159.296.915.746.959	339.050.201.638.411	-108.449.411.578.301	0.085479686	1	AP002784.2	11	94188449	94188997	-	549	processed_pseudogene	actin related protein 2/3 complex, subunit 3, 21kDa (ARPC3) pseudogene	-
ENSG00000183688	243.119.850.979.784	405.972.241.038.828	-0.739464366	0.08586765	1	RFLNB	17	439978	445939	-	3621	protein_coding	refilin B [Source:HGNC Symbol;Acc:HGNC:28705]	-
ENSG00000273297	191.145.988.195.399	386.147.350.343.679	-101.031.215.386.003	0.086063089	1	AC009275.1	7	134416290	134432453	-	1205	lincRNA	novel transcript	-
ENSG00000133805	84.982.514.022.368	216.597.562.230.101	-133.822.702.048.633	0.086227686	1	AMPD3	11	10308313	10507579	+	6793	protein_coding	adenosine monophosphate deaminase 3 [Source:HGNC Symbol;Acc:HGNC:470]	-
ENSG00000255237	84.982.514.022.368	216.597.562.230.101	-133.822.702.048.633	0.086227686	1	AC138230.1	11	462930	463899	-	664	antisense	novel transcript	-
ENSG00000089775	1.666.820.418.715	280.693.920.765.462	-0.751530334	0.087603386	1	ZBTB25	14	64449106	64505213	-	12229	protein_coding	zinc finger and BTB domain containing 25 [Source:HGNC Symbol;Acc:HGNC:13112]	ZBTB
ENSG00000204257	902.442.309.738.643	49.918.048.389.115	0.8524416	0.087666691	1	HLA-DMA	6	32948613	32969094	-	2520	protein_coding	major histocompatibility complex, class II, DM alpha [Source:HGNC Symbol;Acc:HGNC:4934]	-
ENSG00000197982	131.112.588.812.365	800.646.043.281.511	0.711467755	0.088236727	1	C1orf122	1	37806979	37809454	+	2231	protein_coding	chromosome 1 open reading frame 122 [Source:HGNC Symbol;Acc:HGNC:24789]	-
ENSG00000277182	425.174.261.415.327	13.182.255.218.893	-16.065.824.567.199	0.088331589	1	AC006449.5	17	38749360	38751457	+	2098	antisense	novel transcript, antisense to PCGF2	-
ENSG00000185864	425.174.261.415.327	13.182.255.218.893	-16.065.824.567.199	0.088331589	1	NPIPB4	16	21834569	21880827	-	7773	protein_coding	nuclear pore complex interacting protein family member B4 [Source:HGNC Symbol;Acc:HGNC:41985]	-
ENSG00000253671	425.174.261.415.327	13.182.255.218.893	-16.065.824.567.199	0.088331589	1	AC027117.1	8	17808941	17820868	+	2066	processed_transcript	novel transcript	-
ENSG00000111664	425.174.261.415.327	13.182.255.218.893	-16.065.824.567.199	0.088331589	1	GNB3	12	6839954	6847393	+	3437	protein_coding	G protein subunit beta 3 [Source:HGNC Symbol;Acc:HGNC:4400]	-
ENSG00000183150	425.174.261.415.327	13.182.255.218.893	-16.065.824.567.199	0.088331589	1	GPR19	12	12660890	12696207	-	2624	protein_coding	G protein-coupled receptor 19 [Source:HGNC Symbol;Acc:HGNC:4473]	-
ENSG00000178127	425.174.261.415.327	13.182.255.218.893	-16.065.824.567.199	0.088331589	1	NDUFV2	18	9102630	9134345	+	2711	protein_coding	NADH:ubiquinone oxidoreductase core subunit V2 [Source:HGNC Symbol;Acc:HGNC:7717]	-
ENSG00000180209	127.447.859.684.979	376.275.150.871.434	17.245.995.533.358	0.088331589	1	MYLPF	16	30370934	30377991	+	1119	protein_coding	myosin light chain, phosphorylatable, fast skeletal muscle [Source:HGNC Symbol;Acc:HGNC:29824]	-
ENSG00000273289	127.447.859.684.979	376.275.150.871.434	17.245.995.533.358	0.088331589	1	AL121672.3	22	46053093	46053560	+	468	antisense	novel transcript, antisense to C22orf26	-
ENSG00000152377	127.447.859.684.979	376.275.150.871.434	17.245.995.533.358	0.088331589	1	SPOCK1	5	136975298	137598379	-	6200	protein_coding	SPARC (osteonectin), cwcv and kazal like domains proteoglycan 1 [Source:HGNC Symbol;Acc:HGNC:11251]	-
ENSG00000169605	127.447.859.684.979	376.275.150.871.434	17.245.995.533.358	0.088331589	1	GKN1	2	68974573	68980974	+	1149	protein_coding	gastrokine 1 [Source:HGNC Symbol;Acc:HGNC:23217]	-
ENSG00000264343	127.447.859.684.979	376.275.150.871.434	17.245.995.533.358	0.088331589	1	NOTCH2NLA	1	146146203	146229026	-	2957	protein_coding	notch 2 N-terminal like A [Source:HGNC Symbol;Acc:HGNC:31862]	-
ENSG00000070388	127.447.859.684.979	376.275.150.871.434	17.245.995.533.358	0.088331589	1	FGF22	19	639879	644371	+	2778	protein_coding	fibroblast growth factor 22 [Source:HGNC Symbol;Acc:HGNC:3679]	-
novel.47	626.416.870.233.833	329.630.770.927.708	0.923360133	0.088337086	1	-	21	6532199	6533322	-	658	-	- && - && -	-
ENSG00000106688	743.196.865.057.559	129.041.212.927.682	-0.795144067	0.088876174	1	SLC1A1	9	4490468	4587469	+	3974	protein_coding	solute carrier family 1 member 1 [Source:HGNC Symbol;Acc:HGNC:10939]	-
ENSG00000137494	817.511.406.269.714	14.222.840.542.268	-0.798103844	0.089060965	1	ANKRD42	11	83193739	83260694	+	6724	protein_coding	ankyrin repeat domain 42 [Source:HGNC Symbol;Acc:HGNC:26752]	-
ENSG00000267858	116.831.514.007.446	273.114.177.660.265	-12.172.122.963.117	0.089068065	1	MZF1-AS1	19	58559129	58574797	+	2968	antisense	MZF1 antisense RNA 1 [Source:HGNC Symbol;Acc:HGNC:51271]	-
ENSG00000167642	265.460.516.639.581	518.019.337.224.628	-0.961628444	0.08941508	1	SPINT2	19	38244035	38292615	+	5085	protein_coding	serine peptidase inhibitor, Kunitz type 2 [Source:HGNC Symbol;Acc:HGNC:11247]	-
ENSG00000160233	113.600.229.092.789	194.035.231.750.638	-0.77179814	0.089415841	1	LRRC3	21	44455510	44462196	+	5845	protein_coding	leucine rich repeat containing 3 [Source:HGNC Symbol;Acc:HGNC:14965]	-
ENSG00000228544	31.854.233.120.791	150.661.458.114.307	107.321.544.117.605	0.090179749	1	CCDC183-AS1	9	136803927	136808848	-	2386	antisense	CCDC183 antisense RNA 1 [Source:HGNC Symbol;Acc:HGNC:44105]	-
ENSG00000225828	212.378.708.081.418	41.440.563.635.416	-0.960808065	0.090283136	1	FAM229A	1	32361270	32364278	-	2845	protein_coding	family with sequence similarity 229 member A [Source:HGNC Symbol;Acc:HGNC:44652]	-
ENSG00000085741	180.529.629.511.019	367.308.491.749.124	-102.031.234.654.729	0.090445771	1	WNT11	11	76186325	76210736	-	2371	protein_coding	Wnt family member 11 [Source:HGNC Symbol;Acc:HGNC:12776]	-
ENSG00000169994	806.895.043.280.328	139.402.578.475.184	-0.788008198	0.090663733	1	MYO7B	2	127535802	127637729	+	8800	protein_coding	myosin VIIB [Source:HGNC Symbol;Acc:HGNC:7607]	-
ENSG00000159899	424.705.965.503.901	78.176.324.661.897	-0.878600175	0.091470281	1	NPR2	9	35792154	35809732	+	3865	protein_coding	natriuretic peptide receptor 2 [Source:HGNC Symbol;Acc:HGNC:7944]	-
ENSG00000273619	605.184.143.687.534	320.211.339.839.955	0.915367927	0.091598744	1	AL121832.2	20	62386303	62386970	-	668	antisense	novel transcript, antisense to RPS21	-
ENSG00000261342	743.662.018.846.087	197.758.682.938.013	-1.397.433.168.097	0.091812306	1	AC006538.1	19	2727743	2729327	-	1585	sense_intronic	novel transcript	-
ENSG00000176532	743.662.018.846.087	197.758.682.938.013	-1.397.433.168.097	0.091812306	1	PRR15	7	29563835	29567293	+	1956	protein_coding	proline rich 15 [Source:HGNC Symbol;Acc:HGNC:22310]	-
ENSG00000160181	201.762.347.775.107	847.252.069.530.451	123.839.868.995.379	0.091812306	1	TFF2	21	42346357	42350997	-	699	protein_coding	trefoil factor 2 [Source:HGNC Symbol;Acc:HGNC:11756]	-
ENSG00000269688	743.662.018.846.087	197.758.682.938.013	-1.397.433.168.097	0.091812306	1	AC008982.2	19	38844729	38845499	-	493	sense_intronic	novel transcript, sense intronic to HNRNPL	-
ENSG00000117016	403.473.238.480.181	725.246.698.869.404	-0.844304548	0.092280697	1	RIMS3	1	40620680	40665682	-	7259	protein_coding	regulating synaptic membrane exocytosis 3 [Source:HGNC Symbol;Acc:HGNC:21292]	-
ENSG00000237310	732.580.501.970.302	4.049.862.079.155	0.852856448	0.092280697	1	AC008267.5	7	66493706	66495474	+	540	lincRNA	novel transcript	-
ENSG00000254851	743.662.018.846.087	0.936851351	282.448.649.540.418	0.092298651	1	AP005018.2	11	117135528	117138582	+	822	unprocessed_pseudogene	proprotein convertase subtilisin/kexin type 7 (PCSK7) pseudogene	-
ENSG00000240583	106.692.272.250.883	658.862.049.862.282	-250.150.551.219.186	0.092298651	1	AQP1	7	30911694	30925517	+	3436	protein_coding	aquaporin 1 (Colton blood group) [Source:HGNC Symbol;Acc:HGNC:633]	-
ENSG00000235609	106.692.272.250.883	658.862.049.862.282	-250.150.551.219.186	0.092298651	1	AF127577.4	21	14818843	15014430	-	5929	lincRNA	novel transcript	-
ENSG00000230479	106.692.272.250.883	658.862.049.862.282	-250.150.551.219.186	0.092298651	1	AP000695.1	21	36430360	36481070	+	893	antisense	novel transcript	-
ENSG00000230836	743.662.018.846.087	0.936851351	282.448.649.540.418	0.092298651	1	LINC01293	2	74940258	74942670	+	1266	lincRNA	long intergenic non-protein coding RNA 1293 [Source:HGNC Symbol;Acc:HGNC:50362]	-
ENSG00000182179	106.692.272.250.883	658.862.049.862.282	-250.150.551.219.186	0.092298651	1	UBA7	3	49805209	49813953	-	4550	protein_coding	ubiquitin like modifier activating enzyme 7 [Source:HGNC Symbol;Acc:HGNC:12471]	-
ENSG00000258101	106.692.272.250.883	658.862.049.862.282	-250.150.551.219.186	0.092298651	1	AC010173.1	12	49232790	49264756	-	1453	antisense	novel transcript, antisense to TUBA1C	-
ENSG00000283031	106.692.272.250.883	658.862.049.862.282	-250.150.551.219.186	0.092298651	1	AC009242.1	2	23667208	23685453	-	2706	lincRNA	novel transcript	-
ENSG00000272138	106.692.272.250.883	658.862.049.862.282	-250.150.551.219.186	0.092298651	1	LINC01607	8	79768142	79802842	+	789	lincRNA	long intergenic non-protein coding RNA 1607 [Source:HGNC Symbol;Acc:HGNC:51660]	-
ENSG00000267871	106.692.272.250.883	658.862.049.862.282	-250.150.551.219.186	0.092298651	1	ZNF460-AS1	19	57267220	57280334	-	738	antisense	ZNF460 antisense RNA 1 [Source:HGNC Symbol;Acc:HGNC:53774]	-
ENSG00000179564	106.692.272.250.883	658.862.049.862.282	-250.150.551.219.186	0.092298651	1	LSMEM2	3	50279087	50288114	+	1434	protein_coding	leucine rich single-pass membrane protein 2 [Source:HGNC Symbol;Acc:HGNC:26781]	-
ENSG00000137975	743.662.018.846.087	0.936851351	282.448.649.540.418	0.092298651	1	CLCA2	1	86424171	86456553	+	4406	protein_coding	chloride channel accessory 2 [Source:HGNC Symbol;Acc:HGNC:2016]	-
ENSG00000244560	106.692.272.250.883	658.862.049.862.282	-250.150.551.219.186	0.092298651	1	AC004890.2	7	149285281	149297312	+	4288	transcribed_unprocessed_pseudogene	zinc finger protein pseudogene	-
ENSG00000233246	106.692.272.250.883	658.862.049.862.282	-250.150.551.219.186	0.092298651	1	AL513327.2	1	33350352	33363245	+	490	antisense	novel transcript	-
ENSG00000161103	743.662.018.846.087	0.936851351	282.448.649.540.418	0.092298651	1	AC008132.1	22	18846811	18861049	+	7689	transcribed_processed_pseudogene	POM121 transmembrane nucleoporin (POM121) pseudogene	-
ENSG00000235961	743.662.018.846.087	0.936851351	282.448.649.540.418	0.092298651	1	PNMA6A	X	153072482	153075018	+	2209	protein_coding	PNMA family member 6A [Source:HGNC Symbol;Acc:HGNC:28248]	-
ENSG00000197863	106.692.272.250.883	658.862.049.862.282	-250.150.551.219.186	0.092298651	1	ZNF790	19	36817428	36850787	-	3854	protein_coding	zinc finger protein 790 [Source:HGNC Symbol;Acc:HGNC:33114]	zf-C2H2
ENSG00000225953	106.692.272.250.883	658.862.049.862.282	-250.150.551.219.186	0.092298651	1	SATB2-AS1	2	199457700	199476935	+	4470	antisense	SATB2 antisense RNA 1 [Source:HGNC Symbol;Acc:HGNC:26490]	-
ENSG00000272583	743.662.018.846.087	0.936851351	282.448.649.540.418	0.092298651	1	AL592494.2	1	121518366	121518829	-	464	lincRNA	novel transcript	-
ENSG00000235618	106.692.272.250.883	658.862.049.862.282	-250.150.551.219.186	0.092298651	1	FAM21EP	10	50021182	50067803	-	2549	transcribed_unprocessed_pseudogene	family with sequence similarity 21 member E, pseudogene [Source:HGNC Symbol;Acc:HGNC:45010]	-
ENSG00000154783	106.692.272.250.883	658.862.049.862.282	-250.150.551.219.186	0.092298651	1	FGD5	3	14810853	14934565	+	8093	protein_coding	FYVE, RhoGEF and PH domain containing 5 [Source:HGNC Symbol;Acc:HGNC:19117]	-
ENSG00000259772	106.692.272.250.883	658.862.049.862.282	-250.150.551.219.186	0.092298651	1	AC012236.1	15	31221999	31230838	-	1563	lincRNA	uncharacterized LOC283710 [Source:NCBI gene;Acc:283710]	-
ENSG00000259918	743.662.018.846.087	0.936851351	282.448.649.540.418	0.092298651	1	NDUFA5P11	16	47598654	47598996	-	343	processed_pseudogene	NADH:ubiquinone oxidoreductase subunit A5 pseudogene 11 [Source:HGNC Symbol;Acc:HGNC:48853]	-
ENSG00000271550	106.692.272.250.883	658.862.049.862.282	-250.150.551.219.186	0.092298651	1	BNIP3P11	7	64678954	64687393	-	563	processed_pseudogene	BCL2 interacting protein 3 pseudogene 11 [Source:HGNC Symbol;Acc:HGNC:49724]	-
novel.61	106.692.272.250.883	658.862.049.862.282	-250.150.551.219.186	0.092298651	1	-	6	158644953	158645183	+	231	-	- && - && -	-
ENSG00000166596	106.692.272.250.883	658.862.049.862.282	-250.150.551.219.186	0.092298651	1	CFAP52	17	9576627	9643447	+	3066	protein_coding	cilia and flagella associated protein 52 [Source:HGNC Symbol;Acc:HGNC:16053]	-
ENSG00000160471	106.692.272.250.883	658.862.049.862.282	-250.150.551.219.186	0.092298651	1	COX6B2	19	55349306	55354719	-	3720	protein_coding	cytochrome c oxidase subunit 6B2 [Source:HGNC Symbol;Acc:HGNC:24380]	-
ENSG00000148483	743.662.018.846.087	0.936851351	282.448.649.540.418	0.092298651	1	TMEM236	10	17752201	17800868	+	5515	protein_coding	transmembrane protein 236 [Source:HGNC Symbol;Acc:HGNC:23473]	-
ENSG00000105146	106.692.272.250.883	658.862.049.862.282	-250.150.551.219.186	0.092298651	1	AURKC	19	57230802	57235548	+	1948	protein_coding	aurora kinase C [Source:HGNC Symbol;Acc:HGNC:11391]	-
ENSG00000101276	106.692.272.250.883	658.862.049.862.282	-250.150.551.219.186	0.092298651	1	SLC52A3	20	760080	776015	-	3776	protein_coding	solute carrier family 52 member 3 [Source:HGNC Symbol;Acc:HGNC:16187]	-
ENSG00000248643	743.662.018.846.087	0.936851351	282.448.649.540.418	0.092298651	1	RBM14-RBM4	11	66616626	66646469	+	2577	protein_coding	RBM14-RBM4 readthrough [Source:HGNC Symbol;Acc:HGNC:38840]	-
ENSG00000237976	743.662.018.846.087	0.936851351	282.448.649.540.418	0.092298651	1	AL391069.2	1	151346967	151348027	+	618	antisense	novel transcript	-
ENSG00000177694	106.692.272.250.883	658.862.049.862.282	-250.150.551.219.186	0.092298651	1	NAALADL2	3	174438573	175810548	+	13546	protein_coding	N-acetylated alpha-linked acidic dipeptidase like 2 [Source:HGNC Symbol;Acc:HGNC:23219]	-
ENSG00000251485	743.662.018.846.087	0.936851351	282.448.649.540.418	0.092298651	1	AC068134.3	2	232343116	232343903	+	788	processed_pseudogene	nuclear receptor binding factor 2 (NRBF2) pseudogene	-
ENSG00000199332	106.692.272.250.883	658.862.049.862.282	-250.150.551.219.186	0.092298651	1	RF00019	6	31402152	31402250	-	99	misc_RNA	-	-
ENSG00000135929	106.692.272.250.883	658.862.049.862.282	-250.150.551.219.186	0.092298651	1	CYP27A1	2	218781749	218815293	+	2983	protein_coding	cytochrome P450 family 27 subfamily A member 1 [Source:HGNC Symbol;Acc:HGNC:2605]	-
ENSG00000261740	743.662.018.846.087	0.936851351	282.448.649.540.418	0.092298651	1	BOLA2-SMG1P6	16	29443230	29454651	-	3417	protein_coding	BOLA2-SMG1P6 readthrough [Source:HGNC Symbol;Acc:HGNC:53563]	-
ENSG00000230415	106.692.272.250.883	658.862.049.862.282	-250.150.551.219.186	0.092298651	1	LINC01786	1	1275223	1280420	+	513	lincRNA	long intergenic non-protein coding RNA 1786 [Source:HGNC Symbol;Acc:HGNC:52575]	-
ENSG00000285257	106.692.272.250.883	658.862.049.862.282	-250.150.551.219.186	0.092298651	1	AL157893.1	10	87214136	87216173	-	323	unprocessed_pseudogene	synaptotagmin 15 (SYT15) pseudogene	-
ENSG00000280407	319.012.857.339.249	11.298.363.169.587	-178.781.751.168.995	0.092326209	1	AC132872.4	17	82249067	82251844	+	2778	TEC	TEC	-
ENSG00000244176	319.012.857.339.249	11.298.363.169.587	-178.781.751.168.995	0.092326209	1	AP003733.1	11	62011751	62012602	-	852	processed_pseudogene	ribosomal protein S2 (RPS2) pseudogene	-
ENSG00000220920	319.012.857.339.249	11.298.363.169.587	-178.781.751.168.995	0.092326209	1	AL023807.1	6	17953572	17953930	+	359	unprocessed_pseudogene	ribosomal protein S12 (RPS12) pseudogene	-
ENSG00000180539	319.012.857.339.249	11.298.363.169.587	-178.781.751.168.995	0.092326209	1	C9orf139	9	137027464	137037957	+	4990	antisense	chromosome 9 open reading frame 139 [Source:HGNC Symbol;Acc:HGNC:31426]	-
ENSG00000144214	319.012.857.339.249	11.298.363.169.587	-178.781.751.168.995	0.092326209	1	LYG1	2	99284238	99304742	-	1093	protein_coding	lysozyme g1 [Source:HGNC Symbol;Acc:HGNC:27014]	-
ENSG00000105982	319.012.857.339.249	11.298.363.169.587	-178.781.751.168.995	0.092326209	1	RNF32	7	156640281	156677130	+	4371	protein_coding	ring finger protein 32 [Source:HGNC Symbol;Acc:HGNC:17118]	-
ENSG00000205464	319.012.857.339.249	11.298.363.169.587	-178.781.751.168.995	0.092326209	1	ATP6AP1L	5	82279462	82386977	+	7229	protein_coding	ATPase H+ transporting accessory protein 1 like [Source:HGNC Symbol;Acc:HGNC:28091]	-
ENSG00000168802	106.215.173.234.147	282.078.425.063.304	186.406.501.513.219	0.092326209	1	CHTF8	16	69118010	69132578	-	3372	protein_coding	chromosome transmission fidelity factor 8 [Source:HGNC Symbol;Acc:HGNC:24353]	-
ENSG00000204710	106.215.173.234.147	282.078.425.063.304	186.406.501.513.219	0.092326209	1	SPDYC	11	65170154	65173244	+	991	protein_coding	speedy/RINGO cell cycle regulator family member C [Source:HGNC Symbol;Acc:HGNC:32681]	-
ENSG00000186951	299.386.571.133.169	49.357.287.046.035	-0.721056168	0.092449669	1	PPARA	22	46150521	46243756	+	13219	protein_coding	peroxisome proliferator activated receptor alpha [Source:HGNC Symbol;Acc:HGNC:9232]	THR-like
ENSG00000152443	477.787.783.008.753	857.118.641.267.942	-0.841697977	0.092530199	1	ZNF776	19	57746815	57758148	+	5454	protein_coding	zinc finger protein 776 [Source:HGNC Symbol;Acc:HGNC:26765]	zf-C2H2
ENSG00000120437	168.588.347.279.928	103.801.548.921.142	0.699599038	0.092986156	1	ACAT2	6	159760328	159779055	+	4299	protein_coding	acetyl-CoA acetyltransferase 2 [Source:HGNC Symbol;Acc:HGNC:94]	-
ENSG00000128165	891.825.946.846.169	49.918.048.389.115	0.835391802	0.094242511	1	ADM2	22	50481543	50486440	+	4289	protein_coding	adrenomedullin 2 [Source:HGNC Symbol;Acc:HGNC:28898]	-
ENSG00000234678	148.634.225.650.322	248.667.883.719.929	-0.742045178	0.094318802	1	ELF3-AS1	1	201995696	202010463	-	5569	antisense	ELF3 antisense RNA 1 [Source:HGNC Symbol;Acc:HGNC:40211]	-
ENSG00000053524	106.215.173.234.147	244.855.873.486.899	-119.640.688.779.356	0.094687844	1	MCF2L2	3	183178043	183428778	-	20568	protein_coding	MCF.2 cell line derived transforming sequence-like 2 [Source:HGNC Symbol;Acc:HGNC:30319]	-
ENSG00000170523	212.852.731.043.676	847.252.069.530.451	-193.604.162.672.558	0.094716843	1	KRT83	12	52314301	52321398	-	1875	protein_coding	keratin 83 [Source:HGNC Symbol;Acc:HGNC:6460]	-
ENSG00000263069	955.988.390.714.993	187.880.744.906.349	226.869.865.838.989	0.094716843	1	AC124319.3	17	80351828	80415168	-	3983	antisense	novel transcript, antisense to RNF213	-
ENSG00000118997	212.852.731.043.676	847.252.069.530.451	-193.604.162.672.558	0.094716843	1	DNAH7	2	195737703	196068837	-	21349	protein_coding	dynein axonemal heavy chain 7 [Source:HGNC Symbol;Acc:HGNC:18661]	-
ENSG00000254719	212.852.731.043.676	847.252.069.530.451	-193.604.162.672.558	0.094716843	1	AC080023.2	11	10272052	10272259	-	208	processed_pseudogene	guanine nucleotide binding protein (G protein) pseudogene	-
ENSG00000159904	955.988.390.714.993	187.880.744.906.349	226.869.865.838.989	0.094716843	1	ZNF890P	7	5121239	5144546	-	1737	transcribed_unprocessed_pseudogene	zinc finger protein 890, pseudogene [Source:HGNC Symbol;Acc:HGNC:38691]	-
ENSG00000146090	955.988.390.714.993	187.880.744.906.349	226.869.865.838.989	0.094716843	1	RASGEF1C	5	180100795	180209211	-	3015	protein_coding	RasGEF domain family member 1C [Source:HGNC Symbol;Acc:HGNC:27400]	-
ENSG00000275532	212.852.731.043.676	847.252.069.530.451	-193.604.162.672.558	0.094716843	1	AC006449.2	17	38703480	38706261	-	486	antisense	novel transcript, antisense to MLLT6	-
ENSG00000120664	955.988.390.714.993	187.880.744.906.349	226.869.865.838.989	0.094716843	1	SPART-AS1	13	36346431	36369601	+	710	antisense	SPART antisense RNA 1 [Source:HGNC Symbol;Acc:HGNC:39933]	-
ENSG00000188833	955.988.390.714.993	187.880.744.906.349	226.869.865.838.989	0.094716843	1	ENTPD8	9	137434364	137441816	-	2836	protein_coding	ectonucleoside triphosphate diphosphohydrolase 8 [Source:HGNC Symbol;Acc:HGNC:24860]	-
ENSG00000164404	212.852.731.043.676	847.252.069.530.451	-193.604.162.672.558	0.094716843	1	GDF9	5	132861181	132866884	-	3279	protein_coding	growth differentiation factor 9 [Source:HGNC Symbol;Acc:HGNC:4224]	-
ENSG00000166922	212.852.731.043.676	847.252.069.530.451	-193.604.162.672.558	0.094716843	1	SCG5	15	32641676	32697098	+	2196	protein_coding	secretogranin V [Source:HGNC Symbol;Acc:HGNC:10816]	-
ENSG00000273306	955.988.390.714.993	187.880.744.906.349	226.869.865.838.989	0.094716843	1	AC018690.1	2	99405218	99405843	+	626	antisense	novel transcript	-
ENSG00000231064	212.852.731.043.676	847.252.069.530.451	-193.604.162.672.558	0.094716843	1	AC234582.1	1	155195004	155205495	+	2466	antisense	novel transcript, antisense to THBS3	-
ENSG00000157017	212.852.731.043.676	847.252.069.530.451	-193.604.162.672.558	0.094716843	1	GHRL	3	10285675	10292947	-	2064	protein_coding	ghrelin and obestatin prepropeptide [Source:HGNC Symbol;Acc:HGNC:18129]	-
ENSG00000144712	955.988.390.714.993	187.880.744.906.349	226.869.865.838.989	0.094716843	1	CAND2	3	12796472	12871916	+	5587	protein_coding	cullin associated and neddylation dissociated 2 (putative) [Source:HGNC Symbol;Acc:HGNC:30689]	-
ENSG00000126500	955.988.390.714.993	187.880.744.906.349	226.869.865.838.989	0.094716843	1	FLRT1	11	64103188	64119173	+	3949	protein_coding	fibronectin leucine rich transmembrane protein 1 [Source:HGNC Symbol;Acc:HGNC:3760]	-
ENSG00000240429	212.852.731.043.676	847.252.069.530.451	-193.604.162.672.558	0.094716843	1	LRRFIP1P1	3	179259028	179261273	-	2246	processed_pseudogene	LRR binding FLII interacting protein 1 pseudogene 1 [Source:HGNC Symbol;Acc:HGNC:32937]	-
ENSG00000157734	212.852.731.043.676	847.252.069.530.451	-193.604.162.672.558	0.094716843	1	SNX22	15	64151715	64157481	+	5767	protein_coding	sorting nexin 22 [Source:HGNC Symbol;Acc:HGNC:16315]	-
ENSG00000213904	212.852.731.043.676	847.252.069.530.451	-193.604.162.672.558	0.094716843	1	LIPE-AS1	19	42397128	42652355	+	4208	antisense	LIPE antisense RNA 1 [Source:HGNC Symbol;Acc:HGNC:48589]	-
ENSG00000174912	212.852.731.043.676	847.252.069.530.451	-193.604.162.672.558	0.094716843	1	METTL15P1	3	156713884	156714928	-	1045	processed_pseudogene	methyltransferase like 15 pseudogene 1 [Source:HGNC Symbol;Acc:HGNC:31926]	-
ENSG00000267680	201.762.347.775.107	395.566.779.249.881	-0.967457099	0.094783352	1	ZNF224	19	44094339	44109886	+	7104	protein_coding	zinc finger protein 224 [Source:HGNC Symbol;Acc:HGNC:13017]	zf-C2H2
novel.92	391.748.922.699.774	238.306.518.752.235	0.716766687	0.095334869	1	-	KI270733.1	129237	132621	-	3385	-	- && Q6CQE5.2 RecName: Full=Protein TAR1 && -	-
ENSG00000177853	35.039.142.115.001	169.500.353.629.555	104.159.890.653.156	0.095344826	1	ZNF518A	10	96129715	96205288	+	10891	protein_coding	zinc finger protein 518A [Source:HGNC Symbol;Acc:HGNC:29009]	zf-C2H2
ENSG00000168398	276.076.879.244.421	527.438.763.704.467	-0.931237893	0.096228312	1	BDKRB2	14	96204679	96244166	+	6845	protein_coding	bradykinin receptor B2 [Source:HGNC Symbol;Acc:HGNC:1030]	-
ENSG00000170955	975.648.843.373.873	600.954.286.877.699	0.698972405	0.096438191	1	CAVIN3	11	6318946	6320532	-	1557	protein_coding	caveolae associated protein 3 [Source:HGNC Symbol;Acc:HGNC:9400]	-
ENSG00000006015	835.512.862.594.105	514.295.599.964.375	0.699907133	0.096544605	1	REX1BD	19	18588685	18592336	+	3370	protein_coding	required for excision 1-B domain containing [Source:HGNC Symbol;Acc:HGNC:26098]	-
ENSG00000177335	244.227.792.147.156	480.341.630.018.613	-0.972673246	0.097392681	1	C8orf31	8	143039209	143059942	+	2929	processed_transcript	chromosome 8 open reading frame 31 (putative) [Source:HGNC Symbol;Acc:HGNC:26731]	-
ENSG00000254198	583.951.417.072.501	102.666.827.199.434	-0.812918182	0.097812374	1	AC113191.1	8	43125995	43126397	-	403	processed_pseudogene	Family with sequence similarity 9, member C (FAM9C) pseudogene	-
ENSG00000188779	180.529.629.511.019	753.057.133.080.573	124.628.867.715.315	0.098175012	1	SKOR1	15	67819704	67834555	+	4473	protein_coding	SKI family transcriptional corepressor 1 [Source:HGNC Symbol;Acc:HGNC:21326]	-
ENSG00000221930	690.115.049.468.774	386.147.350.343.679	0.835347397	0.098582885	1	FAM45BP	X	130494965	130496588	+	1624	transcribed_processed_pseudogene	family with sequence similarity 45 member B, pseudogene [Source:HGNC Symbol;Acc:HGNC:30886]	-
ENSG00000085831	222.995.068.980.313	423.825.064.578.442	-0.923145401	0.098599578	1	TTC39A	1	51287258	51345116	-	9362	protein_coding	tetratricopeptide repeat domain 39A [Source:HGNC Symbol;Acc:HGNC:18657]	-
ENSG00000115841	435.322.329.016.715	226.017.000.234.956	0.941357238	0.098599578	1	RMDN2	2	37923187	38067142	+	6031	protein_coding	regulator of microtubule dynamics 2 [Source:HGNC Symbol;Acc:HGNC:26567]	-
ENSG00000185418	477.787.783.008.753	847.699.217.065.056	-0.825779734	0.099692838	1	TARSL2	15	101653596	101724473	-	4455	protein_coding	threonyl-tRNA synthetase like 2 [Source:HGNC Symbol;Acc:HGNC:24728]	-
ENSG00000218418	191.145.988.195.399	376.727.921.182.115	-0.974804395	0.099793168	1	AL591135.1	6	80064286	80070199	-	5914	processed_pseudogene	Rho GTPase activating protein 21 (ARHGAP21) pseudogene	-
ENSG00000161960	191.145.988.195.399	376.727.921.182.115	-0.974804395	0.099793168	1	EIF4A1	17	7572706	7579006	+	5317	protein_coding	eukaryotic translation initiation factor 4A1 [Source:HGNC Symbol;Acc:HGNC:3282]	-
ENSG00000171219	955.524.124.039.402	162.009.193.860.292	-0.761060541	0.100023648	1	CDC42BPG	11	64823052	64844653	-	6531	protein_coding	CDC42 binding protein kinase gamma [Source:HGNC Symbol;Acc:HGNC:29829]	-
ENSG00000213763	509.636.873.388.856	273.114.177.660.265	0.896513745	0.100410362	1	ACTBP2	5	77784881	77786003	+	1123	processed_pseudogene	actin, beta pseudogene 2 [Source:HGNC Symbol;Acc:HGNC:135]	-
ENSG00000177096	403.473.238.480.181	715.827.274.072.574	-0.825478122	0.100587712	1	PHETA2	22	42074248	42079438	+	2451	protein_coding	PH domain containing endocytic trafficking adaptor 2 [Source:HGNC Symbol;Acc:HGNC:27161]	-
ENSG00000137261	72.196.413.886.804	4.049.862.079.155	0.831830909	0.100587712	1	KIAA0319	6	24544104	24646191	-	7208	protein_coding	KIAA0319 [Source:HGNC Symbol;Acc:HGNC:21580]	-
novel.93	914.600.116.815.869	571.852.649.975.011	0.677483812	0.100732055	1	-	KI270733.1	134399	135340	-	942	-	- && Q3E811.1 RecName: Full=Regulator of rDNA transcription protein 15 && -	-
ENSG00000163472	143.326.044.388.411	236.422.634.210.107	-0.721654686	0.100821493	1	TMEM79	1	156282935	156293185	+	3032	protein_coding	transmembrane protein 79 [Source:HGNC Symbol;Acc:HGNC:28196]	-
ENSG00000237753	329.158.694.459.061	160.080.906.981.636	103.357.369.856.298	0.100850326	1	AC079922.2	2	112641832	112645690	-	2022	lincRNA	novel transcript (FLJ42351)	-
ENSG00000272668	955.988.390.714.993	226.017.000.234.956	-123.168.111.072.038	0.101120593	1	AL590560.2	1	159854870	159867685	+	7134	antisense	novel transcript, antisense to VSIG8	-
ENSG00000226496	233.611.430.364.441	103.564.163.979.321	116.299.602.634.211	0.101120593	1	LINC00323	21	41141493	41148133	-	2439	antisense	long intergenic non-protein coding RNA 323 [Source:HGNC Symbol;Acc:HGNC:19720]	-
ENSG00000176909	955.988.390.714.993	226.017.000.234.956	-123.168.111.072.038	0.101120593	1	MAMSTR	19	48712725	48719725	-	2286	protein_coding	MEF2 activating motif and SAP domain containing transcriptional regulator [Source:HGNC Symbol;Acc:HGNC:26689]	-
ENSG00000212664	955.988.390.714.993	226.017.000.234.956	-123.168.111.072.038	0.101120593	1	AC064799.1	15	71341158	71341712	-	555	processed_pseudogene	ribosomal protein L17 (RPL17) pseudogene	-
novel.65	233.611.430.364.441	103.564.163.979.321	116.299.602.634.211	0.101120593	1	-	7	5591534	5592546	+	699	-	- && - && -	-
ENSG00000259838	127.447.859.684.979	282.533.611.115.814	-114.164.388.223.855	0.101499837	1	ELOCP2	15	41557027	41557435	+	332	unprocessed_pseudogene	elongin C pseudogene 2 [Source:HGNC Symbol;Acc:HGNC:17762]	-
ENSG00000173928	753.813.228.130.069	423.825.064.578.442	0.828618598	0.102457458	1	SWSAP1	19	11374685	11376951	+	1684	protein_coding	SWIM-type zinc finger 7 associated protein 1 [Source:HGNC Symbol;Acc:HGNC:26638]	-
ENSG00000164403	444.830.733.820.174	274.100.324.916.922	0.698258119	0.103049591	1	SHROOM1	5	132822141	132830898	-	4420	protein_coding	shroom family member 1 [Source:HGNC Symbol;Acc:HGNC:24084]	-
ENSG00000139182	300.448.207.360.316	487.921.216.957.221	-0.699340911	0.103073015	1	CLSTN3	12	7129698	7158945	+	6902	protein_coding	calsyntenin 3 [Source:HGNC Symbol;Acc:HGNC:18371]	-
ENSG00000173209	583.951.417.072.501	101.724.884.827.345	-0.799637574	0.104147017	1	AHSA2P	2	61177418	61191203	+	9083	transcribed_unitary_pseudogene	activator of HSP90 ATPase homolog 2, pseudogene [Source:HGNC Symbol;Acc:HGNC:20437]	-
ENSG00000160606	429.967.826.713.055	264.680.902.264.471	0.699669431	0.104150426	1	TLCD1	17	28724348	28727935	-	1336	protein_coding	TLC domain containing 1 [Source:HGNC Symbol;Acc:HGNC:25177]	-
ENSG00000254858	149.266.568.127.759	933.459.899.964.181	0.67714638	0.104323643	1	MPV17L2	19	18193182	18196948	+	2135	protein_coding	MPV17 mitochondrial inner membrane protein like 2 [Source:HGNC Symbol;Acc:HGNC:28177]	-
ENSG00000175899	266.046.551.997.031	423.685.135.024.567	-0.671293087	0.104670832	1	A2M	12	9067664	9116229	-	6384	protein_coding	alpha-2-macroglobulin [Source:HGNC Symbol;Acc:HGNC:7]	-
ENSG00000081052	711.347.775.750.528	120.563.731.925.536	-0.760295519	0.105034518	1	COL4A4	2	227002711	227164453	-	10076	protein_coding	collagen type IV alpha 4 chain [Source:HGNC Symbol;Acc:HGNC:2206]	-
ENSG00000182957	180.529.629.511.019	35.788.906.202.721	-0.982966153	0.10539749	1	SPATA13	13	23979805	24307074	+	9944	protein_coding	spermatogenesis associated 13 [Source:HGNC Symbol;Acc:HGNC:23222]	-
ENSG00000258429	488.357.818.895.561	302.358.592.797.481	0.691412883	0.105428437	1	PDF	16	69326913	69330588	-	2859	protein_coding	peptide deformylase, mitochondrial [Source:HGNC Symbol;Acc:HGNC:30012]	-
ENSG00000225259	637.499.086.589.388	160.080.906.981.636	-131.313.220.257.391	0.105439902	1	ST13P6	8	133408006	133409107	+	1102	processed_pseudogene	ST13, Hsp70 interacting protein pseudogene 6 [Source:HGNC Symbol;Acc:HGNC:18557]	-
ENSG00000257489	637.499.086.589.388	160.080.906.981.636	-131.313.220.257.391	0.105439902	1	AC010203.1	12	100173196	100199783	-	1405	transcribed_unprocessed_pseudogene	TBC1 domain family, member 2B (TBC1D2B) pseudogene	-
ENSG00000166153	637.499.086.589.388	160.080.906.981.636	-131.313.220.257.391	0.105439902	1	DEPDC4	12	100203669	100267079	-	3118	protein_coding	DEP domain containing 4 [Source:HGNC Symbol;Acc:HGNC:22952]	-
ENSG00000169851	210.209.127.728.644	127.157.328.268.967	0.724561199	0.105475317	1	PCDH7	4	30720415	31146805	+	12249	protein_coding	protocadherin 7 [Source:HGNC Symbol;Acc:HGNC:8659]	-
ENSG00000162174	264.352.575.595.582	16.106.725.156.051	0.714292049	0.105551579	1	ASRGL1	11	62337448	62393412	+	4586	protein_coding	asparaginase like 1 [Source:HGNC Symbol;Acc:HGNC:16448]	-
ENSG00000107742	233.611.430.364.441	442.663.920.429.586	-0.918951784	0.107042696	1	SPOCK2	10	72059034	72089032	-	6411	protein_coding	SPARC (osteonectin), cwcv and kazal like domains proteoglycan 2 [Source:HGNC Symbol;Acc:HGNC:13564]	-
ENSG00000165046	148.680.561.300.747	310.791.908.347.359	-105.817.871.392.469	0.107073534	1	LETM2	8	38386207	38409527	+	6114	protein_coding	leucine zipper and EF-hand containing transmembrane protein 2 [Source:HGNC Symbol;Acc:HGNC:14648]	-
ENSG00000253686	148.680.561.300.747	310.791.908.347.359	-105.817.871.392.469	0.107073534	1	LINC01484	5	173707614	173746211	-	2815	lincRNA	long intergenic non-protein coding RNA 1484 [Source:HGNC Symbol;Acc:HGNC:51136]	-
ENSG00000132692	382.240.511.486.075	678.149.574.329.727	-0.825370458	0.107801286	1	BCAN	1	156641390	156659532	+	4765	protein_coding	brevican [Source:HGNC Symbol;Acc:HGNC:23059]	-
ENSG00000179476	116.831.514.007.446	25.427.530.890.285	-11.146.046.505.994	0.108378697	1	C14orf28	14	44897275	44907257	+	3884	protein_coding	chromosome 14 open reading frame 28 [Source:HGNC Symbol;Acc:HGNC:19834]	-
ENSG00000129038	116.831.514.007.446	25.427.530.890.285	-11.146.046.505.994	0.108378697	1	LOXL1	15	73925989	73952137	+	3637	protein_coding	lysyl oxidase like 1 [Source:HGNC Symbol;Acc:HGNC:6665]	-
ENSG00000187650	116.831.514.007.446	25.427.530.890.285	-11.146.046.505.994	0.108378697	1	VMAC	19	5904858	5910853	+	2254	protein_coding	vimentin type intermediate filament associated coiled-coil protein [Source:HGNC Symbol;Acc:HGNC:33803]	-
ENSG00000283537	116.831.514.007.446	25.427.530.890.285	-11.146.046.505.994	0.108378697	1	AC073264.3	7	143620943	143645675	+	2579	transcribed_unprocessed_pseudogene	novel TRPM8 channel-associated factor pseudogene	-
ENSG00000124251	116.831.514.007.446	25.427.530.890.285	-11.146.046.505.994	0.108378697	1	TP53TG5	20	45372557	45407889	-	2978	protein_coding	TP53 target 5 [Source:HGNC Symbol;Acc:HGNC:15856]	-
ENSG00000237350	116.831.514.007.446	25.427.530.890.285	-11.146.046.505.994	0.108378697	1	CDC42P6	4	22727375	22727950	-	576	processed_pseudogene	cell division cycle 42 pseudogene 6 [Source:HGNC Symbol;Acc:HGNC:44430]	-
ENSG00000271888	212.378.708.081.418	941.446.896.620.275	116.204.679.850.108	0.108539013	1	AL136162.1	6	15243923	15245000	-	1078	lincRNA	novel transcript	-
ENSG00000236603	49.902.050.994.235	866.538.065.437.346	-0.794866678	0.108822639	1	RANP1	6	30485940	30486590	+	651	processed_pseudogene	RAN, member RAS oncogene family pseudogene 1 [Source:HGNC Symbol;Acc:HGNC:21631]	-
ENSG00000125650	711.347.775.750.528	4.049.862.079.155	0.810494411	0.10959934	1	PSPN	19	6375148	6379058	-	3911	protein_coding	persephin [Source:HGNC Symbol;Acc:HGNC:9579]	-
ENSG00000170264	690.115.049.468.774	116.795.962.557.442	-0.758183586	0.109813883	1	FAM161A	2	61824848	61854143	-	5258	protein_coding	FAM161A, centrosomal protein [Source:HGNC Symbol;Acc:HGNC:25808]	-
ENSG00000185947	244.227.792.147.156	47.092.220.286.339	-0.944178843	0.110028558	1	ZNF267	16	31873807	31917357	+	6284	protein_coding	zinc finger protein 267 [Source:HGNC Symbol;Acc:HGNC:13060]	zf-C2H2
ENSG00000205593	244.227.792.147.156	47.092.220.286.339	-0.944178843	0.110028558	1	DENND6B	22	50309030	50327012	-	5887	protein_coding	DENN domain containing 6B [Source:HGNC Symbol;Acc:HGNC:32690]	-
ENSG00000163701	297.309.604.974.367	546.277.616.317.655	-0.875295168	0.110124093	1	IL17RE	3	9902612	9916402	+	4673	protein_coding	interleukin 17 receptor E [Source:HGNC Symbol;Acc:HGNC:18439]	-
ENSG00000184985	944.907.761.200.084	158.241.424.657.481	-0.743238167	0.110489114	1	SORCS2	4	7192538	7742836	+	6317	protein_coding	sortilin related VPS10 domain containing receptor 2 [Source:HGNC Symbol;Acc:HGNC:16698]	-
ENSG00000175265	902.442.309.738.643	149.763.943.912.755	-0.730120997	0.110960409	1	GOLGA8A	15	34379068	34437466	-	6750	protein_coding	golgin A8 family member A [Source:HGNC Symbol;Acc:HGNC:31972]	-
ENSG00000179912	153.942.406.902.364	250.551.768.257.099	-0.70234371	0.110989449	1	R3HDM2	12	57253762	57431005	-	5903	protein_coding	R3H domain containing 2 [Source:HGNC Symbol;Acc:HGNC:29167]	-
ENSG00000213638	220.825.490.082.732	134.692.866.877.701	0.71262653	0.11107633	1	ADAT3	19	1905399	1913447	+	2216	protein_coding	adenosine deaminase, tRNA specific 3 [Source:HGNC Symbol;Acc:HGNC:25151]	-
ENSG00000274849	169.913.271.936.397	339.050.201.638.411	-0.992085904	0.111700191	1	AC023043.4	18	36189824	36190272	+	449	sense_intronic	novel transcript, sense intronic to MOCOS	-
ENSG00000213225	339.775.057.777.568	169.500.353.629.555	0.99736478	0.111700191	1	NOC2LP1	2	130229379	130232106	+	2728	transcribed_processed_pseudogene	NOC2 like nucleolar associated transcriptional repressor pseudogene 1 [Source:HGNC Symbol;Acc:HGNC:52285]	-
ENSG00000234949	339.775.057.777.568	169.500.353.629.555	0.99736478	0.111700191	1	AC104667.2	2	237591020	237595981	+	1656	antisense	novel transcript, antisense to RAB17	-
ENSG00000127954	644.418.343.232.922	102.388.635.553.163	-0.667901017	0.111772513	1	STEAP4	7	88270892	88306891	-	11245	protein_coding	STEAP4 metalloreductase [Source:HGNC Symbol;Acc:HGNC:21923]	-
ENSG00000142694	374.762.743.125.562	23.265.486.512.335	0.687442879	0.112166763	1	EVA1B	1	36322031	36324154	-	1211	protein_coding	eva-1 homolog B [Source:HGNC Symbol;Acc:HGNC:25558]	-
ENSG00000179455	583.951.417.072.501	320.211.339.839.955	0.863945574	0.112325757	1	MKRN3	15	23565674	23630075	+	5735	protein_coding	makorin ring finger protein 3 [Source:HGNC Symbol;Acc:HGNC:7114]	-
ENSG00000158079	93.429.139.835.056	155.415.597.748.712	-0.733543816	0.112442712	1	PTPDC1	9	94030794	94109856	+	6369	protein_coding	protein tyrosine phosphatase domain containing 1 [Source:HGNC Symbol;Acc:HGNC:30184]	-
ENSG00000276345	222.995.068.980.313	41.440.563.635.416	-0.890820157	0.112653431	1	AC004556.1	KI270721.1	2585	11802	+	740	protein_coding	39S ribosomal protein L23, mitochondrial-like [Source:NCBI gene;Acc:107987373]	-
ENSG00000188825	424.705.965.503.901	226.017.000.234.956	0.905836422	0.112653431	1	LINC00910	17	43369845	43389199	-	6895	lincRNA	long intergenic non-protein coding RNA 910 [Source:HGNC Symbol;Acc:HGNC:44361]	-
ENSG00000248092	372.639.470.678.156	594.360.691.139.194	-0.67340982	0.112657152	1	NNT-AS1	5	43571594	43603230	-	6580	antisense	NNT antisense RNA 1 [Source:HGNC Symbol;Acc:HGNC:49005]	-
ENSG00000161048	509.636.873.388.856	875.957.489.574.219	-0.780142555	0.113435963	1	NAPEPLD	7	103099776	103149560	-	7561	protein_coding	N-acyl phosphatidylethanolamine phospholipase D [Source:HGNC Symbol;Acc:HGNC:21683]	-
ENSG00000246898	53.133.644.289.111	141.242.006.666.801	-13.915.480.069.746	0.113724162	1	LINC00920	16	66408524	66412135	+	2147	lincRNA	long intergenic non-protein coding RNA 920 [Source:HGNC Symbol;Acc:HGNC:48611]	-
ENSG00000248126	53.133.644.289.111	141.242.006.666.801	-13.915.480.069.746	0.113724162	1	AC091849.1	5	1598127	1598247	+	121	unprocessed_pseudogene	coiled-coil domain containing 127 (CCDC127) pseudogene	-
ENSG00000203799	53.133.644.289.111	141.242.006.666.801	-13.915.480.069.746	0.113724162	1	CCDC162P	6	109165831	109355063	+	10012	transcribed_unitary_pseudogene	coiled-coil domain containing 162, pseudogene [Source:HGNC Symbol;Acc:HGNC:21565]	-
ENSG00000100092	53.133.644.289.111	141.242.006.666.801	-13.915.480.069.746	0.113724162	1	SH3BP1	22	37634654	37656119	+	4892	protein_coding	SH3 domain binding protein 1 [Source:HGNC Symbol;Acc:HGNC:10824]	-
ENSG00000251550	53.133.644.289.111	141.242.006.666.801	-13.915.480.069.746	0.113724162	1	AC091133.4	17	49037122	49037429	+	308	processed_pseudogene	COX assembly mitochondrial protein homolog (S. cerevisiae) (CMC1) pseudogene	-
ENSG00000263272	53.133.644.289.111	141.242.006.666.801	-13.915.480.069.746	0.113724162	1	AC004148.2	17	5425139	5432876	-	1938	antisense	novel transcript, antisense to RPAIN	-
ENSG00000227008	53.133.644.289.111	141.242.006.666.801	-13.915.480.069.746	0.113724162	1	AL009174.1	X	133670971	133671386	+	416	processed_pseudogene	ribosomal protein S24 (RPS24) pseudogene	-
ENSG00000237491	53.133.644.289.111	141.242.006.666.801	-13.915.480.069.746	0.113724162	1	AL669831.5	1	778770	810060	+	5519	lincRNA	novel transcript	-
ENSG00000227252	138.064.209.069.584	470.471.180.194.043	152.635.085.331.161	0.113724162	1	AC105760.2	2	237059434	237085817	-	2341	antisense	novel transcript, antisense to COPS8	-
ENSG00000225880	138.064.209.069.584	470.471.180.194.043	152.635.085.331.161	0.113724162	1	LINC00115	1	826206	827522	-	1317	lincRNA	long intergenic non-protein coding RNA 115 [Source:HGNC Symbol;Acc:HGNC:26211]	-
ENSG00000223784	138.064.209.069.584	291.953.044.021.319	-107.434.457.842.898	0.114153316	1	LINP1	10	6709530	6740532	+	4118	lincRNA	lncRNA in non-homologous end joining pathway 1 [Source:HGNC Symbol;Acc:HGNC:53170]	-
ENSG00000124593	138.064.209.069.584	291.953.044.021.319	-107.434.457.842.898	0.114153316	1	AL365205.1	6	41780349	41790141	+	4479	protein_coding	novel transcript	-
ENSG00000281332	138.064.209.069.584	291.953.044.021.319	-107.434.457.842.898	0.114153316	1	LINC00997	7	32760279	32762924	+	2646	lincRNA	long intergenic non-protein coding RNA 997 [Source:HGNC Symbol;Acc:HGNC:48952]	-
ENSG00000139899	286.693.242.033.493	141.242.006.666.801	101.415.764.087.678	0.114153316	1	CBLN3	14	24426532	24430954	-	2562	protein_coding	cerebellin 3 precursor [Source:HGNC Symbol;Acc:HGNC:20146]	-
ENSG00000267121	615.800.506.969.252	339.050.201.638.411	0.858256656	0.114327438	1	AC008105.3	17	45190931	45222222	-	3719	antisense	novel transcript, antisense to FMNL1	-
ENSG00000162227	680.513.974.682.322	428.578.855.111.644	0.666881341	0.114389391	1	TAF6L	11	62771357	62787342	+	3095	protein_coding	TATA-box binding protein associated factor 6 like [Source:HGNC Symbol;Acc:HGNC:17305]	-
ENSG00000182871	218.591.413.101.335	138.841.800.431.696	0.654738993	0.114822556	1	COL18A1	21	45405137	45513720	+	8492	protein_coding	collagen type XVIII alpha 1 chain [Source:HGNC Symbol;Acc:HGNC:2195]	-
ENSG00000162551	530.869.600.237.017	291.953.044.021.319	0.859474445	0.115048541	1	ALPL	1	21509397	21578410	+	2980	protein_coding	alkaline phosphatase, biomineralization associated [Source:HGNC Symbol;Acc:HGNC:438]	-
ENSG00000196562	552.102.327.021.472	941.893.457.694.253	-0.769490166	0.115845995	1	SULF2	20	47656348	47786616	-	6657	protein_coding	sulfatase 2 [Source:HGNC Symbol;Acc:HGNC:20392]	-
ENSG00000183617	961.847.572.541.677	609.431.767.111.915	0.658216119	0.116095528	1	MRPL54	19	3762682	3768575	+	985	protein_coding	mitochondrial ribosomal protein L54 [Source:HGNC Symbol;Acc:HGNC:16685]	-
ENSG00000211689	244.227.792.147.156	11.298.363.169.587	110.269.340.485.578	0.116301878	1	TRGC1	7	38257879	38265678	-	2730	TR_C_gene	T cell receptor gamma constant 1 [Source:HGNC Symbol;Acc:HGNC:12275]	-
ENSG00000249572	106.215.173.234.147	235.436.437.290.464	-114.011.585.511.353	0.116301878	1	AC034231.1	5	33424025	33440619	-	537	antisense	novel transcript	-
ENSG00000182796	424.705.965.503.901	744.085.548.309.244	-0.807457886	0.116668489	1	TMEM198B	12	55829608	55836246	+	4377	transcribed_unitary_pseudogene	transmembrane protein 198B (pseudogene) [Source:HGNC Symbol;Acc:HGNC:43629]	-
ENSG00000114735	285.585.300.173.939	17.708.027.058.157	0.689066521	0.117066413	1	HEMK1	3	50569152	50596168	+	19425	protein_coding	HemK methyltransferase family member 1 [Source:HGNC Symbol;Acc:HGNC:24923]	-
ENSG00000214439	743.662.018.846.087	188.339.241.387.189	-132.749.594.140.969	0.117164029	1	FAM185BP	7	77083787	77122116	-	1284	transcribed_unprocessed_pseudogene	family with sequence similarity 185 member B, pseudogene [Source:HGNC Symbol;Acc:HGNC:21813]	-
ENSG00000162645	743.662.018.846.087	188.339.241.387.189	-132.749.594.140.969	0.117164029	1	GBP2	1	89106132	89150456	-	7223	protein_coding	guanylate binding protein 2 [Source:HGNC Symbol;Acc:HGNC:4183]	-
ENSG00000228950	743.662.018.846.087	188.339.241.387.189	-132.749.594.140.969	0.117164029	1	AC023137.1	2	20451042	20452947	+	308	lincRNA	novel transcript	-
ENSG00000280179	743.662.018.846.087	188.339.241.387.189	-132.749.594.140.969	0.117164029	1	CU639417.5	21	6084364	6091407	-	3973	lincRNA	uncharacterized CH507-42P11.6 [Source:NCBI gene;Acc:102724398]	-
ENSG00000118939	191.145.988.195.399	847.252.069.530.451	116.088.884.551.597	0.117164029	1	UCHL3	13	75549480	75606020	+	1905	protein_coding	ubiquitin C-terminal hydrolase L3 [Source:HGNC Symbol;Acc:HGNC:12515]	-
ENSG00000186017	562.718.690.388.804	310.791.908.347.359	0.853521464	0.117176041	1	ZNF566	19	36445119	36489902	-	6481	protein_coding	zinc finger protein 566 [Source:HGNC Symbol;Acc:HGNC:25919]	zf-C2H2
ENSG00000143320	134.832.954.346.623	218.525.731.015.749	-0.69620631	0.117962633	1	CRABP2	1	156699606	156705816	-	1082	protein_coding	cellular retinoic acid binding protein 2 [Source:HGNC Symbol;Acc:HGNC:2339]	-
ENSG00000162959	583.951.417.072.501	998.410.000.767.415	-0.772703872	0.117994823	1	MEMO1	2	31865060	32011230	-	5220	protein_coding	mediator of cell motility 1 [Source:HGNC Symbol;Acc:HGNC:14014]	-
ENSG00000237424	445.938.692.525.961	78.176.324.661.897	-0.808412132	0.118055423	1	FOXD2-AS1	1	47432133	47434641	-	2509	lincRNA	FOXD2 adjacent opposite strand RNA 1 [Source:HGNC Symbol;Acc:HGNC:44256]	-
ENSG00000212907	437.925.455.498.636	684.697.330.779.544	-0.644768986	0.118380309	1	MT-ND4L	MT	10470	10766	+	297	protein_coding	mitochondrially encoded NADH:ubiquinone oxidoreductase core subunit 4L [Source:HGNC Symbol;Acc:HGNC:7460]	-
ENSG00000267475	159.296.915.746.959	320.211.339.839.955	-100.234.304.881.512	0.118829519	1	AC008736.2	19	32687089	32691750	-	568	lincRNA	novel transcript	-
ENSG00000231889	31.854.233.120.791	160.080.906.981.636	0.98644961	0.118829519	1	TRAF3IP2-AS1	6	111483511	111598302	+	4819	antisense	TRAF3IP2 antisense RNA 1 [Source:HGNC Symbol;Acc:HGNC:40005]	-
ENSG00000231890	212.378.708.081.418	395.566.779.249.881	-0.893900062	0.118897977	1	DARS-AS1	2	135985176	136022593	+	6566	antisense	DARS antisense RNA 1 [Source:HGNC Symbol;Acc:HGNC:40170]	-
ENSG00000174028	594.567.780.388.623	329.630.770.927.708	0.848225653	0.119096575	1	FAM3C2	X	23075758	23076767	+	681	processed_pseudogene	family with sequence similarity 3 member C2 (pseudogene) [Source:HGNC Symbol;Acc:HGNC:34501]	-
ENSG00000160752	482.832.667.467.893	309.050.763.946.234	0.643654682	0.119393706	1	FDPS	1	155308748	155320666	+	3718	protein_coding	farnesyl diphosphate synthase [Source:HGNC Symbol;Acc:HGNC:3631]	-
ENSG00000260442	955.524.124.039.402	565.116.468.501.568	0.756242637	0.120247564	1	ATP2A1-AS1	16	28878957	28879920	-	583	antisense	ATP2A1 antisense RNA 1 [Source:HGNC Symbol;Acc:HGNC:51370]	-
ENSG00000197614	509.636.873.388.856	282.533.611.115.814	0.847822829	0.120437482	1	MFAP5	12	8637346	8662888	-	3889	protein_coding	microfibril associated protein 5 [Source:HGNC Symbol;Acc:HGNC:29673]	-
ENSG00000118898	182.601.945.345.297	284.937.042.501.668	-0.641912187	0.121391191	1	PPL	16	4882507	4960741	-	7699	protein_coding	periplakin [Source:HGNC Symbol;Acc:HGNC:9273]	-
ENSG00000137628	541.485.963.637.435	301.372.476.419.181	0.84236541	0.122464399	1	DDX60	4	168216294	168318804	-	6746	protein_coding	DExD/H-box helicase 60 [Source:HGNC Symbol;Acc:HGNC:25942]	-
ENSG00000099958	35.039.142.115.001	178.919.798.351.104	0.964151221	0.122675032	1	DERL3	22	23834503	23839128	-	3796	protein_coding	derlin 3 [Source:HGNC Symbol;Acc:HGNC:14236]	-
ENSG00000104889	35.039.142.115.001	178.919.798.351.104	0.964151221	0.122675032	1	RNASEH2A	19	12806556	12815201	+	3645	protein_coding	ribonuclease H2 subunit A [Source:HGNC Symbol;Acc:HGNC:18518]	-
ENSG00000183111	105.107.138.916.621	170.486.674.532.543	-0.697254006	0.122799814	1	ARHGEF37	5	149551947	149634968	+	5299	protein_coding	Rho guanine nucleotide exchange factor 37 [Source:HGNC Symbol;Acc:HGNC:34430]	-
ENSG00000245532	848.252.497.212.734	132.436.593.168.033	-0.642673915	0.123038236	1	NEAT1	11	65422774	65445540	+	22767	lincRNA	nuclear paraspeckle assembly transcript 1 [Source:HGNC Symbol;Acc:HGNC:30815]	-
ENSG00000280734	425.174.261.415.327	122.403.094.110.333	-150.070.709.167.971	0.123084781	1	LINC01232	13	99486962	99499306	-	6199	processed_transcript	long intergenic non-protein coding RNA 1232 [Source:HGNC Symbol;Acc:HGNC:49755]	-
ENSG00000230896	425.174.261.415.327	122.403.094.110.333	-150.070.709.167.971	0.123084781	1	AL604028.1	1	45694684	45697075	-	598	sense_intronic	novel transcript	-
ENSG00000203709	425.174.261.415.327	122.403.094.110.333	-150.070.709.167.971	0.123084781	1	MIR29B2CHG	1	207801518	207879096	-	16425	lincRNA	MIR29B2 and MIR29C host gene [Source:HGNC Symbol;Acc:HGNC:32018]	-
ENSG00000099957	425.174.261.415.327	122.403.094.110.333	-150.070.709.167.971	0.123084781	1	P2RX6	22	21009808	21028830	+	4730	protein_coding	purinergic receptor P2X 6 [Source:HGNC Symbol;Acc:HGNC:8538]	-
ENSG00000180638	425.174.261.415.327	122.403.094.110.333	-150.070.709.167.971	0.123084781	1	SLC47A2	17	19678288	19718979	-	6691	protein_coding	solute carrier family 47 member 2 [Source:HGNC Symbol;Acc:HGNC:26439]	-
ENSG00000260834	425.174.261.415.327	122.403.094.110.333	-150.070.709.167.971	0.123084781	1	AC009055.2	16	65190973	65234914	-	1464	lincRNA	novel transcript	-
ENSG00000100593	425.174.261.415.327	122.403.094.110.333	-150.070.709.167.971	0.123084781	1	ISM2	14	77474394	77498816	-	4097	protein_coding	isthmin 2 [Source:HGNC Symbol;Acc:HGNC:23176]	-
ENSG00000266053	425.174.261.415.327	122.403.094.110.333	-150.070.709.167.971	0.123084781	1	NDUFV2-AS1	18	9121265	9136645	-	1432	antisense	NDUFV2 antisense RNA 1 [Source:HGNC Symbol;Acc:HGNC:50826]	-
ENSG00000224126	425.174.261.415.327	122.403.094.110.333	-150.070.709.167.971	0.123084781	1	UBE2SP2	17	18677261	18677757	+	497	processed_pseudogene	ubiquitin conjugating enzyme E2 S pseudogene 2 [Source:HGNC Symbol;Acc:HGNC:32196]	-
ENSG00000174871	425.174.261.415.327	122.403.094.110.333	-150.070.709.167.971	0.123084781	1	CNIH2	11	66278175	66285301	+	2078	protein_coding	cornichon family AMPA receptor auxiliary protein 2 [Source:HGNC Symbol;Acc:HGNC:28744]	-
ENSG00000175449	116.831.514.007.446	376.275.150.871.434	160.034.022.343.601	0.123084781	1	RFESD	5	95646754	95684773	+	5062	protein_coding	Rieske Fe-S domain containing [Source:HGNC Symbol;Acc:HGNC:29587]	-
ENSG00000159307	116.831.514.007.446	376.275.150.871.434	160.034.022.343.601	0.123084781	1	SCUBE1	22	43197280	43343372	-	12122	protein_coding	signal peptide, CUB domain and EGF like domain containing 1 [Source:HGNC Symbol;Acc:HGNC:13441]	-
ENSG00000239335	116.831.514.007.446	376.275.150.871.434	160.034.022.343.601	0.123084781	1	LLPH-DT	12	66130751	66134449	+	623	antisense	LLPH divergent transcript [Source:HGNC Symbol;Acc:HGNC:50493]	-
ENSG00000183054	116.831.514.007.446	376.275.150.871.434	160.034.022.343.601	0.123084781	1	RGPD6	2	110513812	110577185	-	13309	protein_coding	RANBP2-like and GRIP domain containing 6 [Source:HGNC Symbol;Acc:HGNC:32419]	-
ENSG00000224459	116.831.514.007.446	376.275.150.871.434	160.034.022.343.601	0.123084781	1	SLC25A34-AS1	1	15740051	15749896	-	639	antisense	SLC25A34 and TMEM82 antisense RNA 1 [Source:HGNC Symbol;Acc:HGNC:53623]	-
ENSG00000184517	456.555.056.029.091	79.118.267.108.631	-0.791809053	0.12331986	1	ZFP1	16	75148494	75172236	+	3759	protein_coding	ZFP1 zinc finger protein [Source:HGNC Symbol;Acc:HGNC:23328]	zf-C2H2
ENSG00000162572	955.988.390.714.993	216.597.562.230.101	-117.062.483.871.512	0.125506639	1	SCNN1D	1	1280436	1292029	+	4025	protein_coding	sodium channel epithelial 1 delta subunit [Source:HGNC Symbol;Acc:HGNC:10601]	-
ENSG00000143429	955.988.390.714.993	216.597.562.230.101	-117.062.483.871.512	0.125506639	1	LSP1P4	2	91617160	91659972	-	3057	transcribed_unprocessed_pseudogene	LSP1 pseudogene 4 [Source:HGNC Symbol;Acc:HGNC:53915]	-
ENSG00000139269	605.184.143.687.534	339.050.201.638.411	0.83321686	0.125911249	1	INHBE	12	57452323	57459280	+	3046	protein_coding	inhibin subunit beta E [Source:HGNC Symbol;Acc:HGNC:24029]	-
ENSG00000039650	67.839.070.224.435	433.288.566.373.977	0.646610992	0.126138834	1	PNKP	19	49859882	49878351	-	4545	protein_coding	polynucleotide kinase 3'-phosphatase [Source:HGNC Symbol;Acc:HGNC:9154]	-
ENSG00000100234	31.265.238.191.669	484.534.603.975.162	-0.632023599	0.12618906	1	TIMP3	22	32801701	32863043	+	4603	protein_coding	TIMP metallopeptidase inhibitor 3 [Source:HGNC Symbol;Acc:HGNC:11822]	-
ENSG00000168143	488.404.146.481.969	273.114.177.660.265	0.835266407	0.126353538	1	FAM83B	6	54846771	54945099	+	6244	protein_coding	family with sequence similarity 83 member B [Source:HGNC Symbol;Acc:HGNC:21357]	-
ENSG00000267106	148.680.561.300.747	301.372.476.419.181	-101.396.483.533.489	0.126945433	1	ZNF561-AS1	19	9621249	9647203	+	5809	processed_transcript	ZNF561 antisense RNA 1 (head to head) [Source:HGNC Symbol;Acc:HGNC:27613]	-
ENSG00000101298	297.309.604.974.367	150.661.458.114.307	0.974081859	0.126945433	1	SNPH	20	1266280	1309328	+	5709	protein_coding	syntaphilin [Source:HGNC Symbol;Acc:HGNC:15931]	-
ENSG00000180044	169.913.271.936.397	753.057.133.080.573	115.944.481.809.525	0.127280867	1	C3orf80	3	160225496	160228213	+	2718	protein_coding	chromosome 3 open reading frame 80 [Source:HGNC Symbol;Acc:HGNC:40048]	-
ENSG00000261575	169.913.271.936.397	753.057.133.080.573	115.944.481.809.525	0.127280867	1	AC005829.1	17	46267037	46268694	+	674	transcribed_unprocessed_pseudogene	C17orf58 pseudogene	-
ENSG00000197860	541.485.963.637.435	904.215.761.798.642	-0.738626582	0.127421865	1	SGTB	5	65665928	65723035	-	5727	protein_coding	small glutamine rich tetratricopeptide repeat containing beta [Source:HGNC Symbol;Acc:HGNC:23567]	-
ENSG00000078401	235.688.397.353.783	372.062.319.880.649	-0.658434136	0.128690214	1	EDN1	6	12290361	12297194	+	2035	protein_coding	endothelin 1 [Source:HGNC Symbol;Acc:HGNC:3176]	-
ENSG00000130544	488.404.146.481.969	82.886.036.855.484	-0.761779288	0.129580401	1	ZNF557	19	7069703	7087968	+	5759	protein_coding	zinc finger protein 557 [Source:HGNC Symbol;Acc:HGNC:28632]	zf-C2H2
ENSG00000108797	439.522.552.711.018	68.572.908.917.561	-0.641581672	0.129664849	1	CNTNAP1	17	42682531	42699993	+	6306	protein_coding	contactin associated protein 1 [Source:HGNC Symbol;Acc:HGNC:8011]	-
ENSG00000069702	590.274.896.041.158	916.504.939.541.629	-0.634667398	0.129825186	1	TGFBR3	1	91680343	91906335	-	8577	protein_coding	transforming growth factor beta receptor 3 [Source:HGNC Symbol;Acc:HGNC:11774]	-
ENSG00000165434	307.925.968.040.033	546.277.616.317.655	-0.824877059	0.129924608	1	PGM2L1	11	74330316	74398433	-	8782	protein_coding	phosphoglucomutase 2 like 1 [Source:HGNC Symbol;Acc:HGNC:20898]	-
ENSG00000176912	509.636.873.388.856	857.118.641.267.942	-0.748823483	0.130485688	1	TYMSOS	18	641320	658340	-	976	bidirectional_promoter_lncRNA	TYMS opposite strand [Source:HGNC Symbol;Acc:HGNC:29553]	-
ENSG00000240065	859.976.858.100.098	508.599.910.622.124	0.756098602	0.130485688	1	PSMB9	6	32844136	32859851	+	3338	protein_coding	proteasome subunit beta 9 [Source:HGNC Symbol;Acc:HGNC:9546]	-
ENSG00000108590	231.441.852.421.902	14.505.423.236.247	0.673513932	0.130624832	1	MED31	17	6643311	6651634	-	2107	protein_coding	mediator complex subunit 31 [Source:HGNC Symbol;Acc:HGNC:24260]	-
ENSG00000268001	169.913.271.936.397	329.630.770.927.708	-0.95159503	0.130687453	1	CARD8-AS1	19	48255675	48258199	+	1969	antisense	CARD8 antisense RNA 1 [Source:HGNC Symbol;Acc:HGNC:51408]	-
ENSG00000101115	445.938.692.525.961	244.855.873.486.899	0.861156547	0.13088802	1	SALL4	20	51782331	51802521	-	5773	protein_coding	spalt like transcription factor 4 [Source:HGNC Symbol;Acc:HGNC:15924]	zf-C2H2
ENSG00000163328	414.089.601.990.535	715.827.274.072.574	-0.788117483	0.131067661	1	GPR155	2	174431571	174487094	-	7769	protein_coding	G protein-coupled receptor 155 [Source:HGNC Symbol;Acc:HGNC:22951]	-
ENSG00000069812	135.894.590.603.484	21.664.184.646.389	-0.672417633	0.131140618	1	HES2	1	6412418	6424670	-	5407	protein_coding	hes family bHLH transcription factor 2 [Source:HGNC Symbol;Acc:HGNC:16005]	bHLH
ENSG00000270705	116.831.514.007.446	244.855.873.486.899	-10.604.277.488.014	0.131632762	1	AL161669.2	14	103207748	103207789	+	42	processed_pseudogene	collagen, type IV, alpha 1 (COL4A1) pseudogene	-
ENSG00000147155	210.735.305.095.864	136.675.333.269.051	0.62462419	0.132458923	1	EBP	X	48521799	48528716	+	1768	protein_coding	EBP, cholestenol delta-isomerase [Source:HGNC Symbol;Acc:HGNC:3133]	-
ENSG00000135749	147.572.589.398.756	234.538.749.667.152	-0.668029814	0.132868786	1	PCNX2	1	232983435	233295725	-	13827	protein_coding	pecanex 2 [Source:HGNC Symbol;Acc:HGNC:8736]	-
ENSG00000272870	254.844.154.258.055	47.092.220.286.339	-0.88308395	0.132870336	1	AC097534.2	4	173349543	173370446	-	3901	antisense	novel transcript, antisense to SAP30	-
ENSG00000204291	369.343.755.894.414	56.770.810.410.235	-0.62017137	0.133181628	1	COL15A1	9	98943179	99070792	+	6653	protein_coding	collagen type XV alpha 1 chain [Source:HGNC Symbol;Acc:HGNC:2192]	-
ENSG00000176170	222.094.812.617.249	144.210.871.225.811	0.622943784	0.133328541	1	SPHK1	17	76376584	76387860	+	4416	protein_coding	sphingosine kinase 1 [Source:NCBI gene;Acc:8877]	-
ENSG00000231784	319.012.857.339.249	103.564.163.979.321	-166.371.791.634.995	0.133361551	1	DBIL5P	17	752660	755336	+	2677	transcribed_unitary_pseudogene	diazepam binding inhibitor-like 5, pseudogene [Source:HGNC Symbol;Acc:HGNC:38519]	-
ENSG00000270804	319.012.857.339.249	103.564.163.979.321	-166.371.791.634.995	0.133361551	1	AC010326.4	19	57867885	57868834	+	936	transcribed_processed_pseudogene	ubiquitin-conjugating enzyme E2C (UBE2C) pseudogene	-
ENSG00000101353	319.012.857.339.249	103.564.163.979.321	-166.371.791.634.995	0.133361551	1	MROH8	20	37101226	37179588	-	3878	protein_coding	maestro heat like repeat family member 8 [Source:HGNC Symbol;Acc:HGNC:16125]	-
ENSG00000228328	319.012.857.339.249	103.564.163.979.321	-166.371.791.634.995	0.133361551	1	AL158201.1	X	68070520	68071767	-	1248	processed_pseudogene	phosphoglycerate kinase 1 (PGK1) pseudogene	-
ENSG00000284770	319.012.857.339.249	103.564.163.979.321	-166.371.791.634.995	0.133361551	1	TBCE	1	235367360	235452443	+	12444	protein_coding	tubulin folding cofactor E [Source:HGNC Symbol;Acc:HGNC:11582]	-
ENSG00000176428	319.012.857.339.249	103.564.163.979.321	-166.371.791.634.995	0.133361551	1	VPS37D	7	73667831	73672112	+	1620	protein_coding	VPS37D, ESCRT-I subunit [Source:HGNC Symbol;Acc:HGNC:18287]	-
ENSG00000211451	319.012.857.339.249	103.564.163.979.321	-166.371.791.634.995	0.133361551	1	GNRHR2	1	145919013	145925341	+	2511	transcribed_unitary_pseudogene	gonadotropin releasing hormone receptor 2 (pseudogene) [Source:HGNC Symbol;Acc:HGNC:16341]	-
ENSG00000111863	319.012.857.339.249	103.564.163.979.321	-166.371.791.634.995	0.133361551	1	ADTRP	6	11712054	11807046	-	4150	protein_coding	androgen dependent TFPI regulating protein [Source:HGNC Symbol;Acc:HGNC:21214]	-
ENSG00000106701	191.145.988.195.399	35.788.906.202.721	-0.901054422	0.133727063	1	FSD1L	9	105447796	105552433	+	9877	protein_coding	fibronectin type III and SPRY domain containing 1 like [Source:HGNC Symbol;Acc:HGNC:13753]	-
ENSG00000058668	108.181.246.514.762	166.629.096.643.519	-0.623142647	0.134323101	1	ATP2B4	1	203626561	203744081	+	9721	protein_coding	ATPase plasma membrane Ca2+ transporting 4 [Source:HGNC Symbol;Acc:HGNC:817]	-
ENSG00000168538	753.813.228.130.069	124.331.501.272.111	-0.721128849	0.134711001	1	TRAPPC11	4	183659267	183713594	+	5841	protein_coding	trafficking protein particle complex 11 [Source:HGNC Symbol;Acc:HGNC:25751]	-
ENSG00000115468	262.229.303.135.819	165.776.963.053.539	0.661115482	0.135040586	1	EFHD1	2	232606057	232682780	+	2675	protein_coding	EF-hand domain family member D1 [Source:HGNC Symbol;Acc:HGNC:29556]	-
ENSG00000112320	870.593.221.027.127	518.019.337.224.628	0.747367091	0.135476796	1	SOBP	6	107490106	107661306	+	7895	protein_coding	sine oculis binding protein homolog [Source:HGNC Symbol;Acc:HGNC:29256]	-
ENSG00000112667	450.877.417.343.243	294.073.882.267.869	0.616531269	0.135748822	1	DNPH1	6	43225629	43229484	-	1250	protein_coding	2'-deoxynucleoside 5'-phosphate N-hydrolase 1 [Source:HGNC Symbol;Acc:HGNC:21218]	-
ENSG00000204262	212.378.708.081.418	386.147.350.343.679	-0.859245273	0.136230363	1	COL5A2	2	189031898	189225312	-	7319	protein_coding	collagen type V alpha 2 chain [Source:HGNC Symbol;Acc:HGNC:2210]	-
ENSG00000186364	392.856.874.977.043	207.178.123.171.576	0.918515488	0.136230363	1	NUDT17	1	145845630	145848954	+	1657	protein_coding	nudix hydrolase 17 [Source:HGNC Symbol;Acc:HGNC:26618]	-
ENSG00000080298	138.064.209.069.584	282.533.611.115.814	-102.724.346.963.137	0.136249691	1	RFX3	9	3218297	3526004	-	11169	protein_coding	regulatory factor X3 [Source:HGNC Symbol;Acc:HGNC:9984]	RFX
ENSG00000256955	84.982.514.022.368	197.758.682.938.013	-120.776.908.778.138	0.136304219	1	AC131009.2	12	131857420	131864538	+	770	lincRNA	novel transcript	-
ENSG00000182600	201.762.347.775.107	941.446.896.620.275	108.848.976.175.684	0.136304219	1	SNORC	2	232857270	232878708	+	3698	protein_coding	secondary ossification center associated regulator of chondrocyte maturation [Source:HGNC Symbol;Acc:HGNC:33763]	-
ENSG00000106133	201.762.347.775.107	941.446.896.620.275	108.848.976.175.684	0.136304219	1	NSUN5P2	7	72947581	72954790	-	2576	transcribed_unprocessed_pseudogene	NOP2/Sun RNA methyltransferase family member 5 pseudogene 2 [Source:HGNC Symbol;Acc:HGNC:16609]	-
ENSG00000159958	84.982.514.022.368	197.758.682.938.013	-120.776.908.778.138	0.136304219	1	TNFRSF13C	22	41922023	41926818	-	3944	protein_coding	TNF receptor superfamily member 13C [Source:HGNC Symbol;Acc:HGNC:17755]	-
ENSG00000184100	84.982.514.022.368	197.758.682.938.013	-120.776.908.778.138	0.136304219	1	BRD7P2	3	160100850	160102793	+	1944	processed_pseudogene	bromodomain containing 7 pseudogene 2 [Source:HGNC Symbol;Acc:HGNC:33541]	-
ENSG00000152527	84.982.514.022.368	197.758.682.938.013	-120.776.908.778.138	0.136304219	1	PLEKHH2	2	43637260	43767987	+	9848	protein_coding	pleckstrin homology, MyTH4 and FERM domain containing H2 [Source:HGNC Symbol;Acc:HGNC:30506]	-
ENSG00000210135	202.348.378.981.763	310.181.094.638.929	-0.616244481	0.136678151	1	MT-TN	MT	5657	5729	-	73	Mt_tRNA	mitochondrially encoded tRNA-Asn (AAU/C) [Source:HGNC Symbol;Acc:HGNC:7493]	-
ENSG00000159214	732.580.501.970.302	433.244.492.599.988	0.755848239	0.136950082	1	CCDC24	1	43991359	43996528	+	3563	protein_coding	coiled-coil domain containing 24 [Source:HGNC Symbol;Acc:HGNC:28688]	-
ENSG00000122547	562.718.690.388.804	320.211.339.839.955	0.810622401	0.137415554	1	EEPD1	7	36153254	36301538	+	4737	protein_coding	endonuclease/exonuclease/phosphatase family domain containing 1 [Source:HGNC Symbol;Acc:HGNC:22223]	-
ENSG00000160055	966.140.486.868.717	583.955.320.291.607	0.724960314	0.137442893	1	TMEM234	1	32214472	32222359	-	3571	protein_coding	transmembrane protein 234 [Source:HGNC Symbol;Acc:HGNC:28837]	-
ENSG00000213463	245.243.123.443.291	381.481.742.431.181	-0.637188016	0.137516195	1	SYNJ2BP	14	70366499	70417090	-	7057	protein_coding	synaptojanin 2 binding protein [Source:HGNC Symbol;Acc:HGNC:18955]	-
ENSG00000104419	904.089.918.270.266	13.814.520.084.826	-0.611641724	0.137815032	1	NDRG1	8	133237171	133302022	-	9823	protein_coding	N-myc downstream regulated 1 [Source:HGNC Symbol;Acc:HGNC:7679]	-
ENSG00000172893	390.151.825.743.539	25.498.327.914.344	0.61360389	0.137844057	1	DHCR7	11	71428193	71452868	-	4160	protein_coding	7-dehydrocholesterol reductase [Source:HGNC Symbol;Acc:HGNC:2860]	-
ENSG00000227764	339.775.057.777.568	583.955.320.291.607	-0.779407306	0.138586544	1	LINC01693	1	211639695	211654581	+	1204	lincRNA	long intergenic non-protein coding RNA 1693 [Source:HGNC Symbol;Acc:HGNC:52478]	-
ENSG00000260793	637.499.086.589.388	150.661.458.114.307	-122.636.637.147.742	0.139260305	1	AC003102.1	17	44221401	44223710	+	2012	antisense	novel transcript, antisense to UBTF	-
ENSG00000201772	637.499.086.589.388	150.661.458.114.307	-122.636.637.147.742	0.139260305	1	SNORA5C	7	45104906	45105042	-	137	snoRNA	small nucleolar RNA, H/ACA box 5C [Source:HGNC Symbol;Acc:HGNC:32590]	-
ENSG00000273373	637.499.086.589.388	150.661.458.114.307	-122.636.637.147.742	0.139260305	1	AL355488.1	1	110370154	110373003	+	2850	antisense	novel transcript, antisense to SLC16A4	-
ENSG00000270959	637.499.086.589.388	150.661.458.114.307	-122.636.637.147.742	0.139260305	1	LPP-AS2	3	188151206	188154057	-	2852	antisense	LPP antisense RNA 2 [Source:HGNC Symbol;Acc:HGNC:27952]	-
ENSG00000151846	637.499.086.589.388	150.661.458.114.307	-122.636.637.147.742	0.139260305	1	PABPC3	13	25095868	25099254	+	3387	protein_coding	poly(A) binding protein cytoplasmic 3 [Source:HGNC Symbol;Acc:HGNC:8556]	-
ENSG00000280502	637.499.086.589.388	150.661.458.114.307	-122.636.637.147.742	0.139260305	1	RF00017	11	118994334	118994630	+	297	misc_RNA	-	-
ENSG00000272338	637.499.086.589.388	150.661.458.114.307	-122.636.637.147.742	0.139260305	1	AC067838.1	8	33360839	33361415	-	577	lincRNA	novel transcript	-
ENSG00000229932	637.499.086.589.388	150.661.458.114.307	-122.636.637.147.742	0.139260305	1	YWHAZP3	10	23136924	23137661	+	738	processed_pseudogene	tyrosine 3-monooxygenase/tryptophan 5-monooxygenase activation protein zeta pseudogene 3 [Source:HGNC Symbol;Acc:HGNC:31101]	-
ENSG00000112852	148.680.561.300.747	564.666.762.672.253	137.552.734.598.201	0.139260305	1	PCDHB2	5	141094578	141098703	+	4126	protein_coding	protocadherin beta 2 [Source:HGNC Symbol;Acc:HGNC:8687]	-
ENSG00000246922	148.680.561.300.747	564.666.762.672.253	137.552.734.598.201	0.139260305	1	UBAP1L	15	65092770	65115197	-	8536	protein_coding	ubiquitin associated protein 1 like [Source:HGNC Symbol;Acc:HGNC:40028]	-
ENSG00000261884	148.680.561.300.747	564.666.762.672.253	137.552.734.598.201	0.139260305	1	AC040162.1	16	67929614	67936017	-	5685	protein_coding	novel transcript	-
ENSG00000262668	148.680.561.300.747	564.666.762.672.253	137.552.734.598.201	0.139260305	1	AJ003147.2	16	3188204	3224779	+	1851	antisense	olfactory receptor family 1 subfamily F member 1 [Source:NCBI gene;Acc:4992]	-
ENSG00000269937	148.680.561.300.747	564.666.762.672.253	137.552.734.598.201	0.139260305	1	AC093525.7	16	2561471	2565096	-	3626	antisense	novel transcript, antisense to PDPK1	-
ENSG00000112293	101.922.230.087.209	162.951.136.159.476	-0.676425795	0.139576283	1	GPLD1	6	24424565	24495205	-	7221	protein_coding	glycosylphosphatidylinositol specific phospholipase D1 [Source:HGNC Symbol;Acc:HGNC:4459]	-
ENSG00000214708	159.296.915.746.959	310.791.908.347.359	-0.959443986	0.139805243	1	AC116407.1	17	32141226	32143135	-	1599	antisense	novel transcript, antisense to RHOT1	-
ENSG00000278763	307.925.968.040.033	160.080.906.981.636	0.937734137	0.139805243	1	FAM27B	9	67725690	67725902	-	213	processed_pseudogene	family with sequence similarity 27 member B [Source:HGNC Symbol;Acc:HGNC:23667]	-
ENSG00000164651	425.174.261.415.327	1.39E-03	513.064.853.289.439	0.139844617	1	SP8	7	20782283	20786886	-	3718	protein_coding	Sp8 transcription factor [Source:HGNC Symbol;Acc:HGNC:19196]	zf-C2H2
ENSG00000237868	1.39E-03	376.275.150.871.434	-496.329.299.188.198	0.139844617	1	AC097533.1	4	122077840	122078318	-	479	processed_pseudogene	pseudogene similar to part of ring finger protein 185 (RNF185)	-
ENSG00000237281	1.39E-03	376.275.150.871.434	-496.329.299.188.198	0.139844617	1	CATIP-AS2	2	218326889	218357966	-	535	antisense	CATIP antisense RNA 2 [Source:HGNC Symbol;Acc:HGNC:41079]	-
ENSG00000175946	1.39E-03	376.275.150.871.434	-496.329.299.188.198	0.139844617	1	KLHL38	8	123645527	123652950	-	1982	protein_coding	kelch like family member 38 [Source:HGNC Symbol;Acc:HGNC:34435]	-
ENSG00000260360	425.174.261.415.327	1.39E-03	513.064.853.289.439	0.139844617	1	AL353708.1	1	179953184	179954440	-	1257	lincRNA	novel transcript	-
ENSG00000204706	1.39E-03	376.275.150.871.434	-496.329.299.188.198	0.139844617	1	MAMDC2-AS1	9	70033921	70175888	-	9862	antisense	MAMDC2 antisense RNA 1 [Source:HGNC Symbol;Acc:HGNC:48719]	-
ENSG00000164047	1.39E-03	376.275.150.871.434	-496.329.299.188.198	0.139844617	1	CAMP	3	48223347	48225491	+	745	protein_coding	cathelicidin antimicrobial peptide [Source:HGNC Symbol;Acc:HGNC:1472]	-
ENSG00000175749	1.39E-03	376.275.150.871.434	-496.329.299.188.198	0.139844617	1	EIF3KP1	5	103032376	103033031	+	656	processed_pseudogene	eukaryotic translation initiation factor 3 subunit K pseudogene 1 [Source:HGNC Symbol;Acc:HGNC:44016]	-
ENSG00000248546	425.174.261.415.327	1.39E-03	513.064.853.289.439	0.139844617	1	ANP32C	4	164197007	164197711	-	705	processed_pseudogene	acidic nuclear phosphoprotein 32 family member C [Source:HGNC Symbol;Acc:HGNC:16675]	-
ENSG00000256139	1.39E-03	376.275.150.871.434	-496.329.299.188.198	0.139844617	1	AC007637.1	12	109111218	109125594	+	910	sense_overlapping	novel transcript	-
ENSG00000237074	425.174.261.415.327	1.39E-03	513.064.853.289.439	0.139844617	1	AL596218.1	1	207240122	207309292	+	1264	lincRNA	novel transcript	-
ENSG00000261766	1.39E-03	376.275.150.871.434	-496.329.299.188.198	0.139844617	1	AC133550.2	16	28862166	28863340	-	544	antisense	novel transcript, antisense to SH2B1	-
ENSG00000245888	1.39E-03	376.275.150.871.434	-496.329.299.188.198	0.139844617	1	NSMCE1-DT	16	27268205	27290492	+	3266	antisense	NSMCE1 divergent transcript [Source:HGNC Symbol;Acc:HGNC:51368]	-
ENSG00000124399	425.174.261.415.327	1.39E-03	513.064.853.289.439	0.139844617	1	NDUFB4P12	4	43898962	43899351	+	390	processed_pseudogene	NADH:ubiquinone oxidoreductase subunit B4 pseudogene 12 [Source:HGNC Symbol;Acc:HGNC:45260]	-
ENSG00000167800	1.39E-03	376.275.150.871.434	-496.329.299.188.198	0.139844617	1	TBX10	11	67631303	67639560	-	1548	protein_coding	T-box 10 [Source:HGNC Symbol;Acc:HGNC:11593]	T-box
ENSG00000273129	1.39E-03	376.275.150.871.434	-496.329.299.188.198	0.139844617	1	PACERR	1	186680622	186681446	+	825	lincRNA	PTGS2 antisense NFKB1 complex-mediated expression regulator RNA [Source:HGNC Symbol;Acc:HGNC:50552]	-
ENSG00000183160	425.174.261.415.327	1.39E-03	513.064.853.289.439	0.139844617	1	TMEM119	12	108589851	108598320	-	3184	protein_coding	transmembrane protein 119 [Source:HGNC Symbol;Acc:HGNC:27884]	-
ENSG00000225826	1.39E-03	376.275.150.871.434	-496.329.299.188.198	0.139844617	1	LINC00626	1	168786939	168792886	+	955	lincRNA	long intergenic non-protein coding RNA 626 [Source:HGNC Symbol;Acc:HGNC:44257]	-
ENSG00000175147	1.39E-03	376.275.150.871.434	-496.329.299.188.198	0.139844617	1	TMEM51-AS1	1	15111815	15153237	-	7873	antisense	TMEM51 antisense RNA 1 [Source:HGNC Symbol;Acc:HGNC:26301]	-
ENSG00000286262	1.39E-03	376.275.150.871.434	-496.329.299.188.198	0.139844617	1	BX322557.2	21	45299929	45302964	+	719	lincRNA	novel transcript	-
ENSG00000286261	1.39E-03	376.275.150.871.434	-496.329.299.188.198	0.139844617	1	AC022137.3	19	53431984	53461862	+	1991	protein_coding	novel protein	-
ENSG00000163666	425.174.261.415.327	1.39E-03	513.064.853.289.439	0.139844617	1	HESX1	3	57197838	57227606	-	1493	protein_coding	HESX homeobox 1 [Source:HGNC Symbol;Acc:HGNC:4877]	Homeobox
ENSG00000283297	1.39E-03	376.275.150.871.434	-496.329.299.188.198	0.139844617	1	TEX52	12	2849039	2857083	-	1167	protein_coding	testis expressed 52 [Source:HGNC Symbol;Acc:HGNC:53643]	-
ENSG00000249328	1.39E-03	376.275.150.871.434	-496.329.299.188.198	0.139844617	1	AC036214.1	8	79769372	79871759	-	2455	lincRNA	novel transcript	-
ENSG00000184697	425.174.261.415.327	1.39E-03	513.064.853.289.439	0.139844617	1	CLDN6	16	3014712	3020071	-	1739	protein_coding	claudin 6 [Source:HGNC Symbol;Acc:HGNC:2048]	-
ENSG00000242616	1.39E-03	376.275.150.871.434	-496.329.299.188.198	0.139844617	1	GNG10	9	111661605	111670226	+	1201	protein_coding	G protein subunit gamma 10 [Source:HGNC Symbol;Acc:HGNC:4402]	-
ENSG00000203942	1.39E-03	376.275.150.871.434	-496.329.299.188.198	0.139844617	1	C10orf62	10	97589727	97590934	+	1208	protein_coding	chromosome 10 open reading frame 62 [Source:HGNC Symbol;Acc:HGNC:23294]	-
ENSG00000277268	1.39E-03	376.275.150.871.434	-496.329.299.188.198	0.139844617	1	LHX1-DT	17	36861674	36936661	-	2544	antisense	LHX1 divergent transcript [Source:HGNC Symbol;Acc:HGNC:53778]	-
ENSG00000264292	1.39E-03	376.275.150.871.434	-496.329.299.188.198	0.139844617	1	MIR2467	2	239351724	239351804	-	81	miRNA	microRNA 2467 [Source:HGNC Symbol;Acc:HGNC:41881]	-
ENSG00000167780	1.39E-03	376.275.150.871.434	-496.329.299.188.198	0.139844617	1	SOAT2	12	53103486	53124535	+	2073	protein_coding	sterol O-acyltransferase 2 [Source:HGNC Symbol;Acc:HGNC:11178]	-
ENSG00000138207	425.174.261.415.327	1.39E-03	513.064.853.289.439	0.139844617	1	RBP4	10	93591687	93601744	-	1458	protein_coding	retinol binding protein 4 [Source:HGNC Symbol;Acc:HGNC:9922]	-
ENSG00000253392	425.174.261.415.327	1.39E-03	513.064.853.289.439	0.139844617	1	AC119403.1	19	2915146	2926807	-	776	antisense	novel transcript, antisense to ZNF57	-
ENSG00000238181	1.39E-03	376.275.150.871.434	-496.329.299.188.198	0.139844617	1	AHCYP2	9	120720673	120721972	+	1300	processed_pseudogene	adenosylhomocysteinase pseudogene 2 [Source:HGNC Symbol;Acc:HGNC:44994]	-
ENSG00000010030	1.39E-03	376.275.150.871.434	-496.329.299.188.198	0.139844617	1	ETV7	6	36354091	36387800	-	2374	protein_coding	ETS variant 7 [Source:HGNC Symbol;Acc:HGNC:18160]	ETS
ENSG00000199038	1.39E-03	376.275.150.871.434	-496.329.299.188.198	0.139844617	1	MIR210	11	568089	568198	-	110	miRNA	microRNA 210 [Source:HGNC Symbol;Acc:HGNC:31587]	-
ENSG00000240793	425.174.261.415.327	1.39E-03	513.064.853.289.439	0.139844617	1	UBA52P8	16	48334471	48334854	-	384	processed_pseudogene	ubiquitin A-52 residue ribosomal protein fusion product 1 pseudogene 8 [Source:HGNC Symbol;Acc:HGNC:35625]	-
ENSG00000173401	425.174.261.415.327	1.39E-03	513.064.853.289.439	0.139844617	1	GLIPR1L1	12	75334639	75370560	+	1384	protein_coding	GLIPR1 like 1 [Source:HGNC Symbol;Acc:HGNC:28392]	-
ENSG00000227172	425.174.261.415.327	1.39E-03	513.064.853.289.439	0.139844617	1	AC011290.1	7	39545646	39566239	-	414	antisense	novel transcript, antisense to POU6F2	-
ENSG00000183304	1.39E-03	376.275.150.871.434	-496.329.299.188.198	0.139844617	1	FAM9A	X	8790795	8801383	-	1590	protein_coding	family with sequence similarity 9 member A [Source:HGNC Symbol;Acc:HGNC:18403]	-
ENSG00000245275	1.39E-03	376.275.150.871.434	-496.329.299.188.198	0.139844617	1	SAP30L-AS1	5	154329437	154445850	-	1972	antisense	SAP30L antisense RNA 1 (head to head) [Source:HGNC Symbol;Acc:HGNC:26760]	-
ENSG00000254909	1.39E-03	376.275.150.871.434	-496.329.299.188.198	0.139844617	1	AP003392.2	11	119005727	119005934	-	208	processed_pseudogene	potassium channel tetramerisation domain containing 6 (KCTD6) pseudogene	-
ENSG00000273173	1.39E-03	376.275.150.871.434	-496.329.299.188.198	0.139844617	1	SNURF	15	24954986	24977850	+	1175	protein_coding	SNRPN upstream reading frame [Source:HGNC Symbol;Acc:HGNC:11171]	-
ENSG00000231630	1.39E-03	376.275.150.871.434	-496.329.299.188.198	0.139844617	1	AL592464.1	1	2814432	2814998	-	429	lincRNA	novel transcript	-
ENSG00000266283	1.39E-03	376.275.150.871.434	-496.329.299.188.198	0.139844617	1	AC091588.3	18	22200619	22205229	-	770	antisense	novel transcript, antisense to GATA6	-
ENSG00000166349	425.174.261.415.327	1.39E-03	513.064.853.289.439	0.139844617	1	RAG1	11	36510709	36593156	+	7815	protein_coding	recombination activating 1 [Source:HGNC Symbol;Acc:HGNC:9831]	-
ENSG00000272240	1.39E-03	376.275.150.871.434	-496.329.299.188.198	0.139844617	1	AC004908.1	8	234347	234887	-	541	antisense	novel transcript, antisense to ZNF596	-
ENSG00000199179	1.39E-03	376.275.150.871.434	-496.329.299.188.198	0.139844617	1	MIRLET7I	12	62603686	62603769	+	84	miRNA	microRNA let-7i [Source:HGNC Symbol;Acc:HGNC:31486]	-
ENSG00000279246	1.39E-03	376.275.150.871.434	-496.329.299.188.198	0.139844617	1	AP003108.3	11	61352244	61354477	+	2234	TEC	novel transcript	-
ENSG00000206172	1.39E-03	376.275.150.871.434	-496.329.299.188.198	0.139844617	1	HBA1	16	176680	177522	+	835	protein_coding	hemoglobin subunit alpha 1 [Source:HGNC Symbol;Acc:HGNC:4823]	-
ENSG00000142700	1.39E-03	376.275.150.871.434	-496.329.299.188.198	0.139844617	1	DMRTA2	1	50417550	50423443	-	3168	protein_coding	DMRT like family A2 [Source:HGNC Symbol;Acc:HGNC:13908]	DM
ENSG00000182308	425.174.261.415.327	1.39E-03	513.064.853.289.439	0.139844617	1	DCAF4L1	4	41981756	41986465	+	4710	protein_coding	DDB1 and CUL4 associated factor 4 like 1 [Source:HGNC Symbol;Acc:HGNC:27723]	-
ENSG00000233178	1.39E-03	376.275.150.871.434	-496.329.299.188.198	0.139844617	1	AL161457.2	9	68393881	68406500	-	4007	antisense	novel transcript, antisense to PGM5	-
ENSG00000182492	425.174.261.415.327	1.39E-03	513.064.853.289.439	0.139844617	1	BGN	X	153494980	153509546	+	2404	protein_coding	biglycan [Source:HGNC Symbol;Acc:HGNC:1044]	-
ENSG00000254762	1.39E-03	376.275.150.871.434	-496.329.299.188.198	0.139844617	1	AP001107.7	11	66267635	66268129	-	272	antisense	novel transcript	-
ENSG00000144031	1.39E-03	376.275.150.871.434	-496.329.299.188.198	0.139844617	1	ANKRD53	2	70978380	70985499	+	2526	protein_coding	ankyrin repeat domain 53 [Source:HGNC Symbol;Acc:HGNC:25691]	-
ENSG00000229214	1.39E-03	376.275.150.871.434	-496.329.299.188.198	0.139844617	1	LINC00242	6	169788790	169799549	-	4496	lincRNA	long intergenic non-protein coding RNA 242 [Source:HGNC Symbol;Acc:HGNC:21249]	-
ENSG00000272692	1.39E-03	376.275.150.871.434	-496.329.299.188.198	0.139844617	1	AC010997.4	10	75409157	75411842	+	1890	lincRNA	novel transcript	-
ENSG00000159337	1.39E-03	376.275.150.871.434	-496.329.299.188.198	0.139844617	1	PLA2G4D	15	42067009	42094554	-	5138	protein_coding	phospholipase A2 group IVD [Source:HGNC Symbol;Acc:HGNC:30038]	-
ENSG00000144821	1.39E-03	376.275.150.871.434	-496.329.299.188.198	0.139844617	1	MYH15	3	108380369	108529322	-	7694	protein_coding	myosin heavy chain 15 [Source:HGNC Symbol;Acc:HGNC:31073]	-
ENSG00000182866	1.39E-03	376.275.150.871.434	-496.329.299.188.198	0.139844617	1	LCK	1	32251239	32286165	+	3339	protein_coding	LCK proto-oncogene, Src family tyrosine kinase [Source:HGNC Symbol;Acc:HGNC:6524]	-
ENSG00000103355	1.39E-03	376.275.150.871.434	-496.329.299.188.198	0.139844617	1	PRSS33	16	2783953	2787948	-	2112	protein_coding	serine protease 33 [Source:HGNC Symbol;Acc:HGNC:30405]	-
ENSG00000260645	1.39E-03	376.275.150.871.434	-496.329.299.188.198	0.139844617	1	AL359715.2	6	80466958	80469080	+	2123	lincRNA	novel transcript	-
ENSG00000228686	1.39E-03	376.275.150.871.434	-496.329.299.188.198	0.139844617	1	AL590723.1	1	176017277	176018760	+	629	antisense	novel transcript	-
ENSG00000204188	1.39E-03	376.275.150.871.434	-496.329.299.188.198	0.139844617	1	GGNBP1	6	33540046	33589026	+	1737	transcribed_unitary_pseudogene	gametogenetin binding protein 1 (pseudogene) [Source:HGNC Symbol;Acc:HGNC:19427]	-
ENSG00000258315	425.174.261.415.327	1.39E-03	513.064.853.289.439	0.139844617	1	C17orf49	17	7014495	7017525	+	2628	protein_coding	chromosome 17 open reading frame 49 [Source:HGNC Symbol;Acc:HGNC:28737]	-
ENSG00000175189	1.39E-03	376.275.150.871.434	-496.329.299.188.198	0.139844617	1	INHBC	12	57434784	57452062	+	3202	protein_coding	inhibin subunit beta C [Source:HGNC Symbol;Acc:HGNC:6068]	-
ENSG00000162552	1.39E-03	376.275.150.871.434	-496.329.299.188.198	0.139844617	1	WNT4	1	22117313	22143969	-	4650	protein_coding	Wnt family member 4 [Source:HGNC Symbol;Acc:HGNC:12783]	-
ENSG00000081853	1.39E-03	376.275.150.871.434	-496.329.299.188.198	0.139844617	1	PCDHGA2	5	141338760	141512975	+	6720	protein_coding	protocadherin gamma subfamily A, 2 [Source:HGNC Symbol;Acc:HGNC:8700]	-
ENSG00000264924	1.39E-03	376.275.150.871.434	-496.329.299.188.198	0.139844617	1	AC090772.1	18	24113637	24121003	-	507	antisense	novel transcript, antisense to TTC39C	-
ENSG00000255524	1.39E-03	376.275.150.871.434	-496.329.299.188.198	0.139844617	1	NPIPB8	16	28637654	28658682	+	2338	protein_coding	nuclear pore complex interacting protein family member B8 [Source:HGNC Symbol;Acc:HGNC:37490]	-
ENSG00000154134	425.174.261.415.327	1.39E-03	513.064.853.289.439	0.139844617	1	ROBO3	11	124865432	124881471	+	6981	protein_coding	roundabout guidance receptor 3 [Source:HGNC Symbol;Acc:HGNC:13433]	-
ENSG00000205669	425.174.261.415.327	1.39E-03	513.064.853.289.439	0.139844617	1	ACOT6	14	73610945	73619888	+	1718	protein_coding	acyl-CoA thioesterase 6 [Source:HGNC Symbol;Acc:HGNC:33159]	-
ENSG00000174343	425.174.261.415.327	1.39E-03	513.064.853.289.439	0.139844617	1	CHRNA9	4	40335333	40355217	+	3164	protein_coding	cholinergic receptor nicotinic alpha 9 subunit [Source:HGNC Symbol;Acc:HGNC:14079]	-
ENSG00000230747	425.174.261.415.327	1.39E-03	513.064.853.289.439	0.139844617	1	AC021188.1	2	96307263	96321731	-	740	antisense	novel transcript	-
ENSG00000229267	1.39E-03	376.275.150.871.434	-496.329.299.188.198	0.139844617	1	AC016708.1	2	214810229	214963274	+	2108	antisense	novel transcript, antisense to ABCA12	-
ENSG00000244701	425.174.261.415.327	1.39E-03	513.064.853.289.439	0.139844617	1	AC004918.1	7	141652381	141656810	-	770	antisense	novel transcript, antisense to AGK	-
ENSG00000265479	425.174.261.415.327	1.39E-03	513.064.853.289.439	0.139844617	1	DTX2P1-UPK3BP1-PMS2P11	7	76959835	77043775	+	5053	processed_transcript	DTX2P1-UPK3BP1-PMS2P11 readthrough, transcribed pseudogene [Source:HGNC Symbol;Acc:HGNC:42360]	-
ENSG00000273901	425.174.261.415.327	1.39E-03	513.064.853.289.439	0.139844617	1	AC012313.9	19	58500505	58501137	+	633	antisense	novel transcript, antisense to SLC27A5	-
ENSG00000261649	1.39E-03	376.275.150.871.434	-496.329.299.188.198	0.139844617	1	GOLGA6L7	15	28841833	28848675	-	2965	protein_coding	golgin A6 family like 7 [Source:HGNC Symbol;Acc:HGNC:37442]	-
ENSG00000256030	425.174.261.415.327	1.39E-03	513.064.853.289.439	0.139844617	1	CBX3P4	12	2786931	2794295	-	653	transcribed_processed_pseudogene	chromobox 3 pseudogene 4 [Source:HGNC Symbol;Acc:HGNC:42876]	-
ENSG00000207631	1.39E-03	376.275.150.871.434	-496.329.299.188.198	0.139844617	1	MIR641	19	40282543	40282641	-	99	miRNA	microRNA 641 [Source:HGNC Symbol;Acc:HGNC:32897]	-
ENSG00000226609	425.174.261.415.327	1.39E-03	513.064.853.289.439	0.139844617	1	AL390067.1	9	112748902	112750456	-	420	antisense	novel transcript	-
ENSG00000179580	1.39E-03	376.275.150.871.434	-496.329.299.188.198	0.139844617	1	RNF151	16	1966823	1968975	+	978	protein_coding	ring finger protein 151 [Source:HGNC Symbol;Acc:HGNC:23235]	-
ENSG00000111254	1.39E-03	376.275.150.871.434	-496.329.299.188.198	0.139844617	1	AKAP3	12	4615508	4649051	-	3672	protein_coding	A-kinase anchoring protein 3 [Source:HGNC Symbol;Acc:HGNC:373]	-
ENSG00000227857	425.174.261.415.327	1.39E-03	513.064.853.289.439	0.139844617	1	AL358075.2	1	46134531	46139081	+	339	antisense	novel transcript	-
ENSG00000162460	1.39E-03	376.275.150.871.434	-496.329.299.188.198	0.139844617	1	TMEM82	1	15742499	15747982	+	1443	protein_coding	transmembrane protein 82 [Source:HGNC Symbol;Acc:HGNC:32350]	-
ENSG00000223617	425.174.261.415.327	1.39E-03	513.064.853.289.439	0.139844617	1	LINC00370	13	109281973	109297690	+	1337	processed_transcript	long intergenic non-protein coding RNA 370 [Source:HGNC Symbol;Acc:HGNC:42692]	-
ENSG00000278665	1.39E-03	376.275.150.871.434	-496.329.299.188.198	0.139844617	1	AC020765.3	16	28599241	28601881	-	740	unprocessed_pseudogene	SLX1 structure-specific endonuclease subunit homolog A (S. cerevisiae) (SLX1A) pseudogene	-
ENSG00000198416	425.174.261.415.327	1.39E-03	513.064.853.289.439	0.139844617	1	ZNF658B	9	39443815	39508885	-	3897	transcribed_unprocessed_pseudogene	zinc finger protein 658B (pseudogene) [Source:HGNC Symbol;Acc:HGNC:32033]	-
ENSG00000249986	425.174.261.415.327	1.39E-03	513.064.853.289.439	0.139844617	1	YWHAQP6	3	141600276	141600579	-	304	processed_pseudogene	YWHAQ pseudogene 6 [Source:HGNC Symbol;Acc:HGNC:37685]	-
ENSG00000254207	1.39E-03	376.275.150.871.434	-496.329.299.188.198	0.139844617	1	AC100797.1	8	725188	725877	-	316	sense_intronic	novel transcript	-
ENSG00000129990	1.39E-03	376.275.150.871.434	-496.329.299.188.198	0.139844617	1	SYT5	19	55171196	55180289	-	5198	protein_coding	synaptotagmin 5 [Source:HGNC Symbol;Acc:HGNC:11513]	-
ENSG00000227692	1.39E-03	376.275.150.871.434	-496.329.299.188.198	0.139844617	1	MED28P3	2	186364598	186365128	+	531	processed_pseudogene	mediator complex subunit 28 pseudogene 3 [Source:HGNC Symbol;Acc:HGNC:45080]	-
ENSG00000277728	1.39E-03	376.275.150.871.434	-496.329.299.188.198	0.139844617	1	AC097641.2	17	73202968	73203431	-	464	antisense	novel transcript, antisense to COG1	-
ENSG00000262521	425.174.261.415.327	1.39E-03	513.064.853.289.439	0.139844617	1	AJ003147.1	16	3181233	3184018	-	454	lincRNA	novel transcript	-
ENSG00000276926	425.174.261.415.327	1.39E-03	513.064.853.289.439	0.139844617	1	MIR6797	19	41869627	41869698	+	72	miRNA	microRNA 6797 [Source:HGNC Symbol;Acc:HGNC:50169]	-
ENSG00000259088	1.39E-03	376.275.150.871.434	-496.329.299.188.198	0.139844617	1	AL137779.2	14	101796555	101810321	-	448	antisense	novel transcript, antisense to PPP2R5C	-
ENSG00000267801	1.39E-03	376.275.150.871.434	-496.329.299.188.198	0.139844617	1	AC087289.6	17	75876372	75879546	+	3175	antisense	novel transcript, antisense to TRIM47	-
ENSG00000185296	1.39E-03	376.275.150.871.434	-496.329.299.188.198	0.139844617	1	AC026785.1	5	17306381	17306960	+	580	processed_pseudogene	aurora kinase A interacting protein 1 (AURKAIP1) pseudogene	-
ENSG00000166825	1.39E-03	376.275.150.871.434	-496.329.299.188.198	0.139844617	1	ANPEP	15	89784895	89815401	-	4865	protein_coding	alanyl aminopeptidase, membrane [Source:HGNC Symbol;Acc:HGNC:500]	-
ENSG00000249286	1.39E-03	376.275.150.871.434	-496.329.299.188.198	0.139844617	1	AMD1P3	5	43586918	43588223	-	994	processed_pseudogene	adenosylmethionine decarboxylase 1 pseudogene 3 [Source:HGNC Symbol;Acc:HGNC:51608]	-
ENSG00000228057	1.39E-03	376.275.150.871.434	-496.329.299.188.198	0.139844617	1	SEC63P1	1	97545701	97546958	+	1258	processed_pseudogene	SEC63 homolog, protein translocation regulator pseudogene 1 [Source:HGNC Symbol;Acc:HGNC:41953]	-
ENSG00000177725	1.39E-03	376.275.150.871.434	-496.329.299.188.198	0.139844617	1	AC105206.1	8	22169338	22171710	+	2373	sense_overlapping	novel transcript, sense overlapping BMP1	-
ENSG00000231458	1.39E-03	376.275.150.871.434	-496.329.299.188.198	0.139844617	1	RNASEH1P2	17	16683438	16684227	+	790	processed_pseudogene	ribonuclease H1 pseudogene 2 [Source:HGNC Symbol;Acc:HGNC:18715]	-
ENSG00000261122	425.174.261.415.327	1.39E-03	513.064.853.289.439	0.139844617	1	LINC02167	16	35743268	35756515	+	1989	lincRNA	long intergenic non-protein coding RNA 2167 [Source:HGNC Symbol;Acc:HGNC:53028]	-
ENSG00000277369	425.174.261.415.327	1.39E-03	513.064.853.289.439	0.139844617	1	AC010654.1	16	11797468	11798275	+	808	lincRNA	novel transcript	-
ENSG00000236430	1.39E-03	376.275.150.871.434	-496.329.299.188.198	0.139844617	1	KRT8P29	1	203872574	203874187	-	1371	processed_pseudogene	keratin 8 pseudogene 29 [Source:HGNC Symbol;Acc:HGNC:33381]	-
ENSG00000134198	425.174.261.415.327	1.39E-03	513.064.853.289.439	0.139844617	1	TSPAN2	1	115048011	115089503	-	3413	protein_coding	tetraspanin 2 [Source:HGNC Symbol;Acc:HGNC:20659]	-
ENSG00000139547	1.39E-03	376.275.150.871.434	-496.329.299.188.198	0.139844617	1	RDH16	12	56951431	56959374	-	3464	protein_coding	retinol dehydrogenase 16 [Source:HGNC Symbol;Acc:HGNC:29674]	-
ENSG00000273454	1.39E-03	376.275.150.871.434	-496.329.299.188.198	0.139844617	1	AC112503.2	3	123277353	123277904	+	552	lincRNA	novel transcript	-
ENSG00000267414	1.39E-03	376.275.150.871.434	-496.329.299.188.198	0.139844617	1	AC120049.1	18	44676927	44679717	-	2065	lincRNA	novel transcript	-
ENSG00000248734	1.39E-03	376.275.150.871.434	-496.329.299.188.198	0.139844617	1	AC008906.1	5	96784777	96785999	+	1001	antisense	novel transcript	-
ENSG00000270533	425.174.261.415.327	1.39E-03	513.064.853.289.439	0.139844617	1	CR382285.1	21	9975017	10119309	-	1856	transcribed_processed_pseudogene	ribosomal protein L7a (RPL7A) pseudogene	-
ENSG00000258628	425.174.261.415.327	1.39E-03	513.064.853.289.439	0.139844617	1	AC126603.1	15	20228620	20277503	-	2512	unprocessed_pseudogene	BMS1 homolog, ribosome assembly protein (yeast) (BMS1) pseudogene	-
ENSG00000267595	1.39E-03	376.275.150.871.434	-496.329.299.188.198	0.139844617	1	AC060780.3	17	43168170	43168249	-	80	unprocessed_pseudogene	breast cancer 1, early onset (BRCA1) pseudogene	-
ENSG00000259867	1.39E-03	376.275.150.871.434	-496.329.299.188.198	0.139844617	1	AC105411.1	16	80155053	80563135	-	2990	antisense	novel transcript, antisense DYNLRB2	-
ENSG00000166592	1.39E-03	376.275.150.871.434	-496.329.299.188.198	0.139844617	1	RRAD	16	66921679	66925536	-	1601	protein_coding	RRAD, Ras related glycolysis inhibitor and calcium channel regulator [Source:HGNC Symbol;Acc:HGNC:10446]	-
ENSG00000269892	1.39E-03	376.275.150.871.434	-496.329.299.188.198	0.139844617	1	AC125494.2	12	6742985	6743641	+	657	lincRNA	novel transcript	-
ENSG00000284747	1.39E-03	376.275.150.871.434	-496.329.299.188.198	0.139844617	1	AL034417.4	1	7991134	8005312	+	4116	antisense	novel transcript, antisense to ERRFI1	-
ENSG00000224316	1.39E-03	376.275.150.871.434	-496.329.299.188.198	0.139844617	1	GTF2IP5	7	65773620	65802067	+	731	unprocessed_pseudogene	general transcription factor IIi pseudogene 5 [Source:HGNC Symbol;Acc:HGNC:51717]	-
ENSG00000273249	1.39E-03	376.275.150.871.434	-496.329.299.188.198	0.139844617	1	BX649632.1	9	134132242	134135772	-	974	antisense	novel transcript, antisense to WDR5	-
ENSG00000207650	1.39E-03	376.275.150.871.434	-496.329.299.188.198	0.139844617	1	MIR570	3	195699401	195699497	+	97	miRNA	microRNA 570 [Source:HGNC Symbol;Acc:HGNC:32826]	-
ENSG00000215032	425.174.261.415.327	1.39E-03	513.064.853.289.439	0.139844617	1	GNL3LP1	5	60891935	60893577	-	1643	processed_pseudogene	G protein nucleolar 3 like pseudogene 1 [Source:HGNC Symbol;Acc:HGNC:25733]	-
ENSG00000225981	1.39E-03	376.275.150.871.434	-496.329.299.188.198	0.139844617	1	AC102953.1	7	1459937	1464008	+	498	antisense	novel transcript	-
ENSG00000286145	425.174.261.415.327	1.39E-03	513.064.853.289.439	0.139844617	1	AC068282.1	2	127294227	127375075	+	1386	antisense	novel transcript, antisense to MAP3K2	-
ENSG00000196358	1.39E-03	376.275.150.871.434	-496.329.299.188.198	0.139844617	1	NTNG2	9	132161676	132244526	+	7726	protein_coding	netrin G2 [Source:HGNC Symbol;Acc:HGNC:14288]	-
ENSG00000258708	1.39E-03	376.275.150.871.434	-496.329.299.188.198	0.139844617	1	SLC25A21-AS1	14	37171888	37173811	+	1924	antisense	SLC25A21 antisense RNA 1 [Source:HGNC Symbol;Acc:HGNC:44298]	-
ENSG00000258700	1.39E-03	376.275.150.871.434	-496.329.299.188.198	0.139844617	1	LINC00871	14	45940943	46501823	+	1349	lincRNA	long intergenic non-protein coding RNA 871 [Source:HGNC Symbol;Acc:HGNC:47038]	-
ENSG00000276698	1.39E-03	376.275.150.871.434	-496.329.299.188.198	0.139844617	1	AL136295.6	14	24198433	24199090	+	658	lincRNA	novel transcript	-
ENSG00000157613	1.39E-03	376.275.150.871.434	-496.329.299.188.198	0.139844617	1	CREB3L1	11	46277661	46321422	+	4037	protein_coding	cAMP responsive element binding protein 3 like 1 [Source:HGNC Symbol;Acc:HGNC:18856]	TF_bZIP
ENSG00000227070	1.39E-03	376.275.150.871.434	-496.329.299.188.198	0.139844617	1	AC104170.1	1	51518309	51561629	+	476	antisense	novel transcript	-
ENSG00000260060	425.174.261.415.327	1.39E-03	513.064.853.289.439	0.139844617	1	AC009088.1	16	31196131	31196963	+	833	antisense	novel transcript, antisense to PYCARD	-
ENSG00000241520	1.39E-03	376.275.150.871.434	-496.329.299.188.198	0.139844617	1	AC098820.3	2	216483032	216487196	-	976	antisense	novel transcript	-
ENSG00000268945	1.39E-03	376.275.150.871.434	-496.329.299.188.198	0.139844617	1	AC010422.2	19	12682693	12687279	-	635	lincRNA	novel transcript	-
ENSG00000173811	1.39E-03	376.275.150.871.434	-496.329.299.188.198	0.139844617	1	CCDC13-AS1	3	42732575	42746768	+	2164	antisense	CCDC13 antisense RNA 1 [Source:HGNC Symbol;Acc:HGNC:41142]	-
ENSG00000232713	425.174.261.415.327	1.39E-03	513.064.853.289.439	0.139844617	1	AC010733.1	2	60938204	60938604	-	401	processed_pseudogene	ribosomal protein S12 (RPS12) pseudogene	-
ENSG00000171798	1.39E-03	376.275.150.871.434	-496.329.299.188.198	0.139844617	1	KNDC1	10	133160219	133226412	+	8213	protein_coding	kinase non-catalytic C-lobe domain containing 1 [Source:HGNC Symbol;Acc:HGNC:29374]	-
ENSG00000242338	1.39E-03	376.275.150.871.434	-496.329.299.188.198	0.139844617	1	BMS1P4	10	73715843	73730469	-	1982	transcribed_unprocessed_pseudogene	BMS1, ribosome biogenesis factor pseudogene 4 [Source:HGNC Symbol;Acc:HGNC:23652]	-
ENSG00000100276	1.39E-03	376.275.150.871.434	-496.329.299.188.198	0.139844617	1	RASL10A	22	29312933	29319679	-	2181	protein_coding	RAS like family 10 member A [Source:HGNC Symbol;Acc:HGNC:16954]	-
ENSG00000253660	1.39E-03	376.275.150.871.434	-496.329.299.188.198	0.139844617	1	AC008464.1	5	167937717	167953469	-	663	antisense	novel transcript	-
ENSG00000255176	425.174.261.415.327	1.39E-03	513.064.853.289.439	0.139844617	1	AP000941.1	11	118636620	118638097	+	1388	antisense	novel transcript	-
ENSG00000229896	425.174.261.415.327	1.39E-03	513.064.853.289.439	0.139844617	1	AL157373.2	6	12007670	12008856	+	855	lincRNA	novel transcript	-
ENSG00000278456	1.39E-03	376.275.150.871.434	-496.329.299.188.198	0.139844617	1	AC015712.7	15	100888472	100889106	-	635	antisense	novel transcript, antisense to ALDH1A3	-
ENSG00000110675	425.174.261.415.327	1.39E-03	513.064.853.289.439	0.139844617	1	ELMOD1	11	107591091	107666779	+	5856	protein_coding	ELMO domain containing 1 [Source:HGNC Symbol;Acc:HGNC:25334]	-
ENSG00000204347	1.39E-03	376.275.150.871.434	-496.329.299.188.198	0.139844617	1	BTBD17	17	74356416	74361868	-	1727	protein_coding	BTB domain containing 17 [Source:HGNC Symbol;Acc:HGNC:33758]	-
ENSG00000158815	425.174.261.415.327	1.39E-03	513.064.853.289.439	0.139844617	1	FGF17	8	22042398	22048809	+	3287	protein_coding	fibroblast growth factor 17 [Source:HGNC Symbol;Acc:HGNC:3673]	-
ENSG00000242445	1.39E-03	376.275.150.871.434	-496.329.299.188.198	0.139844617	1	RPL7AP11	3	121494110	121494908	+	799	processed_pseudogene	ribosomal protein L7a pseudogene 11 [Source:HGNC Symbol;Acc:HGNC:35242]	-
ENSG00000154721	1.39E-03	376.275.150.871.434	-496.329.299.188.198	0.139844617	1	JAM2	21	25639258	25717562	+	5947	protein_coding	junctional adhesion molecule 2 [Source:HGNC Symbol;Acc:HGNC:14686]	-
ENSG00000219186	1.39E-03	376.275.150.871.434	-496.329.299.188.198	0.139844617	1	FTH1P19	X	37492021	37492548	+	528	unprocessed_pseudogene	ferritin heavy chain 1 pseudogene 19 [Source:HGNC Symbol;Acc:HGNC:33525]	-
ENSG00000165794	425.174.261.415.327	1.39E-03	513.064.853.289.439	0.139844617	1	SLC39A2	14	20999255	21001871	+	1575	protein_coding	solute carrier family 39 member 2 [Source:HGNC Symbol;Acc:HGNC:17127]	-
ENSG00000255669	425.174.261.415.327	1.39E-03	513.064.853.289.439	0.139844617	1	AC092471.1	12	2761200	2775658	-	1023	transcribed_unitary_pseudogene	maestro heat-like repeat-containing protein family pseudogene	-
ENSG00000276523	425.174.261.415.327	1.39E-03	513.064.853.289.439	0.139844617	1	AC025287.3	16	75572185	75572685	-	501	antisense	novel transcript, antisense to GABARAPL2	-
ENSG00000225344	1.39E-03	376.275.150.871.434	-496.329.299.188.198	0.139844617	1	AL035252.1	20	25161167	25162061	-	895	processed_pseudogene	novel pseudogene	-
ENSG00000278727	1.39E-03	376.275.150.871.434	-496.329.299.188.198	0.139844617	1	AC000403.1	13	76887551	76891135	+	3585	lincRNA	novel transcript	-
ENSG00000060558	1.39E-03	376.275.150.871.434	-496.329.299.188.198	0.139844617	1	GNA15	19	3136193	3163769	+	2613	protein_coding	G protein subunit alpha 15 [Source:HGNC Symbol;Acc:HGNC:4383]	-
ENSG00000270890	425.174.261.415.327	1.39E-03	513.064.853.289.439	0.139844617	1	AL049844.2	6	143858062	143858689	-	628	processed_pseudogene	synaptophysin-like 1 (SYPL1) pseudogene	-
ENSG00000267741	1.39E-03	376.275.150.871.434	-496.329.299.188.198	0.139844617	1	UBE2L4	19	9774497	9774960	+	464	processed_pseudogene	ubiquitin conjugating enzyme E2 L4 (pseudogene) [Source:HGNC Symbol;Acc:HGNC:12489]	-
ENSG00000171189	1.39E-03	376.275.150.871.434	-496.329.299.188.198	0.139844617	1	GRIK1	21	29536933	29940033	-	4242	protein_coding	glutamate ionotropic receptor kainate type subunit 1 [Source:HGNC Symbol;Acc:HGNC:4579]	-
ENSG00000272202	1.39E-03	376.275.150.871.434	-496.329.299.188.198	0.139844617	1	AC097358.2	3	57078943	57080101	+	1159	antisense	novel transcript, antisense to ARHGEF3	-
ENSG00000111249	1.39E-03	376.275.150.871.434	-496.329.299.188.198	0.139844617	1	CUX2	12	111034165	111350554	+	7507	protein_coding	cut like homeobox 2 [Source:HGNC Symbol;Acc:HGNC:19347]	CUT
ENSG00000283122	425.174.261.415.327	1.39E-03	513.064.853.289.439	0.139844617	1	HYMAI	6	144004916	144008262	-	3347	sense_overlapping	hydatidiform mole associated and imprinted [Source:HGNC Symbol;Acc:HGNC:5326]	-
ENSG00000129048	1.39E-03	376.275.150.871.434	-496.329.299.188.198	0.139844617	1	ACKR4	3	132597237	132618967	+	2273	protein_coding	atypical chemokine receptor 4 [Source:HGNC Symbol;Acc:HGNC:1611]	-
ENSG00000255038	425.174.261.415.327	1.39E-03	513.064.853.289.439	0.139844617	1	AP006287.2	11	66067277	66069619	-	502	antisense	novel transcript, antisense to SF3B2	-
ENSG00000253559	1.39E-03	376.275.150.871.434	-496.329.299.188.198	0.139844617	1	OSGEPL1-AS1	2	189762704	189765556	+	860	antisense	OSGEPL1 antisense RNA 1 [Source:HGNC Symbol;Acc:HGNC:41009]	-
ENSG00000126752	1.39E-03	376.275.150.871.434	-496.329.299.188.198	0.139844617	1	SSX1	X	48255317	48267444	+	1298	protein_coding	SSX family member 1 [Source:HGNC Symbol;Acc:HGNC:11335]	-
ENSG00000170624	1.39E-03	376.275.150.871.434	-496.329.299.188.198	0.139844617	1	SGCD	5	155870344	156767788	+	10584	protein_coding	sarcoglycan delta [Source:HGNC Symbol;Acc:HGNC:10807]	-
ENSG00000268869	1.39E-03	376.275.150.871.434	-496.329.299.188.198	0.139844617	1	ESPNP	1	16687339	16720157	-	3178	transcribed_unprocessed_pseudogene	espin pseudogene [Source:HGNC Symbol;Acc:HGNC:23285]	-
ENSG00000233559	425.174.261.415.327	1.39E-03	513.064.853.289.439	0.139844617	1	LINC00513	7	130853720	130928649	+	1616	lincRNA	long intergenic non-protein coding RNA 513 [Source:HGNC Symbol;Acc:HGNC:43566]	-
ENSG00000254610	1.39E-03	376.275.150.871.434	-496.329.299.188.198	0.139844617	1	AC004923.1	11	67934563	67955802	-	776	transcribed_unprocessed_pseudogene	RNA binding protein, fox-1 homolog (C. elegans) 1 (RBFOX1) pseudogene	-
ENSG00000253496	425.174.261.415.327	1.39E-03	513.064.853.289.439	0.139844617	1	AC011586.2	8	16598758	16915044	-	1892	lincRNA	novel transcript	-
ENSG00000246731	1.39E-03	376.275.150.871.434	-496.329.299.188.198	0.139844617	1	AC100786.1	17	74209980	74213342	-	2522	antisense	novel transcript, antisense to RPL38	-
ENSG00000221539	425.174.261.415.327	1.39E-03	513.064.853.289.439	0.139844617	1	SNORD99	1	28578749	28578822	-	74	snoRNA	small nucleolar RNA, C/D box 99 [Source:HGNC Symbol;Acc:HGNC:32762]	-
ENSG00000265490	1.39E-03	376.275.150.871.434	-496.329.299.188.198	0.139844617	1	AP001178.2	18	706523	707648	+	326	antisense	novel transcript, antisense to ENOSF1	-
ENSG00000106123	1.39E-03	376.275.150.871.434	-496.329.299.188.198	0.139844617	1	EPHB6	7	142855061	142871094	+	5325	protein_coding	EPH receptor B6 [Source:HGNC Symbol;Acc:HGNC:3396]	-
ENSG00000259687	425.174.261.415.327	1.39E-03	513.064.853.289.439	0.139844617	1	LINC01220	14	75294404	75296638	+	718	lincRNA	long intergenic non-protein coding RNA 1220 [Source:HGNC Symbol;Acc:HGNC:49664]	-
ENSG00000268289	1.39E-03	376.275.150.871.434	-496.329.299.188.198	0.139844617	1	AC020908.1	19	17051994	17055087	+	280	antisense	novel transcript, antisense HAUS8	-
ENSG00000235254	1.39E-03	376.275.150.871.434	-496.329.299.188.198	0.139844617	1	TMEM185AP1	X	149768897	149771368	+	546	unprocessed_pseudogene	transmembrane protein 185A pseudogene 1 [Source:HGNC Symbol;Acc:HGNC:31717]	-
ENSG00000235257	1.39E-03	376.275.150.871.434	-496.329.299.188.198	0.139844617	1	ITGA9-AS1	3	37745432	37861780	-	6651	processed_transcript	ITGA9 antisense RNA 1 [Source:HGNC Symbol;Acc:HGNC:49668]	-
ENSG00000284642	425.174.261.415.327	1.39E-03	513.064.853.289.439	0.139844617	1	AL139424.2	1	10395416	10397432	+	1477	lincRNA	novel transcript	-
ENSG00000082074	425.174.261.415.327	1.39E-03	513.064.853.289.439	0.139844617	1	FYB1	5	39105252	39274528	-	8853	protein_coding	FYN binding protein 1 [Source:HGNC Symbol;Acc:HGNC:4036]	-
ENSG00000258568	244.227.792.147.156	452.083.348.077.252	-0.885443983	0.1400749	1	RHOQP1	14	49599994	49600572	+	579	processed_pseudogene	ras homolog family member Q pseudogene 1 [Source:HGNC Symbol;Acc:HGNC:20003]	-
ENSG00000168268	551.202.039.827.006	361.328.558.481.977	0.609249488	0.140110104	1	NT5DC2	3	52524385	52535054	-	4799	protein_coding	5'-nucleotidase domain containing 2 [Source:HGNC Symbol;Acc:HGNC:25717]	-
ENSG00000187953	1.666.820.418.715	261.855.075.465.874	-0.651349003	0.14018873	1	PMS2CL	7	6710128	6753862	+	3879	transcribed_unprocessed_pseudogene	PMS2 C-terminal like pseudogene [Source:HGNC Symbol;Acc:HGNC:30061]	-
ENSG00000130005	137.376.242.494.565	896.724.152.380.323	0.615313425	0.140263857	1	GAMT	19	1397026	1401570	-	2403	protein_coding	guanidinoacetate N-methyltransferase [Source:HGNC Symbol;Acc:HGNC:4136]	-
ENSG00000169750	480.926.365.348.389	310.836.073.142.377	0.62941927	0.141002214	1	RAC3	17	82031678	82034204	+	1473	protein_coding	Rac family small GTPase 3 [Source:NCBI gene;Acc:5881]	-
ENSG00000205809	403.473.238.480.181	678.149.574.329.727	-0.74761506	0.141401253	1	KLRC2	12	10426854	10442300	-	1499	protein_coding	killer cell lectin like receptor C2 [Source:HGNC Symbol;Acc:HGNC:6375]	-
ENSG00000172062	290.893.481.313.535	45.024.352.691.105	-0.630036784	0.142134143	1	SMN1	5	70925030	70953942	+	3097	protein_coding	survival of motor neuron 1, telomeric [Source:HGNC Symbol;Acc:HGNC:11117]	-
ENSG00000176171	189.927.235.242.829	289.364.171.048.193	-0.607413274	0.142515001	1	BNIP3	10	131966455	131982013	-	5325	protein_coding	BCL2 interacting protein 3 [Source:HGNC Symbol;Acc:HGNC:1084]	-
ENSG00000205583	233.611.430.364.441	11.298.363.169.587	103.889.643.100.212	0.14254749	1	STAG3L1	7	75359194	75395383	+	2094	transcribed_unprocessed_pseudogene	stromal antigen 3-like 1 (pseudogene) [Source:HGNC Symbol;Acc:HGNC:33852]	-
ENSG00000175322	106.215.173.234.147	226.017.000.234.956	-108.153.896.948.125	0.14254749	1	ZNF519	18	14057457	14132490	-	15787	protein_coding	zinc finger protein 519 [Source:HGNC Symbol;Acc:HGNC:30574]	zf-C2H2
ENSG00000275764	180.529.629.511.019	339.050.201.638.411	-0.905242045	0.142593657	1	AC092747.4	12	27037100	27038960	+	1861	lincRNA	novel transcript	-
ENSG00000230487	339.775.057.777.568	178.919.798.351.104	0.919917094	0.142593657	1	PSMG3-AS1	7	1570073	1589626	+	6436	lincRNA	PSMG3 antisense RNA 1 (head to head) [Source:HGNC Symbol;Acc:HGNC:22230]	-
ENSG00000227827	339.775.057.777.568	178.919.798.351.104	0.919917094	0.142593657	1	AC138969.2	16	16356224	16377507	+	9932	unprocessed_pseudogene	polycystic kidney disease 1 (autosomal dominant) (PKD1) pseudogene	-
ENSG00000134531	593.459.804.700.165	909.911.343.821.397	-0.616490442	0.14279292	1	EMP1	12	13196723	13219941	+	7833	protein_coding	epithelial membrane protein 1 [Source:HGNC Symbol;Acc:HGNC:3333]	-
ENSG00000262185	743.196.865.057.559	442.663.920.429.586	0.745633	0.142846017	1	AC005736.1	16	3931217	3950586	-	2310	lincRNA	novel transcript	-
ENSG00000102271	119.753.081.286.086	782.749.140.599.906	0.613346028	0.142879491	1	KLHL4	X	87517409	87670050	+	6158	protein_coding	kelch like family member 4 [Source:HGNC Symbol;Acc:HGNC:6355]	-
ENSG00000185347	100.112.811.260.149	653.703.052.762.745	0.614805547	0.142930576	1	TEDC1	14	105489855	105499575	+	6698	protein_coding	tubulin epsilon and delta complex 1 [Source:HGNC Symbol;Acc:HGNC:20127]	-
ENSG00000280145	212.852.731.043.676	753.057.133.080.573	-176.873.006.432.739	0.143685221	1	CU638689.4	21	6630182	6670695	-	7492	lincRNA	novel transcript	-
ENSG00000196696	84.982.514.022.368	187.880.744.906.349	210.109.647.661.868	0.143685221	1	AC009022.1	16	69976297	70065948	-	6114	processed_transcript	novel transcript	-
ENSG00000204625	212.852.731.043.676	753.057.133.080.573	-176.873.006.432.739	0.143685221	1	HCG9	6	29975112	29978410	+	700	lincRNA	HLA complex group 9 [Source:HGNC Symbol;Acc:HGNC:21243]	-
ENSG00000218510	212.852.731.043.676	753.057.133.080.573	-176.873.006.432.739	0.143685221	1	LINC00339	1	22024558	22031223	+	3764	processed_transcript	long intergenic non-protein coding RNA 339 [Source:HGNC Symbol;Acc:HGNC:25011]	-
ENSG00000260075	84.982.514.022.368	187.880.744.906.349	210.109.647.661.868	0.143685221	1	NSFP1	17	46372855	46487141	+	1471	unprocessed_pseudogene	N-ethylmaleimide-sensitive factor pseudogene 1 [Source:HGNC Symbol;Acc:HGNC:31405]	-
ENSG00000152705	84.982.514.022.368	187.880.744.906.349	210.109.647.661.868	0.143685221	1	CATSPER3	5	134967907	135011696	+	1569	protein_coding	cation channel sperm associated 3 [Source:HGNC Symbol;Acc:HGNC:20819]	-
ENSG00000166866	212.852.731.043.676	753.057.133.080.573	-176.873.006.432.739	0.143685221	1	MYO1A	12	57028517	57051198	-	4450	protein_coding	myosin IA [Source:HGNC Symbol;Acc:HGNC:7595]	-
ENSG00000271127	84.982.514.022.368	187.880.744.906.349	210.109.647.661.868	0.143685221	1	AP000526.1	22	15796959	15798346	+	1388	sense_intronic	novel transcript	-
ENSG00000204044	212.852.731.043.676	753.057.133.080.573	-176.873.006.432.739	0.143685221	1	SLC12A5-AS1	20	46013500	46022073	-	2244	antisense	SLC12A5 and MMP9 antisense RNA 1 [Source:HGNC Symbol;Acc:HGNC:53143]	-
ENSG00000257660	212.852.731.043.676	753.057.133.080.573	-176.873.006.432.739	0.143685221	1	AC117498.2	12	48789147	48790535	+	554	lincRNA	novel transcript	-
ENSG00000229951	212.852.731.043.676	753.057.133.080.573	-176.873.006.432.739	0.143685221	1	AC104695.2	2	28384409	28394672	-	3001	antisense	novel transcript, antisense to FOSL2	-
ENSG00000108387	212.852.731.043.676	753.057.133.080.573	-176.873.006.432.739	0.143685221	1	Sep-04	17	58520250	58540818	-	8012	protein_coding	septin 4 [Source:HGNC Symbol;Acc:HGNC:9165]	-
ENSG00000221916	84.982.514.022.368	187.880.744.906.349	210.109.647.661.868	0.143685221	1	C19orf73	19	49118402	49119143	-	742	protein_coding	chromosome 19 open reading frame 73 [Source:HGNC Symbol;Acc:HGNC:25534]	-
ENSG00000257556	84.982.514.022.368	187.880.744.906.349	210.109.647.661.868	0.143685221	1	LINC02298	14	105093609	105099004	+	1177	lincRNA	long intergenic non-protein coding RNA 2298 [Source:HGNC Symbol;Acc:HGNC:53216]	-
ENSG00000221500	212.852.731.043.676	753.057.133.080.573	-176.873.006.432.739	0.143685221	1	SNORD100	6	132816802	132816877	+	76	snoRNA	small nucleolar RNA, C/D box 100 [Source:HGNC Symbol;Acc:HGNC:32763]	-
ENSG00000206145	212.852.731.043.676	753.057.133.080.573	-176.873.006.432.739	0.143685221	1	P2RX6P	22	21035243	21045017	-	551	transcribed_unprocessed_pseudogene	purinergic receptor P2X 6 pseudogene [Source:HGNC Symbol;Acc:HGNC:34076]	-
ENSG00000149781	212.852.731.043.676	753.057.133.080.573	-176.873.006.432.739	0.143685221	1	FERMT3	11	64206678	64223886	+	3066	protein_coding	fermitin family member 3 [Source:HGNC Symbol;Acc:HGNC:23151]	-
ENSG00000213413	212.852.731.043.676	753.057.133.080.573	-176.873.006.432.739	0.143685221	1	PVRIG	7	100218241	100221490	+	1984	protein_coding	PVR related immunoglobulin domain containing [Source:HGNC Symbol;Acc:HGNC:32190]	-
ENSG00000167723	212.852.731.043.676	753.057.133.080.573	-176.873.006.432.739	0.143685221	1	TRPV3	17	3510502	3557995	-	9780	protein_coding	transient receptor potential cation channel subfamily V member 3 [Source:HGNC Symbol;Acc:HGNC:18084]	-
ENSG00000152463	212.852.731.043.676	753.057.133.080.573	-176.873.006.432.739	0.143685221	1	OLAH	10	15032227	15073852	+	2364	protein_coding	oleoyl-ACP hydrolase [Source:HGNC Symbol;Acc:HGNC:25625]	-
ENSG00000274356	84.982.514.022.368	187.880.744.906.349	210.109.647.661.868	0.143685221	1	AL355987.5	9	136728953	136729855	-	411	unprocessed_pseudogene	ral guanine nucleotide dissociation stimulator (RALGDS) pseudogene	-
ENSG00000179362	212.852.731.043.676	753.057.133.080.573	-176.873.006.432.739	0.143685221	1	HMGN2P46	15	45511136	45586290	+	3091	transcribed_processed_pseudogene	high mobility group nucleosomal binding domain 2 pseudogene 46 [Source:HGNC Symbol;Acc:HGNC:26817]	-
ENSG00000124140	212.852.731.043.676	753.057.133.080.573	-176.873.006.432.739	0.143685221	1	SLC12A5	20	46021690	46060152	+	8909	protein_coding	solute carrier family 12 member 5 [Source:HGNC Symbol;Acc:HGNC:13818]	-
ENSG00000018280	212.852.731.043.676	753.057.133.080.573	-176.873.006.432.739	0.143685221	1	SLC11A1	2	218382029	218396894	+	8676	protein_coding	solute carrier family 11 member 1 [Source:HGNC Symbol;Acc:HGNC:10907]	-
ENSG00000246640	212.852.731.043.676	753.057.133.080.573	-176.873.006.432.739	0.143685221	1	PICART1	17	50050349	50055739	-	2533	lincRNA	p53 inducible cancer associated RNA transcript 1 [Source:HGNC Symbol;Acc:HGNC:27576]	-
ENSG00000242028	84.982.514.022.368	187.880.744.906.349	210.109.647.661.868	0.143685221	1	HYPK	15	43796142	43803043	+	6393	protein_coding	huntingtin interacting protein K [Source:HGNC Symbol;Acc:HGNC:18418]	-
ENSG00000261469	212.852.731.043.676	753.057.133.080.573	-176.873.006.432.739	0.143685221	1	AC020978.4	16	68236845	68237667	-	533	sense_intronic	novel transcript, sense intronic to ESRP2	-
ENSG00000272894	212.852.731.043.676	753.057.133.080.573	-176.873.006.432.739	0.143685221	1	AC004982.2	7	7552462	7566996	-	1730	lincRNA	novel transcript	-
ENSG00000248489	84.982.514.022.368	187.880.744.906.349	210.109.647.661.868	0.143685221	1	LINC02062	5	98929171	98995013	+	478	lincRNA	long intergenic non-protein coding RNA 2062 [Source:HGNC Symbol;Acc:HGNC:52907]	-
ENSG00000259456	84.982.514.022.368	187.880.744.906.349	210.109.647.661.868	0.143685221	1	ADNP-AS1	20	50930984	50945134	+	927	antisense	ADNP antisense RNA 1 [Source:HGNC Symbol;Acc:HGNC:51227]	-
ENSG00000172361	212.852.731.043.676	753.057.133.080.573	-176.873.006.432.739	0.143685221	1	CFAP53	18	50227193	50266495	-	1824	protein_coding	cilia and flagella associated protein 53 [Source:HGNC Symbol;Acc:HGNC:26530]	-
ENSG00000272599	84.982.514.022.368	187.880.744.906.349	210.109.647.661.868	0.143685221	1	AC016394.2	10	73124573	73125532	-	960	antisense	novel transcript to NUDT13	-
ENSG00000226284	212.852.731.043.676	753.057.133.080.573	-176.873.006.432.739	0.143685221	1	ARPC3P1	20	49134480	49135012	+	533	processed_pseudogene	actin related protein 2/3 complex subunit 3 pseudogene 1 [Source:HGNC Symbol;Acc:HGNC:16092]	-
ENSG00000142449	212.852.731.043.676	753.057.133.080.573	-176.873.006.432.739	0.143685221	1	FBN3	19	8065402	8149592	-	9985	protein_coding	fibrillin 3 [Source:HGNC Symbol;Acc:HGNC:18794]	-
ENSG00000115226	212.852.731.043.676	753.057.133.080.573	-176.873.006.432.739	0.143685221	1	FNDC4	2	27491883	27495200	-	1937	protein_coding	fibronectin type III domain containing 4 [Source:HGNC Symbol;Acc:HGNC:20239]	-
ENSG00000223396	307.925.968.040.033	5.368.581.900.671	-0.799843752	0.143960416	1	RPS10P7	1	201518703	201584367	+	3018	transcribed_processed_pseudogene	ribosomal protein S10 pseudogene 7 [Source:HGNC Symbol;Acc:HGNC:36423]	-
ENSG00000238266	201.762.347.775.107	367.308.491.749.124	-0.860890771	0.14481454	1	LINC00707	10	6779549	6879450	+	9833	lincRNA	long intergenic non-protein coding RNA 707 [Source:HGNC Symbol;Acc:HGNC:44691]	-
ENSG00000136379	750.581.965.121.534	114.633.884.740.391	-0.610885272	0.144850286	1	ABHD17C	15	80679684	80755621	+	3620	protein_coding	abhydrolase domain containing 17C [Source:HGNC Symbol;Acc:HGNC:26925]	-
ENSG00000156453	128.463.136.794.781	20.251.271.228.924	-0.656238566	0.144890152	1	PCDH1	5	141853111	141879246	-	5903	protein_coding	protocadherin 1 [Source:HGNC Symbol;Acc:HGNC:8655]	-
ENSG00000229852	329.158.694.459.061	565.116.468.501.568	-0.77783751	0.144924767	1	AC019205.1	6	73263215	73301401	+	6660	antisense	novel transcript, antisense to KHDC1	-
ENSG00000213420	329.158.694.459.061	565.116.468.501.568	-0.77783751	0.144924767	1	GPC2	7	100169606	100177381	-	3837	protein_coding	glypican 2 [Source:HGNC Symbol;Acc:HGNC:4450]	-
ENSG00000160200	496.850.908.662.718	32.308.132.251.603	0.620684144	0.145226595	1	CBS	21	43053191	43076943	-	6786	protein_coding	cystathionine-beta-synthase [Source:HGNC Symbol;Acc:HGNC:1550]	-
ENSG00000122008	605.184.143.687.534	348.469.631.997.272	0.793831453	0.145769212	1	POLK	5	75511756	75601144	+	9105	protein_coding	DNA polymerase kappa [Source:HGNC Symbol;Acc:HGNC:9183]	-
ENSG00000146233	222.995.068.980.313	395.566.779.249.881	-0.823912154	0.146607082	1	CYP39A1	6	46549580	46652830	-	3111	protein_coding	cytochrome P450 family 39 subfamily A member 1 [Source:HGNC Symbol;Acc:HGNC:17449]	-
ENSG00000121858	222.995.068.980.313	395.566.779.249.881	-0.823912154	0.146607082	1	TNFSF10	3	172505508	172523475	-	3441	protein_coding	TNF superfamily member 10 [Source:HGNC Symbol;Acc:HGNC:11925]	-
novel.83	127.447.859.684.979	263.694.743.607.123	-104.256.116.155.003	0.14699996	1	-	GL000195.1	142140	149445	+	458	-	- && - && -	-
ENSG00000184489	127.447.859.684.979	25.427.530.890.285	-0.990345321	0.14699996	1	PTP4A3	8	141391993	141432454	+	2877	protein_coding	protein tyrosine phosphatase type IVA, member 3 [Source:HGNC Symbol;Acc:HGNC:9636]	-
ENSG00000164989	127.447.859.684.979	25.427.530.890.285	-0.990345321	0.14699996	1	CCDC171	9	15553043	16061663	+	12194	protein_coding	coiled-coil domain containing 171 [Source:HGNC Symbol;Acc:HGNC:29828]	-
ENSG00000133624	392.856.874.977.043	659.310.724.096.449	-0.745402697	0.147171271	1	ZNF767P	7	149547154	149624752	-	4012	transcribed_unprocessed_pseudogene	zinc finger family member 767, pseudogene [Source:HGNC Symbol;Acc:HGNC:21884]	-
ENSG00000183048	940.614.848.183.624	616.967.305.096.969	0.608290404	0.14776991	1	SLC25A10	17	81712236	81721016	+	2621	protein_coding	solute carrier family 25 member 10 [Source:HGNC Symbol;Acc:HGNC:10980]	-
ENSG00000213189	435.322.329.016.715	244.855.873.486.899	0.82648932	0.14807068	1	BTF3L4P2	2	159003975	159004320	+	346	processed_pseudogene	basic transcription factor 3 like 4 pseudogene 2 [Source:HGNC Symbol;Acc:HGNC:39646]	-
ENSG00000234518	1.157.235.016.294	725.246.698.869.404	0.673051742	0.148303934	1	PTGES3P1	1	89104285	89104767	-	483	processed_pseudogene	prostaglandin E synthase 3 pseudogene 1 [Source:HGNC Symbol;Acc:HGNC:43824]	-
ENSG00000232533	753.813.228.130.069	452.083.348.077.252	0.73577387	0.148749791	1	AC093673.1	7	143379692	143380495	-	648	antisense	novel transcript	-
ENSG00000278903	743.662.018.846.087	178.919.798.351.104	-125.399.488.599.469	0.149110258	1	CU633906.2	21	6318434	6360415	+	3405	lincRNA	novel transcript	-
ENSG00000214960	180.529.629.511.019	847.252.069.530.451	107.897.711.475.496	0.149110258	1	ISPD	7	16087525	16421538	-	6527	protein_coding	isoprenoid synthase domain containing [Source:HGNC Symbol;Acc:HGNC:37276]	-
ENSG00000258655	743.662.018.846.087	178.919.798.351.104	-125.399.488.599.469	0.149110258	1	ARHGAP5-AS1	14	32074946	32076793	-	1848	antisense	ARHGAP5 antisense RNA 1 (head to head) [Source:HGNC Symbol;Acc:HGNC:20279]	-
ENSG00000224086	743.662.018.846.087	178.919.798.351.104	-125.399.488.599.469	0.149110258	1	AC245452.1	22	21938293	21977632	+	37852	antisense	novel transcript, antisense to PPM1F and TOP3B	-
ENSG00000184060	743.662.018.846.087	178.919.798.351.104	-125.399.488.599.469	0.149110258	1	ADAP2	17	30906344	30959322	+	3750	protein_coding	ArfGAP with dual PH domains 2 [Source:HGNC Symbol;Acc:HGNC:16487]	-
ENSG00000089723	467.171.419.523.956	78.176.324.661.897	-0.741480945	0.149172677	1	OTUB2	14	94026340	94048930	+	4241	protein_coding	OTU deubiquitinase, ubiquitin aldehyde binding 2 [Source:HGNC Symbol;Acc:HGNC:20351]	-
ENSG00000088899	201.716.037.833.296	129.041.212.927.682	0.643900384	0.149424998	1	LZTS3	20	3162617	3173592	-	5395	protein_coding	leucine zipper tumor suppressor family member 3 [Source:HGNC Symbol;Acc:HGNC:30139]	-
ENSG00000278970	806.895.043.280.328	489.761.057.025.515	0.718625633	0.149554911	1	HEIH	5	180826871	180831605	-	2205	lincRNA	hepatocellular carcinoma up-regulated EZH2-associated long non-coding RNA [Source:HGNC Symbol;Acc:HGNC:45049]	-
ENSG00000133433	226.133.671.254.069	14.505.423.236.247	0.640057477	0.150092605	1	GSTT2B	22	23957414	23961186	-	1099	protein_coding	glutathione S-transferase theta 2B (gene/pseudogene) [Source:HGNC Symbol;Acc:HGNC:33437]	-
ENSG00000233493	71.023.978.881.119	466.256.545.186.357	0.607024078	0.150203321	1	TMEM238	19	55379245	55384598	-	1000	protein_coding	transmembrane protein 238 [Source:HGNC Symbol;Acc:HGNC:40042]	-
ENSG00000137821	286.693.242.033.493	150.661.458.114.307	0.921837774	0.150251981	1	LRRC49	15	70853239	71053657	+	9991	protein_coding	leucine rich repeat containing 49 [Source:HGNC Symbol;Acc:HGNC:25965]	-
ENSG00000204956	286.693.242.033.493	150.661.458.114.307	0.921837774	0.150251981	1	PCDHGA1	5	141330571	141512981	+	6252	protein_coding	protocadherin gamma subfamily A, 1 [Source:HGNC Symbol;Acc:HGNC:8696]	-
ENSG00000226049	286.693.242.033.493	150.661.458.114.307	0.921837774	0.150251981	1	TLK2P1	17	34036681	34039872	-	3192	processed_pseudogene	tousled like kinase 2 pseudogene 1 [Source:HGNC Symbol;Acc:HGNC:18048]	-
ENSG00000271788	106.692.272.250.883	564.666.762.672.253	-228.357.192.760.533	0.150691151	1	AC008875.1	5	43006733	43007543	-	811	lincRNA	novel transcript	-
ENSG00000253873	106.692.272.250.883	564.666.762.672.253	-228.357.192.760.533	0.150691151	1	PCDHGA11	5	141421047	141512975	+	5810	protein_coding	protocadherin gamma subfamily A, 11 [Source:HGNC Symbol;Acc:HGNC:8698]	-
ENSG00000262692	106.692.272.250.883	564.666.762.672.253	-228.357.192.760.533	0.150691151	1	AC116914.2	17	3721628	3722488	+	291	antisense	novel transcript, antisense to ITGAE	-
ENSG00000237232	637.499.086.589.388	0.936851351	260.605.918.018.439	0.150691151	1	ZNF295-AS1	21	42009194	42024924	+	1363	lincRNA	ZNF295 antisense RNA 1 [Source:HGNC Symbol;Acc:HGNC:23130]	-
ENSG00000109794	637.499.086.589.388	0.936851351	260.605.918.018.439	0.150691151	1	FAM149A	4	186104419	186172667	+	5218	protein_coding	family with sequence similarity 149 member A [Source:HGNC Symbol;Acc:HGNC:24527]	-
ENSG00000280211	106.692.272.250.883	564.666.762.672.253	-228.357.192.760.533	0.150691151	1	AC106886.4	16	30773532	30776033	-	2502	TEC	novel transcript, antisense to RNF40	-
ENSG00000171989	106.692.272.250.883	564.666.762.672.253	-228.357.192.760.533	0.150691151	1	LDHAL6B	15	59206823	59208515	+	1693	protein_coding	lactate dehydrogenase A like 6B [Source:HGNC Symbol;Acc:HGNC:21481]	-
ENSG00000273203	637.499.086.589.388	0.936851351	260.605.918.018.439	0.150691151	1	AC006946.2	22	17067821	17070675	+	2855	lincRNA	novel transcript	-
ENSG00000111886	106.692.272.250.883	564.666.762.672.253	-228.357.192.760.533	0.150691151	1	GABRR2	6	89257208	89315299	-	2230	protein_coding	gamma-aminobutyric acid type A receptor rho2 subunit [Source:HGNC Symbol;Acc:HGNC:4091]	-
ENSG00000268006	106.692.272.250.883	564.666.762.672.253	-228.357.192.760.533	0.150691151	1	PTOV1-AS1	19	49838639	49851676	-	4203	antisense	PTOV1 antisense RNA 1 [Source:HGNC Symbol;Acc:HGNC:44174]	-
ENSG00000229334	106.692.272.250.883	564.666.762.672.253	-228.357.192.760.533	0.150691151	1	AC046143.1	3	194632923	194645401	+	972	antisense	novel transcript	-
ENSG00000278048	106.692.272.250.883	564.666.762.672.253	-228.357.192.760.533	0.150691151	1	RF00004	17	43251829	43252019	-	191	snRNA	-	-
ENSG00000260805	106.692.272.250.883	564.666.762.672.253	-228.357.192.760.533	0.150691151	1	AC092803.2	1	212557833	212559731	-	1899	lincRNA	novel transcript	-
ENSG00000237685	106.692.272.250.883	564.666.762.672.253	-228.357.192.760.533	0.150691151	1	AL139039.3	6	10511036	10514546	-	1475	antisense	novel transcript, antisense to GCNT2	-
ENSG00000174498	106.692.272.250.883	564.666.762.672.253	-228.357.192.760.533	0.150691151	1	IGDCC3	15	65327127	65378002	-	5514	protein_coding	immunoglobulin superfamily DCC subclass member 3 [Source:HGNC Symbol;Acc:HGNC:9700]	-
ENSG00000264500	106.692.272.250.883	564.666.762.672.253	-228.357.192.760.533	0.150691151	1	MIR3124	1	248826377	248826443	+	67	miRNA	microRNA 3124 [Source:HGNC Symbol;Acc:HGNC:38262]	-
ENSG00000250240	637.499.086.589.388	0.936851351	260.605.918.018.439	0.150691151	1	AC008840.1	5	95701249	95732295	-	909	antisense	novel transcript	-
ENSG00000272305	106.692.272.250.883	564.666.762.672.253	-228.357.192.760.533	0.150691151	1	AC096887.1	3	52969119	53099453	-	1760	protein_coding	novel transcript	-
ENSG00000279982	106.692.272.250.883	564.666.762.672.253	-228.357.192.760.533	0.150691151	1	AL162274.3	10	131996738	131999846	+	3109	TEC	TEC	-
ENSG00000253704	106.692.272.250.883	564.666.762.672.253	-228.357.192.760.533	0.150691151	1	AC023632.2	8	94553722	94569745	+	1789	lincRNA	novel transcript	-
ENSG00000230568	637.499.086.589.388	0.936851351	260.605.918.018.439	0.150691151	1	SF3A3P1	20	3489529	3491005	-	1477	processed_pseudogene	splicing factor 3a, subunit 3 pseudogene 1 [Source:HGNC Symbol;Acc:HGNC:16576]	-
ENSG00000279365	106.692.272.250.883	564.666.762.672.253	-228.357.192.760.533	0.150691151	1	AP000695.3	21	36485867	36487760	+	1894	TEC	novel transcript	-
ENSG00000285665	106.692.272.250.883	564.666.762.672.253	-228.357.192.760.533	0.150691151	1	AL031274.1	1	171339299	171339959	+	661	processed_pseudogene	DNA topoisomerase I pseudogene 1	-
ENSG00000223969	106.692.272.250.883	564.666.762.672.253	-228.357.192.760.533	0.150691151	1	AC002456.1	7	90590619	90597353	-	616	antisense	novel transcript	-
ENSG00000271868	637.499.086.589.388	0.936851351	260.605.918.018.439	0.150691151	1	AC114810.1	2	3496956	3497428	+	473	lincRNA	novel transcript	-
ENSG00000271985	106.692.272.250.883	564.666.762.672.253	-228.357.192.760.533	0.150691151	1	BX248123.2	10	79526508	79526631	-	124	processed_pseudogene	acyl-CoA synthetase medium-chain family member 1 (ACSM1) pseudogene	-
ENSG00000171517	106.692.272.250.883	564.666.762.672.253	-228.357.192.760.533	0.150691151	1	LPAR3	1	84811602	84893206	-	3536	protein_coding	lysophosphatidic acid receptor 3 [Source:HGNC Symbol;Acc:HGNC:14298]	-
ENSG00000161835	637.499.086.589.388	0.936851351	260.605.918.018.439	0.150691151	1	GRASP	12	52006946	52015889	+	2823	protein_coding	general receptor for phosphoinositides 1 associated scaffold protein [Source:HGNC Symbol;Acc:HGNC:18707]	-
ENSG00000261465	637.499.086.589.388	0.936851351	260.605.918.018.439	0.150691151	1	AC099518.4	16	19062499	19067691	-	696	antisense	novel transcript, antisense to TMC7 and COQ7	-
ENSG00000227634	106.692.272.250.883	564.666.762.672.253	-228.357.192.760.533	0.150691151	1	LINC01714	1	8202429	8215210	+	950	lincRNA	long intergenic non-protein coding RNA 1714 [Source:HGNC Symbol;Acc:HGNC:52501]	-
ENSG00000174225	106.692.272.250.883	564.666.762.672.253	-228.357.192.760.533	0.150691151	1	ARL13A	X	100969708	100990829	+	1535	protein_coding	ADP ribosylation factor like GTPase 13A [Source:HGNC Symbol;Acc:HGNC:31709]	-
ENSG00000229647	106.692.272.250.883	564.666.762.672.253	-228.357.192.760.533	0.150691151	1	MYOSLID	2	207239650	207245887	+	1204	lincRNA	myocardin-induced smooth muscle lncRNA, inducer of differentiation [Source:HGNC Symbol;Acc:HGNC:51821]	-
ENSG00000173557	637.499.086.589.388	0.936851351	260.605.918.018.439	0.150691151	1	C2orf70	2	26562585	26579532	+	2504	protein_coding	chromosome 2 open reading frame 70 [Source:HGNC Symbol;Acc:HGNC:27938]	-
ENSG00000188107	637.499.086.589.388	0.936851351	260.605.918.018.439	0.150691151	1	EYS	6	63719980	65707225	-	17070	protein_coding	eyes shut homolog [Source:HGNC Symbol;Acc:HGNC:21555]	-
ENSG00000047648	106.692.272.250.883	564.666.762.672.253	-228.357.192.760.533	0.150691151	1	ARHGAP6	X	11137543	11665920	-	8104	protein_coding	Rho GTPase activating protein 6 [Source:HGNC Symbol;Acc:HGNC:676]	-
ENSG00000273387	106.692.272.250.883	564.666.762.672.253	-228.357.192.760.533	0.150691151	1	AC005005.3	22	31082156	31083565	-	1410	antisense	novel transcript, antisense to SMTN	-
ENSG00000215325	106.692.272.250.883	564.666.762.672.253	-228.357.192.760.533	0.150691151	1	ASS1P10	5	145228811	145230054	+	1244	processed_pseudogene	argininosuccinate synthetase 1 pseudogene 10 [Source:HGNC Symbol;Acc:HGNC:760]	-
ENSG00000278662	106.692.272.250.883	564.666.762.672.253	-228.357.192.760.533	0.150691151	1	GOLGA6L10	15	82339998	82349475	-	4715	protein_coding	golgin A6 family-like 10 [Source:HGNC Symbol;Acc:HGNC:37228]	-
ENSG00000278927	106.692.272.250.883	564.666.762.672.253	-228.357.192.760.533	0.150691151	1	FP236240.1	21	6550749	6553955	-	1052	lincRNA	novel transcript	-
ENSG00000251580	106.692.272.250.883	564.666.762.672.253	-228.357.192.760.533	0.150691151	1	LINC02482	4	6648696	6673896	-	1167	lincRNA	long intergenic non-protein coding RNA 2482 [Source:HGNC Symbol;Acc:HGNC:53458]	-
ENSG00000254990	106.692.272.250.883	564.666.762.672.253	-228.357.192.760.533	0.150691151	1	AP001781.1	11	111768668	111778350	-	885	lincRNA	novel transcript	-
ENSG00000133980	106.692.272.250.883	564.666.762.672.253	-228.357.192.760.533	0.150691151	1	VRTN	14	74303069	74360008	+	3678	protein_coding	vertebrae development associated [Source:HGNC Symbol;Acc:HGNC:20223]	-
ENSG00000265933	106.692.272.250.883	564.666.762.672.253	-228.357.192.760.533	0.150691151	1	LINC00668	18	6919496	6929966	-	4866	lincRNA	long intergenic non-protein coding RNA 668 [Source:HGNC Symbol;Acc:HGNC:44328]	-
ENSG00000234740	637.499.086.589.388	0.936851351	260.605.918.018.439	0.150691151	1	AL162386.2	9	13274510	13279187	-	457	sense_intronic	novel transcript	-
ENSG00000254788	106.692.272.250.883	564.666.762.672.253	-228.357.192.760.533	0.150691151	1	CKLF-CMTM1	16	66552587	66579135	+	1413	protein_coding	CKLF-CMTM1 readthrough [Source:HGNC Symbol;Acc:HGNC:39977]	-
ENSG00000174992	106.692.272.250.883	564.666.762.672.253	-228.357.192.760.533	0.150691151	1	ZG16	16	29778240	29782973	+	3132	protein_coding	zymogen granule protein 16 [Source:HGNC Symbol;Acc:HGNC:30961]	-
ENSG00000251455	637.499.086.589.388	0.936851351	260.605.918.018.439	0.150691151	1	AC092611.1	4	151674483	151677893	+	2565	antisense	novel transcript, antisense to PET112L	-
ENSG00000244459	106.692.272.250.883	564.666.762.672.253	-228.357.192.760.533	0.150691151	1	AC147067.1	4	1574062	1580253	-	579	lincRNA	novel transcript	-
ENSG00000230756	106.692.272.250.883	564.666.762.672.253	-228.357.192.760.533	0.150691151	1	RHOQP3	2	130212870	130213490	-	621	processed_pseudogene	ras homolog family member Q pseudogene 3 [Source:HGNC Symbol;Acc:HGNC:37837]	-
ENSG00000282418	106.692.272.250.883	564.666.762.672.253	-228.357.192.760.533	0.150691151	1	AC092811.2	1	225465021	225473837	+	559	lincRNA	novel transcript	-
ENSG00000260989	106.692.272.250.883	564.666.762.672.253	-228.357.192.760.533	0.150691151	1	AL133297.2	16	1580527	1610328	+	485	antisense	novel transcript, antisense to IFT140	-
ENSG00000228486	106.692.272.250.883	564.666.762.672.253	-228.357.192.760.533	0.150691151	1	C2orf92	2	97664217	97703064	+	6501	protein_coding	chromosome 2 open reading frame 92 [Source:HGNC Symbol;Acc:HGNC:49272]	-
ENSG00000258725	106.692.272.250.883	564.666.762.672.253	-228.357.192.760.533	0.150691151	1	PRC1-AS1	15	90966345	90988624	+	1799	antisense	PRC1 antisense RNA 1 [Source:HGNC Symbol;Acc:HGNC:48587]	-
ENSG00000279342	106.692.272.250.883	564.666.762.672.253	-228.357.192.760.533	0.150691151	1	AP000866.6	11	124789240	124792818	-	3579	sense_intronic	novel transcript, sense intronic to MSANTD2	-
ENSG00000118557	106.692.272.250.883	564.666.762.672.253	-228.357.192.760.533	0.150691151	1	PMFBP1	16	72112157	72176878	-	5691	protein_coding	polyamine modulated factor 1 binding protein 1 [Source:HGNC Symbol;Acc:HGNC:17728]	-
ENSG00000248968	106.692.272.250.883	564.666.762.672.253	-228.357.192.760.533	0.150691151	1	AC012640.1	5	10248325	10249915	+	688	antisense	novel transcript	-
ENSG00000156050	297.309.604.974.367	518.019.337.224.628	-0.798853193	0.15112472	1	FAM161B	14	73931501	73950414	-	5056	protein_coding	FAM161B, centrosomal protein [Source:HGNC Symbol;Acc:HGNC:19854]	-
ENSG00000136425	520.253.236.820.642	301.372.476.419.181	0.784785299	0.15112472	1	CIB2	15	78104606	78131544	-	2146	protein_coding	calcium and integrin binding family member 2 [Source:HGNC Symbol;Acc:HGNC:24579]	-
ENSG00000197696	520.253.236.820.642	301.372.476.419.181	0.784785299	0.15112472	1	NMB	15	84655129	84658563	-	1022	protein_coding	neuromedin B [Source:HGNC Symbol;Acc:HGNC:7842]	-
ENSG00000224321	520.253.236.820.642	301.372.476.419.181	0.784785299	0.15112472	1	RPL12P14	1	15792796	15793285	+	490	processed_pseudogene	ribosomal protein L12 pseudogene 14 [Source:HGNC Symbol;Acc:HGNC:36495]	-
novel.67	358.838.199.766.317	548.205.520.948.423	-0.611243672	0.151411673	1	-	7	158974269	158982569	+	6063	-	- && P11369.2 RecName: Full=LINE-1 retrotransposable element ORF2 protein; Short=ORF2p; AltName: Full=Long interspersed element-1; Short=L1; AltName: Full=Retrovirus-related Pol polyprotein LINE-1; Includes: RecName: Full=Reverse transcriptase; Includes: RecName: Full=Endonuclease && -	-
ENSG00000131459	626.416.870.233.833	101.724.884.827.345	-0.698562822	0.151435806	1	GFPT2	5	180300698	180353336	-	4721	protein_coding	glutamine-fructose-6-phosphate transaminase 2 [Source:HGNC Symbol;Acc:HGNC:4242]	-
ENSG00000168477	126.339.864.273.209	196.861.058.599.921	-0.639452296	0.151644946	1	TNXB	6	32041153	32115334	-	15909	protein_coding	tenascin XB [Source:HGNC Symbol;Acc:HGNC:11976]	-
ENSG00000143919	129.524.773.054.738	20.251.271.228.924	-0.644375941	0.151772232	1	CAMKMT	2	44361947	44772592	+	3994	protein_coding	calmodulin-lysine N-methyltransferase [Source:HGNC Symbol;Acc:HGNC:26276]	-
ENSG00000204444	552.102.327.021.472	320.211.339.839.955	0.783203053	0.151836207	1	APOM	6	31652416	31658210	+	1237	protein_coding	apolipoprotein M [Source:HGNC Symbol;Acc:HGNC:13916]	-
ENSG00000103254	796.232.322.516.498	523.715.022.462.593	0.604267083	0.151967306	1	FAM173A	16	720581	722590	+	1912	protein_coding	family with sequence similarity 173 member A [Source:HGNC Symbol;Acc:HGNC:14152]	-
ENSG00000149548	169.913.271.936.397	320.211.339.839.955	-0.909934837	0.152672704	1	CCDC15	11	124954121	125041489	+	4823	protein_coding	coiled-coil domain containing 15 [Source:HGNC Symbol;Acc:HGNC:25798]	-
ENSG00000067064	132.598.879.516.646	876.943.365.217.113	0.596429883	0.152866404	1	IDI1	10	1039152	1049170	-	4345	protein_coding	isopentenyl-diphosphate delta isomerase 1 [Source:HGNC Symbol;Acc:HGNC:5387]	-
ENSG00000073756	361.007.784.565.056	612.213.597.306.237	-0.760284589	0.1529576	1	PTGS2	1	186671791	186680423	-	5265	protein_coding	prostaglandin-endoperoxide synthase 2 [Source:HGNC Symbol;Acc:HGNC:9605]	-
ENSG00000066379	567.980.535.425.467	37.300.426.213.595	0.606451832	0.153270518	1	ZNRD1	6	30058899	30064909	+	3672	protein_coding	zinc ribbon domain containing 1 [Source:HGNC Symbol;Acc:HGNC:13182]	-
ENSG00000276529	637.033.233.481.377	376.727.921.182.115	0.755594919	0.153401429	1	AP001505.1	21	44978832	44979274	+	443	lincRNA	novel transcript	-
ENSG00000113555	53.133.644.289.111	13.182.255.218.893	-129.291.413.375.746	0.153584596	1	PCDH12	5	141943585	141969741	-	6820	protein_coding	protocadherin 12 [Source:HGNC Symbol;Acc:HGNC:8657]	-
ENSG00000223559	53.133.644.289.111	13.182.255.218.893	-129.291.413.375.746	0.153584596	1	AC073136.1	7	56288230	56291425	+	2884	processed_pseudogene	exportin, tRNA (nuclear export receptor for tRNAs) (XPOT) pseudogene	-
ENSG00000164342	53.133.644.289.111	13.182.255.218.893	-129.291.413.375.746	0.153584596	1	TLR3	4	186069152	186088069	+	6724	protein_coding	toll like receptor 3 [Source:HGNC Symbol;Acc:HGNC:11849]	-
ENSG00000133636	53.133.644.289.111	13.182.255.218.893	-129.291.413.375.746	0.153584596	1	NTS	12	85874295	85882992	+	1555	protein_coding	neurotensin [Source:HGNC Symbol;Acc:HGNC:8038]	-
ENSG00000134769	53.133.644.289.111	13.182.255.218.893	-129.291.413.375.746	0.153584596	1	DTNA	18	34493290	34891844	+	12634	protein_coding	dystrobrevin alpha [Source:HGNC Symbol;Acc:HGNC:3057]	-
ENSG00000272849	53.133.644.289.111	13.182.255.218.893	-129.291.413.375.746	0.153584596	1	AC084018.1	12	121797511	121801972	+	572	lincRNA	novel transcript	-
ENSG00000244932	53.133.644.289.111	13.182.255.218.893	-129.291.413.375.746	0.153584596	1	AL449212.1	3	129381298	129394149	+	517	unprocessed_pseudogene	pseudogene similar to intraflagellar transport 122 homolog	-
ENSG00000177453	53.133.644.289.111	13.182.255.218.893	-129.291.413.375.746	0.153584596	1	NIM1K	5	43192071	43280850	+	3619	protein_coding	NIM1 serine/threonine protein kinase [Source:HGNC Symbol;Acc:HGNC:28646]	-
ENSG00000236423	127.447.859.684.979	470.471.180.194.043	141.195.044.070.443	0.153584596	1	LINC01134	1	3900372	3917225	+	4064	lincRNA	long intergenic non-protein coding RNA 1134 [Source:HGNC Symbol;Acc:HGNC:49449]	-
ENSG00000189149	127.447.859.684.979	470.471.180.194.043	141.195.044.070.443	0.153584596	1	CRYM-AS1	16	21300849	21339037	+	2746	transcribed_unitary_pseudogene	CRYM antisense RNA 1 [Source:HGNC Symbol;Acc:HGNC:34405]	-
ENSG00000272768	127.447.859.684.979	470.471.180.194.043	141.195.044.070.443	0.153584596	1	AC004854.2	7	44884953	44886393	+	1441	antisense	novel transcript, antisense to PURB	-
ENSG00000231663	127.447.859.684.979	470.471.180.194.043	141.195.044.070.443	0.153584596	1	COA6-AS1	1	234372807	234373593	-	575	antisense	COA6 antisense RNA 1 [Source:HGNC Symbol;Acc:HGNC:40825]	-
ENSG00000162068	127.447.859.684.979	470.471.180.194.043	141.195.044.070.443	0.153584596	1	NTN3	16	2471499	2474145	+	1986	protein_coding	netrin 3 [Source:HGNC Symbol;Acc:HGNC:8030]	-
ENSG00000250182	127.447.859.684.979	470.471.180.194.043	141.195.044.070.443	0.153584596	1	EEF1A1P13	5	14651941	14653329	-	1389	processed_pseudogene	eukaryotic translation elongation factor 1 alpha 1 pseudogene 13 [Source:HGNC Symbol;Acc:HGNC:3196]	-
ENSG00000091129	127.447.859.684.979	470.471.180.194.043	141.195.044.070.443	0.153584596	1	NRCAM	7	108147623	108456717	-	8193	protein_coding	neuronal cell adhesion molecule [Source:HGNC Symbol;Acc:HGNC:7994]	-
ENSG00000109065	422.536.373.157.703	275.984.209.445.736	0.614220622	0.153733627	1	NAT9	17	74770547	74776367	-	4049	protein_coding	N-acetyltransferase 9 (putative) [Source:HGNC Symbol;Acc:HGNC:23133]	-
ENSG00000168779	414.089.601.990.535	696.988.424.316.141	-0.749711178	0.154116087	1	SHOX2	3	158095954	158106503	-	5045	protein_coding	short stature homeobox 2 [Source:HGNC Symbol;Acc:HGNC:10854]	Homeobox
ENSG00000066923	191.145.988.195.399	348.469.631.997.272	-0.862715721	0.154502084	1	STAG3	7	100177563	100221488	+	8583	protein_coding	stromal antigen 3 [Source:HGNC Symbol;Acc:HGNC:11356]	-
ENSG00000187634	150.540.531.588.404	998.453.914.906.335	0.592311546	0.154903215	1	SAMD11	1	923928	944581	+	4173	protein_coding	sterile alpha motif domain containing 11 [Source:HGNC Symbol;Acc:HGNC:28706]	SAND
ENSG00000272097	955.988.390.714.993	207.178.123.171.576	-110.686.997.779.575	0.155392799	1	AL024498.1	6	10743324	10747663	-	1471	lincRNA	novel transcript	-
ENSG00000166510	212.378.708.081.418	103.564.163.979.321	102.625.894.659.004	0.155392799	1	CCDC68	18	54901509	54959461	-	5133	protein_coding	coiled-coil domain containing 68 [Source:HGNC Symbol;Acc:HGNC:24350]	-
ENSG00000173275	212.378.708.081.418	103.564.163.979.321	102.625.894.659.004	0.155392799	1	ZNF449	X	135344796	135363152	+	5330	protein_coding	zinc finger protein 449 [Source:HGNC Symbol;Acc:HGNC:21039]	zf-C2H2
ENSG00000113971	955.988.390.714.993	207.178.123.171.576	-110.686.997.779.575	0.155392799	1	NPHP3	3	132680609	132722414	-	9673	protein_coding	nephrocystin 3 [Source:HGNC Symbol;Acc:HGNC:7907]	-
ENSG00000167034	212.378.708.081.418	376.727.921.182.115	-0.823737514	0.155901245	1	NKX3-1	8	23678697	23682938	-	3278	protein_coding	NK3 homeobox 1 [Source:HGNC Symbol;Acc:HGNC:7838]	Homeobox
ENSG00000174529	212.378.708.081.418	376.727.921.182.115	-0.823737514	0.155901245	1	TMEM81	1	205083129	205084460	-	1332	protein_coding	transmembrane protein 81 [Source:HGNC Symbol;Acc:HGNC:32349]	-
ENSG00000179743	700.731.412.617.521	112.086.250.814.094	-0.676882874	0.156106659	1	AL450998.2	1	15834474	15848147	-	2473	antisense	novel transcript	-
ENSG00000198546	339.728.747.722.967	222.293.500.116.387	0.611584258	0.15620332	1	ZNF511	10	133308914	133313162	+	2289	protein_coding	zinc finger protein 511 [Source:HGNC Symbol;Acc:HGNC:28445]	-
ENSG00000177432	753.813.228.130.069	120.563.731.925.536	-0.676779927	0.15624163	1	NAP1L5	4	88695915	88697829	-	1915	protein_coding	nucleosome assembly protein 1 like 5 [Source:HGNC Symbol;Acc:HGNC:19968]	-
ENSG00000105676	220.502.358.291.837	146.848.309.510.512	0.58641833	0.15747316	1	ARMC6	19	19033575	19060311	+	4052	protein_coding	armadillo repeat containing 6 [Source:HGNC Symbol;Acc:HGNC:25049]	-
ENSG00000261652	467.171.419.523.956	273.114.177.660.265	0.771303186	0.158477062	1	C15orf65	15	55408548	55418764	+	843	protein_coding	chromosome 15 open reading frame 65 [Source:HGNC Symbol;Acc:HGNC:44654]	-
ENSG00000129472	144.387.680.641.623	224.177.384.665.216	-0.634332445	0.158604888	1	RAB2B	14	21459020	21476960	-	3597	protein_coding	RAB2B, member RAS oncogene family [Source:HGNC Symbol;Acc:HGNC:20246]	-
ENSG00000262814	102.766.901.804.558	682.903.262.433.763	0.58951662	0.159027111	1	MRPL12	17	81703367	81707517	+	1009	protein_coding	mitochondrial ribosomal protein L12 [Source:HGNC Symbol;Acc:HGNC:10378]	-
ENSG00000167705	444.830.733.820.174	292.939.170.182.248	0.602404907	0.159385382	1	RILP	17	1646145	1649866	-	1892	protein_coding	Rab interacting lysosomal protein [Source:HGNC Symbol;Acc:HGNC:30266]	-
ENSG00000128272	457.459.561.887.209	305.753.966.092.531	0.58124956	0.159396865	1	ATF4	22	39519695	39522685	+	2514	protein_coding	activating transcription factor 4 [Source:HGNC Symbol;Acc:HGNC:786]	TF_bZIP
ENSG00000172927	244.227.792.147.156	122.403.094.110.333	0.988428386	0.159529945	1	MYEOV	11	69294151	69367726	+	3747	protein_coding	myeloma overexpressed [Source:HGNC Symbol;Acc:HGNC:7563]	-
ENSG00000168661	244.227.792.147.156	122.403.094.110.333	0.988428386	0.159529945	1	ZNF30	19	34926903	34945170	+	2745	protein_coding	zinc finger protein 30 [Source:HGNC Symbol;Acc:HGNC:13090]	zf-C2H2
ENSG00000188033	116.831.514.007.446	235.436.437.290.464	-100.413.671.612.136	0.159529945	1	ZNF490	19	12576100	12640098	-	6792	protein_coding	zinc finger protein 490 [Source:HGNC Symbol;Acc:HGNC:23705]	zf-C2H2
ENSG00000125703	913.058.672.620.053	143.170.347.736.779	-0.648370207	0.159737969	1	ATG4C	1	62784132	62865516	+	3116	protein_coding	autophagy related 4C cysteine peptidase [Source:HGNC Symbol;Acc:HGNC:16040]	-
ENSG00000140006	828.127.769.246.135	130.925.097.581.929	-0.660161852	0.159943569	1	WDR89	14	63597039	63641861	-	3209	protein_coding	WD repeat domain 89 [Source:HGNC Symbol;Acc:HGNC:20489]	-
ENSG00000241468	260.950.698.156.031	174.353.023.046.944	0.581724746	0.160280004	1	ATP5MF	7	99448475	99466331	-	2275	protein_coding	ATP synthase membrane subunit f [Source:HGNC Symbol;Acc:HGNC:848]	-
ENSG00000213839	392.856.874.977.043	649.891.298.881.495	-0.724683629	0.160286867	1	TMX2P1	9	37885683	37886390	+	708	processed_pseudogene	thioredoxin related transmembrane protein 2 pseudogene 1 [Source:HGNC Symbol;Acc:HGNC:49916]	-
ENSG00000136161	605.184.143.687.534	979.571.153.172.033	-0.693835411	0.160471049	1	RCBTB2	13	48488959	48533256	-	3545	protein_coding	RCC1 and BTB domain containing protein 2 [Source:HGNC Symbol;Acc:HGNC:1914]	-
ENSG00000203497	711.347.775.750.528	433.244.492.599.988	0.713486202	0.160472519	1	PDCD4-AS1	10	110869868	110872233	-	778	antisense	PDCD4 antisense RNA 1 [Source:HGNC Symbol;Acc:HGNC:27425]	-
ENSG00000145050	198.207.997.735.498	132.342.398.943.563	0.582685586	0.160493195	1	MANF	3	51385047	51389397	+	2383	protein_coding	mesencephalic astrocyte derived neurotrophic factor [Source:HGNC Symbol;Acc:HGNC:15461]	-
ENSG00000198556	445.938.692.525.961	734.666.123.614.391	-0.718922275	0.160526237	1	ZNF789	7	99472890	99503650	+	6645	protein_coding	zinc finger protein 789 [Source:HGNC Symbol;Acc:HGNC:27801]	zf-C2H2
ENSG00000223764	92.367.503.549.062	574.535.894.443.765	0.683603277	0.160535296	1	LINC02593	1	916865	921016	-	4152	lincRNA	long intergenic non-protein coding RNA 2593 [Source:HGNC Symbol;Acc:HGNC:53933]	-
ENSG00000153130	92.367.503.549.062	574.535.894.443.765	0.683603277	0.160535296	1	SCOC	4	140257286	140385726	+	6294	protein_coding	short coiled-coil protein [Source:HGNC Symbol;Acc:HGNC:20335]	-
ENSG00000254004	77.504.595.423.186	47.092.220.286.339	0.717051125	0.160560082	1	ZNF260	19	36510687	36528271	-	5571	protein_coding	zinc finger protein 260 [Source:HGNC Symbol;Acc:HGNC:13499]	zf-C2H2
ENSG00000103024	141.941.278.228.854	946.647.091.403.081	0.584319621	0.160806271	1	NME3	16	1770286	1771730	-	1445	protein_coding	NME/NM23 nucleoside diphosphate kinase 3 [Source:HGNC Symbol;Acc:HGNC:7851]	-
ENSG00000177200	218.702.217.613.167	14.222.840.542.268	0.620232587	0.160895358	1	CHD9	16	53055033	53329150	+	16504	protein_coding	chromodomain helicase DNA binding protein 9 [Source:HGNC Symbol;Acc:HGNC:25701]	-
ENSG00000128573	138.064.209.069.584	273.114.177.660.265	-0.978552554	0.162312081	1	FOXP2	7	114086327	114693772	+	16334	protein_coding	forkhead box P2 [Source:HGNC Symbol;Acc:HGNC:13875]	Fork_head
novel.62	276.076.879.244.421	141.242.006.666.801	0.959950333	0.162312081	1	-	6	28485261	28489496	-	584	-	- && - && -	-
ENSG00000198814	155.004.043.151.658	238.306.518.752.235	-0.620184282	0.162595101	1	GK	X	30653359	30731456	+	5359	protein_coding	glycerol kinase [Source:HGNC Symbol;Acc:HGNC:4289]	-
ENSG00000145365	155.004.043.151.658	237.364.576.481.273	-0.614473627	0.162595101	1	TIFA	4	112274537	112285904	-	4256	protein_coding	TRAF interacting protein with forkhead associated domain [Source:HGNC Symbol;Acc:HGNC:19075]	-
ENSG00000100625	152.880.770.652.707	234.538.749.667.152	-0.617088208	0.162677415	1	SIX4	14	60709539	60724351	-	6771	protein_coding	SIX homeobox 4 [Source:HGNC Symbol;Acc:HGNC:10890]	Homeobox
ENSG00000130363	77.504.595.423.186	122.447.616.601.401	-0.659112678	0.163954141	1	RSPH3	6	158972871	159000187	-	6561	protein_coding	radial spoke head 3 homolog [Source:HGNC Symbol;Acc:HGNC:21054]	-
ENSG00000214026	114.232.572.955.037	762.968.353.422.787	0.58218491	0.164032455	1	MRPL23	11	1947278	1984522	+	2975	protein_coding	mitochondrial ribosomal protein L23 [Source:HGNC Symbol;Acc:HGNC:10322]	-
ENSG00000064309	328.050.749.244.599	494.514.812.710.783	-0.591946928	0.164099815	1	CDON	11	125955796	126063335	-	10600	protein_coding	cell adhesion associated, oncogene regulated [Source:HGNC Symbol;Acc:HGNC:17104]	-
ENSG00000204177	159.296.915.746.959	301.372.476.419.181	-0.915230107	0.164205244	1	BMS1P1	10	46786674	46811989	+	4561	transcribed_unprocessed_pseudogene	BMS1, ribosome biogenesis factor pseudogene 1 [Source:HGNC Symbol;Acc:HGNC:23649]	-
ENSG00000274712	297.309.604.974.367	160.080.906.981.636	0.887316028	0.164205244	1	AC005332.4	17	68205489	68207493	+	2005	lincRNA	novel transcript	-
ENSG00000226124	297.309.604.974.367	160.080.906.981.636	0.887316028	0.164205244	1	FTCDNL1	2	199760544	199851173	-	2759	protein_coding	formiminotransferase cyclodeaminase N-terminal like [Source:HGNC Symbol;Acc:HGNC:48661]	-
ENSG00000123297	159.296.915.746.959	753.057.133.080.573	106.703.660.595.846	0.1644914	1	TSFM	12	57782589	57808071	+	3382	protein_coding	Ts translation elongation factor, mitochondrial [Source:HGNC Symbol;Acc:HGNC:12367]	-
ENSG00000250510	159.296.915.746.959	753.057.133.080.573	106.703.660.595.846	0.1644914	1	GPR162	12	6821624	6829972	+	3216	protein_coding	G protein-coupled receptor 162 [Source:HGNC Symbol;Acc:HGNC:16693]	-
ENSG00000151117	159.296.915.746.959	658.862.049.862.282	125.632.848.945.381	0.1644914	1	TMEM86A	11	18693122	18704785	+	4243	protein_coding	transmembrane protein 86A [Source:HGNC Symbol;Acc:HGNC:26890]	-
ENSG00000227963	159.296.915.746.959	658.862.049.862.282	125.632.848.945.381	0.1644914	1	RBM15-AS1	1	110286375	110339171	-	2611	antisense	RBM15 antisense RNA 1 [Source:HGNC Symbol;Acc:HGNC:53636]	-
ENSG00000240376	682.637.247.120.266	102.200.247.104.094	-0.582137859	0.165078049	1	AC010343.1	5	33162179	33162807	+	629	processed_pseudogene	ribosomal protein S8 (RPS8) pseudogene	-
ENSG00000167136	13.100.642.519.063	876.943.365.217.113	0.579000451	0.165266421	1	ENDOG	9	128818500	128822676	+	1145	protein_coding	endonuclease G [Source:HGNC Symbol;Acc:HGNC:3346]	-
ENSG00000225151	329.158.694.459.061	178.919.798.351.104	0.8742837	0.165497434	1	GOLGA2P7	15	84199311	84230136	-	4915	transcribed_unprocessed_pseudogene	GOLGA2 pseudogene 7 [Source:HGNC Symbol;Acc:HGNC:49516]	-
ENSG00000101236	552.055.992.125.518	827.020.426.176.791	-0.583021933	0.165538054	1	RNF24	20	3927309	4015558	-	7644	protein_coding	ring finger protein 24 [Source:HGNC Symbol;Acc:HGNC:13779]	-
ENSG00000277969	870.593.221.027.127	5.368.581.900.671	0.695958423	0.16590518	1	AC006449.6	17	38702452	38704747	+	2296	lincRNA	novel transcript	-
ENSG00000285278	201.762.347.775.107	35.788.906.202.721	-0.823544578	0.166373524	1	AL138885.3	6	10404502	10407928	+	3427	antisense	novel transcript, antisense to TFAP2A	-
ENSG00000242516	785.662.317.261.656	480.341.630.018.613	0.70815419	0.166457132	1	LINC00960	3	75672391	75679303	+	3181	lincRNA	long intergenic non-protein coding RNA 960 [Source:HGNC Symbol;Acc:HGNC:48710]	-
ENSG00000186314	456.555.056.029.091	744.085.548.309.244	-0.70341614	0.16664035	1	PRELID2	5	145471799	145835369	-	5375	protein_coding	PRELI domain containing 2 [Source:HGNC Symbol;Acc:HGNC:28306]	-
ENSG00000120738	456.555.056.029.091	744.085.548.309.244	-0.70341614	0.16664035	1	EGR1	5	138465479	138469303	+	3137	protein_coding	early growth response 1 [Source:HGNC Symbol;Acc:HGNC:3238]	zf-C2H2
ENSG00000210144	435.322.329.016.715	715.827.274.072.574	-0.716179163	0.166820554	1	MT-TY	MT	5826	5891	-	66	Mt_tRNA	mitochondrially encoded tRNA-Tyr (UAU/C) [Source:HGNC Symbol;Acc:HGNC:7502]	-
ENSG00000120915	222.995.068.980.313	386.147.350.343.679	-0.789257365	0.166955956	1	EPHX2	8	27490779	27545564	+	4473	protein_coding	epoxide hydrolase 2 [Source:HGNC Symbol;Acc:HGNC:3402]	-
ENSG00000146700	392.856.874.977.043	216.597.562.230.101	0.854760627	0.166955956	1	SSC4D	7	76389334	76409697	-	2821	protein_coding	scavenger receptor cysteine rich family member with 4 domains [Source:HGNC Symbol;Acc:HGNC:14461]	-
ENSG00000228300	16.720.822.019.769	112.279.029.127.775	0.574493915	0.167117313	1	C19orf24	19	1275530	1279244	+	2096	protein_coding	chromosome 19 open reading frame 24 [Source:HGNC Symbol;Acc:HGNC:26073]	-
ENSG00000198816	630.617.072.382.285	420.101.374.837.059	0.585855204	0.167126356	1	ZNF358	19	7515292	7521025	+	2083	protein_coding	zinc finger protein 358 [Source:HGNC Symbol;Acc:HGNC:16838]	zf-C2H2
ENSG00000166407	626.416.870.233.833	376.727.921.182.115	0.731395178	0.167316273	1	LMO1	11	8224309	8268716	-	1705	protein_coding	LIM domain only 1 [Source:HGNC Symbol;Acc:HGNC:6641]	-
ENSG00000029534	424.705.965.503.901	244.855.873.486.899	0.790968503	0.167327968	1	ANK1	8	41653220	41896762	-	10797	protein_coding	ankyrin 1 [Source:HGNC Symbol;Acc:HGNC:492]	-
ENSG00000240694	361.007.784.565.056	60.279.417.171.932	-0.737962621	0.167453194	1	PNMA2	8	26504701	26514092	-	5564	protein_coding	PNMA family member 2 [Source:HGNC Symbol;Acc:HGNC:9159]	-
ENSG00000185010	254.844.154.258.055	452.083.348.077.252	-0.82434909	0.167547401	1	F8	X	154835788	155026940	-	10956	protein_coding	coagulation factor VIII [Source:HGNC Symbol;Acc:HGNC:3546]	-
ENSG00000175691	339.775.057.777.568	565.116.468.501.568	-0.732204116	0.167566012	1	ZNF77	19	2933218	2944971	-	2437	protein_coding	zinc finger protein 77 [Source:HGNC Symbol;Acc:HGNC:13150]	zf-C2H2
ENSG00000010404	806.895.043.280.328	127.157.328.268.967	-0.655494659	0.167581094	1	IDS	X	149476988	149521096	-	9294	protein_coding	iduronate 2-sulfatase [Source:HGNC Symbol;Acc:HGNC:5389]	-
ENSG00000174917	171.879.419.552.923	115.481.632.760.901	0.573671849	0.167599688	1	MICOS13	19	5678421	5680896	-	1854	protein_coding	mitochondrial contact site and cristae organizing system subunit 13 [Source:HGNC Symbol;Acc:HGNC:33702]	-
ENSG00000171174	31.854.233.120.791	5.368.581.900.671	-0.751128279	0.167645842	1	RBKS	2	27781379	27890681	-	3153	protein_coding	ribokinase [Source:HGNC Symbol;Acc:HGNC:30325]	-
ENSG00000089163	276.076.879.244.421	480.341.630.018.613	-0.796642061	0.167655211	1	SIRT4	12	120302316	120313249	+	1222	protein_coding	sirtuin 4 [Source:HGNC Symbol;Acc:HGNC:14932]	-
ENSG00000104903	509.636.873.388.856	301.372.476.419.181	0.755109875	0.167680861	1	LYL1	19	13099033	13103161	-	3119	protein_coding	LYL1, basic helix-loop-helix family member [Source:HGNC Symbol;Acc:HGNC:6734]	bHLH
ENSG00000137868	243.119.850.979.784	367.352.608.603.289	-0.595297221	0.168508023	1	STRA6	15	74179466	74212267	-	7669	protein_coding	stimulated by retinoic acid 6 [Source:HGNC Symbol;Acc:HGNC:30650]	-
ENSG00000185813	193.961.452.867.487	130.552.708.678.604	0.571083289	0.169013763	1	PCYT2	17	81900965	81911464	-	6897	protein_coding	phosphate cytidylyltransferase 2, ethanolamine [Source:HGNC Symbol;Acc:HGNC:8756]	-
ENSG00000186918	403.426.921.152.215	604.722.055.870.821	-0.583846391	0.169342396	1	ZNF395	8	28345590	28402701	-	5808	protein_coding	zinc finger protein 395 [Source:HGNC Symbol;Acc:HGNC:18737]	-
ENSG00000197969	188.976.402.967.315	123.389.558.937.387	0.614383585	0.169484901	1	VPS13A	9	77177353	77421541	+	20196	protein_coding	vacuolar protein sorting 13 homolog A [Source:HGNC Symbol;Acc:HGNC:1908]	-
ENSG00000179085	102.342.247.317.461	687.612.973.670.127	0.573629782	0.170190911	1	DPM3	1	155139891	155140595	-	622	protein_coding	dolichyl-phosphate mannosyltransferase subunit 3 [Source:HGNC Symbol;Acc:HGNC:3007]	-
ENSG00000161999	844.005.952.339.916	566.102.423.680.133	0.576064175	0.170287575	1	JMJD8	16	681670	684528	-	2628	protein_coding	jumonji domain containing 8 [Source:HGNC Symbol;Acc:HGNC:14148]	-
ENSG00000121903	583.951.417.072.501	941.893.457.694.253	-0.688747644	0.170548299	1	ZSCAN20	1	33472645	33496507	+	5308	protein_coding	zinc finger and SCAN domain containing 20 [Source:HGNC Symbol;Acc:HGNC:13093]	zf-C2H2
ENSG00000273033	84.982.514.022.368	188.339.241.387.189	-113.783.186.109.406	0.170684334	1	LINC02035	3	122886941	122892416	+	5476	lincRNA	long intergenic non-protein coding RNA 2035 [Source:HGNC Symbol;Acc:HGNC:52875]	-
ENSG00000273162	191.145.988.195.399	941.446.896.620.275	101.097.991.731.902	0.170684334	1	AL133215.2	10	101060029	101061005	-	977	lincRNA	novel transcript	-
ENSG00000245680	84.982.514.022.368	188.339.241.387.189	-113.783.186.109.406	0.170684334	1	ZNF585B	19	37181579	37218153	-	7538	protein_coding	zinc finger protein 585B [Source:HGNC Symbol;Acc:HGNC:30948]	zf-C2H2
ENSG00000111641	425.174.261.415.327	11.298.363.169.587	-138.644.207.311.939	0.170870419	1	NOP2	12	6556863	6568691	-	4687	protein_coding	NOP2 nucleolar protein [Source:HGNC Symbol;Acc:HGNC:7867]	-
ENSG00000255867	425.174.261.415.327	11.298.363.169.587	-138.644.207.311.939	0.170870419	1	DENND5B-AS1	12	31589923	31615666	+	1308	antisense	DENND5B antisense RNA 1 [Source:HGNC Symbol;Acc:HGNC:42517]	-
ENSG00000279799	425.174.261.415.327	11.298.363.169.587	-138.644.207.311.939	0.170870419	1	AC006077.2	5	134905235	134905691	+	457	TEC	TEC	-
ENSG00000196436	425.174.261.415.327	11.298.363.169.587	-138.644.207.311.939	0.170870419	1	NPIPB15	16	74377878	74392080	+	1702	protein_coding	nuclear pore complex interacting protein family member B15 [Source:HGNC Symbol;Acc:HGNC:34409]	-
ENSG00000187688	425.174.261.415.327	11.298.363.169.587	-138.644.207.311.939	0.170870419	1	TRPV2	17	16415571	16437003	+	3381	protein_coding	transient receptor potential cation channel subfamily V member 2 [Source:HGNC Symbol;Acc:HGNC:18082]	-
ENSG00000102796	425.174.261.415.327	11.298.363.169.587	-138.644.207.311.939	0.170870419	1	DHRS12	13	51767993	51804162	-	3530	protein_coding	dehydrogenase/reductase 12 [Source:HGNC Symbol;Acc:HGNC:25832]	-
ENSG00000214783	425.174.261.415.327	11.298.363.169.587	-138.644.207.311.939	0.170870419	1	POLR2J4	7	43940895	44019175	-	6492	processed_transcript	RNA polymerase II subunit J4, pseudogene [Source:HGNC Symbol;Acc:HGNC:28195]	-
ENSG00000270964	425.174.261.415.327	11.298.363.169.587	-138.644.207.311.939	0.170870419	1	AC016355.1	15	67541072	67542604	-	1533	lincRNA	novel transcript	-
ENSG00000267745	425.174.261.415.327	11.298.363.169.587	-138.644.207.311.939	0.170870419	1	AC060766.7	17	35406684	35409768	-	1212	processed_transcript	novel transcript	-
ENSG00000276122	106.215.173.234.147	376.275.150.871.434	146.436.108.444.384	0.170870419	1	AC026336.3	12	130138693	130140768	+	2076	lincRNA	novel transcript	-
ENSG00000283341	106.215.173.234.147	376.275.150.871.434	146.436.108.444.384	0.170870419	1	AC068205.2	11	43578889	43840030	+	2971	processed_transcript	novel transcript	-
ENSG00000278156	106.215.173.234.147	376.275.150.871.434	146.436.108.444.384	0.170870419	1	TSC22D1-AS1	13	44575893	44580432	+	3457	antisense	TSC22D1 antisense RNA 1 [Source:HGNC Symbol;Acc:HGNC:43684]	-
ENSG00000167311	106.215.173.234.147	376.275.150.871.434	146.436.108.444.384	0.170870419	1	ART5	11	3638503	3642316	-	1691	protein_coding	ADP-ribosyltransferase 5 [Source:HGNC Symbol;Acc:HGNC:24049]	-
ENSG00000196497	106.215.173.234.147	376.275.150.871.434	146.436.108.444.384	0.170870419	1	IPO4	14	24180219	24188869	-	4912	protein_coding	importin 4 [Source:HGNC Symbol;Acc:HGNC:19426]	-
ENSG00000204677	106.215.173.234.147	376.275.150.871.434	146.436.108.444.384	0.170870419	1	FAM153C	5	178006348	178086529	+	25689	protein_coding	family with sequence similarity 153 member C [Source:HGNC Symbol;Acc:HGNC:33936]	-
ENSG00000230590	573.335.053.739.197	904.215.761.798.642	-0.656348719	0.170881462	1	FTX	X	73940435	74293574	-	34931	lincRNA	FTX transcript, XIST regulator [Source:HGNC Symbol;Acc:HGNC:37190]	-
ENSG00000104093	133.771.318.089.268	205.338.539.129.515	-0.617856687	0.170949431	1	DMXL2	15	51447711	51622833	-	13807	protein_coding	Dmx like 2 [Source:HGNC Symbol;Acc:HGNC:2938]	-
ENSG00000269335	471.371.639.357.859	314.603.842.182.051	0.583100336	0.171136379	1	IKBKG	X	154541199	154565046	+	3529	protein_coding	inhibitor of nuclear factor kappa B kinase subunit gamma [Source:HGNC Symbol;Acc:HGNC:5961]	-
ENSG00000206075	699.623.426.622.877	10.408.413.159.473	-0.573032672	0.171454553	1	SERPINB5	18	63476958	63505085	+	3742	protein_coding	serpin family B member 5 [Source:HGNC Symbol;Acc:HGNC:8949]	-
ENSG00000155957	849.360.495.161.083	527.438.763.704.467	0.685861495	0.171585744	1	TMBIM4	12	66135846	66170072	-	4137	protein_coding	transmembrane BAX inhibitor motif containing 4 [Source:HGNC Symbol;Acc:HGNC:24257]	-
ENSG00000178057	160.626.075.651.515	108.322.871.698.264	0.568303006	0.171895059	1	NDUFAF3	3	49020459	49023495	+	2434	protein_coding	NADH:ubiquinone oxidoreductase complex assembly factor 3 [Source:HGNC Symbol;Acc:HGNC:29918]	-
ENSG00000147889	692.399.656.653.902	468.709.974.279.167	0.562894534	0.172331034	1	CDKN2A	9	21967753	21995301	-	4329	protein_coding	cyclin dependent kinase inhibitor 2A [Source:HGNC Symbol;Acc:HGNC:1787]	-
ENSG00000163728	488.404.146.481.969	79.118.267.108.631	-0.694768348	0.172343048	1	TTC14	3	180602163	180617828	+	7900	protein_coding	tetratricopeptide repeat domain 14 [Source:HGNC Symbol;Acc:HGNC:24697]	-
ENSG00000129514	141.202.771.880.692	214.757.961.910.971	-0.604592201	0.172649041	1	FOXA1	14	37589552	37596059	-	4414	protein_coding	forkhead box A1 [Source:HGNC Symbol;Acc:HGNC:5021]	Fork_head
ENSG00000229953	445.938.692.525.961	725.246.698.869.404	-0.700338362	0.173154965	1	AL590666.2	1	156646507	156661424	-	758	antisense	novel transcript	-
ENSG00000169857	32.380.420.434.184	214.757.961.910.971	0.592072284	0.173424188	1	AVEN	15	33866227	34039204	-	1836	protein_coding	apoptosis and caspase activation inhibitor [Source:HGNC Symbol;Acc:HGNC:13509]	-
ENSG00000166450	913.058.672.620.053	141.286.463.107.725	-0.629278133	0.17365244	1	PRTG	15	55611544	55743152	-	14630	protein_coding	protogenin [Source:HGNC Symbol;Acc:HGNC:26373]	-
ENSG00000011478	148.841.913.640.876	100.504.751.062.422	0.566446999	0.173664741	1	QPCTL	19	45692666	45703989	+	2213	protein_coding	glutaminyl-peptide cyclotransferase like [Source:HGNC Symbol;Acc:HGNC:25952]	-
ENSG00000176340	209.992.159.743.988	142.044.404.063.317	0.56394398	0.174071114	1	COX8A	11	63974620	63976543	+	494	protein_coding	cytochrome c oxidase subunit 8A [Source:HGNC Symbol;Acc:HGNC:2294]	-
ENSG00000121289	449.077.278.707.092	300.474.708.275.286	0.579482062	0.174258795	1	CEP89	19	32875925	32971991	-	9233	protein_coding	centrosomal protein 89 [Source:HGNC Symbol;Acc:HGNC:25907]	-
ENSG00000163463	222.995.068.980.313	11.298.363.169.587	0.972147259	0.174278731	1	KRTCAP2	1	155169408	155173475	-	3826	protein_coding	keratinocyte associated protein 2 [Source:HGNC Symbol;Acc:HGNC:28942]	-
ENSG00000279059	106.215.173.234.147	216.597.562.230.101	-102.048.269.747.599	0.174278731	1	AC007485.2	17	54956760	54958426	-	1667	TEC	TEC	-
ENSG00000187808	106.215.173.234.147	216.597.562.230.101	-102.048.269.747.599	0.174278731	1	SOWAHD	X	119758588	119760202	+	1615	protein_coding	sosondowah ankyrin repeat domain family member D [Source:HGNC Symbol;Acc:HGNC:32960]	-
ENSG00000121236	106.215.173.234.147	216.597.562.230.101	-102.048.269.747.599	0.174278731	1	TRIM6	11	5596109	5612958	+	3964	protein_coding	tripartite motif containing 6 [Source:HGNC Symbol;Acc:HGNC:16277]	-
ENSG00000234996	106.215.173.234.147	216.597.562.230.101	-102.048.269.747.599	0.174278731	1	AC098934.2	1	202861754	202875241	+	2321	transcribed_processed_pseudogene	actin, gamma 1 (ACTG1) pseudogene	-
ENSG00000183340	637.033.233.481.377	100.782.942.453.132	-0.660959083	0.174629982	1	JRKL	11	96389989	96507574	+	3815	protein_coding	JRK like [Source:HGNC Symbol;Acc:HGNC:6200]	-
ENSG00000185664	615.800.506.969.252	367.308.491.749.124	0.743186354	0.174931523	1	PMEL	12	55954105	55973317	-	3901	protein_coding	premelanosome protein [Source:HGNC Symbol;Acc:HGNC:10880]	-
ENSG00000154265	976.756.849.688.228	621.633.022.812.914	0.650696021	0.175075933	1	ABCA5	17	69244311	69327244	-	13158	protein_coding	ATP binding cassette subfamily A member 5 [Source:HGNC Symbol;Acc:HGNC:35]	-
ENSG00000113389	240.996.578.515.813	159.183.366.959.115	0.597864433	0.175161981	1	NPR3	5	32689070	32791724	+	9979	protein_coding	natriuretic peptide receptor 3 [Source:HGNC Symbol;Acc:HGNC:7945]	-
ENSG00000238103	594.567.780.388.623	95.131.288.160.115	-0.677143768	0.175541713	1	RPL9P7	X	23836742	23837321	-	580	processed_pseudogene	ribosomal protein L9 pseudogene 7 [Source:HGNC Symbol;Acc:HGNC:30335]	-
ENSG00000255367	127.447.859.684.979	244.855.873.486.899	-0.936168419	0.176352119	1	AC127526.2	11	3481520	3581211	-	1377	processed_transcript	novel transcript	-
ENSG00000138587	127.447.859.684.979	244.855.873.486.899	-0.936168419	0.176352119	1	MNS1	15	56421544	56465137	-	2511	protein_coding	meiosis specific nuclear structural 1 [Source:HGNC Symbol;Acc:HGNC:29636]	-
ENSG00000251432	127.447.859.684.979	244.855.873.486.899	-0.936168419	0.176352119	1	LINC02615	4	128292751	128519394	+	3283	lincRNA	long intergenic non-protein coding RNA 2615 [Source:HGNC Symbol;Acc:HGNC:53402]	-
ENSG00000277075	254.844.154.258.055	13.182.255.218.893	0.943647915	0.176352119	1	HIST1H2AE	6	26216975	26217483	+	509	protein_coding	histone cluster 1 H2A family member e [Source:HGNC Symbol;Acc:HGNC:4724]	-
ENSG00000099800	245.663.136.632.839	166.723.290.867.953	0.559183797	0.177180417	1	TIMM13	19	2425625	2427586	-	1664	protein_coding	translocase of inner mitochondrial membrane 13 [Source:HGNC Symbol;Acc:HGNC:11816]	-
ENSG00000160214	181.540.309.128.248	123.111.364.944.781	0.560269113	0.177448832	1	RRP1	21	43789513	43805293	+	4251	protein_coding	ribosomal RNA processing 1 [Source:HGNC Symbol;Acc:HGNC:18785]	-
ENSG00000204147	244.227.792.147.156	433.244.492.599.988	-0.824216059	0.177624856	1	ASAH2B	10	50739318	50816495	+	6467	protein_coding	N-acylsphingosine amidohydrolase 2B [Source:HGNC Symbol;Acc:HGNC:23456]	-
ENSG00000229809	185.791.494.246.046	122.447.616.601.401	0.600921564	0.177922676	1	ZNF688	16	30569346	30572734	-	3023	protein_coding	zinc finger protein 688 [Source:HGNC Symbol;Acc:HGNC:30489]	zf-C2H2
ENSG00000271826	169.913.271.936.397	310.791.908.347.359	-0.867035774	0.178055093	1	PLS3-AS1	X	115518182	115562731	-	2075	antisense	PLS3 antisense RNA 1 [Source:HGNC Symbol;Acc:HGNC:50343]	-
ENSG00000275494	307.925.968.040.033	169.500.353.629.555	0.855891824	0.178055093	1	AC133552.5	16	25106569	25107102	-	534	sense_intronic	novel transcript	-
ENSG00000078177	307.925.968.040.033	169.500.353.629.555	0.855891824	0.178055093	1	N4BP2	4	40056850	40158252	+	9811	protein_coding	NEDD4 binding protein 2 [Source:HGNC Symbol;Acc:HGNC:29851]	-
ENSG00000260630	307.925.968.040.033	169.500.353.629.555	0.855891824	0.178055093	1	SNAI3-AS1	16	88663298	88687186	+	5037	antisense	SNAI3 antisense RNA 1 [Source:HGNC Symbol;Acc:HGNC:28327]	-
ENSG00000121716	307.925.968.040.033	169.500.353.629.555	0.855891824	0.178055093	1	PILRB	7	100352176	100367733	+	5764	protein_coding	paired immunoglobin-like type 2 receptor beta [Source:HGNC Symbol;Acc:HGNC:18297]	-
ENSG00000180834	307.925.968.040.033	169.500.353.629.555	0.855891824	0.178055093	1	MAP6D1	3	183815876	183825594	-	2408	protein_coding	MAP6 domain containing 1 [Source:HGNC Symbol;Acc:HGNC:25753]	-
ENSG00000137880	371.624.148.013.117	207.178.123.171.576	0.83860616	0.178174836	1	GCHFR	15	40764068	40767708	+	1481	protein_coding	GTP cyclohydrolase I feedback regulator [Source:HGNC Symbol;Acc:HGNC:4194]	-
ENSG00000225138	371.624.148.013.117	207.178.123.171.576	0.83860616	0.178174836	1	SLC9A3-AS1	5	473236	480884	+	4302	processed_transcript	SLC9A3 antisense RNA 1 [Source:HGNC Symbol;Acc:HGNC:40550]	-
ENSG00000167646	49.902.050.994.235	800.602.095.512.331	-0.680866473	0.178213934	1	DNAAF3	19	55158661	55166722	-	3302	protein_coding	dynein axonemal assembly factor 3 [Source:HGNC Symbol;Acc:HGNC:30492]	-
ENSG00000116663	339.775.057.777.568	188.339.241.387.189	0.846416039	0.178237512	1	FBXO6	1	11664200	11674354	+	1735	protein_coding	F-box protein 6 [Source:HGNC Symbol;Acc:HGNC:13585]	-
ENSG00000005302	286.646.936.402.007	427.636.912.859.066	-0.576946914	0.178930455	1	MSL3	X	11758159	11775772	+	9780	protein_coding	MSL complex subunit 3 [Source:HGNC Symbol;Acc:HGNC:7370]	-
ENSG00000133111	966.140.486.868.717	148.822.001.604.236	-0.622754041	0.179614747	1	RFXAP	13	36819224	36829104	+	2306	protein_coding	regulatory factor X associated protein [Source:HGNC Symbol;Acc:HGNC:9988]	-
ENSG00000074219	103.616.210.778.741	70.174.210.737.782	0.56213693	0.179859532	1	TEAD2	19	49340595	49362457	-	2980	protein_coding	TEA domain transcription factor 2 [Source:HGNC Symbol;Acc:HGNC:11715]	TEA
ENSG00000140995	902.395.944.336.404	611.315.651.608.258	0.561728383	0.180611807	1	DEF8	16	89947925	89968060	+	6565	protein_coding	differentially expressed in FDCP 8 homolog [Source:HGNC Symbol;Acc:HGNC:25969]	-
ENSG00000088992	679.498.686.304.065	423.825.064.578.442	0.679132235	0.180855419	1	TESC	12	117038923	117099479	-	1926	protein_coding	tescalcin [Source:HGNC Symbol;Acc:HGNC:26065]	-
ENSG00000067221	136.956.226.859.862	894.796.337.754.003	0.613254195	0.181520971	1	STOML1	15	73978926	73994622	-	10458	protein_coding	stomatin like 1 [Source:HGNC Symbol;Acc:HGNC:14560]	-
ENSG00000198618	259.044.394.445.459	386.191.453.704.452	-0.575935058	0.181530792	1	PPIAP22	21	18857779	18858276	+	498	processed_pseudogene	peptidylprolyl isomerase A pseudogene 22 [Source:HGNC Symbol;Acc:HGNC:17236]	-
ENSG00000132196	535.069.812.602.521	360.759.012.812.508	0.568495828	0.182199942	1	HSD17B7	1	162790702	162812817	+	4778	protein_coding	hydroxysteroid 17-beta dehydrogenase 7 [Source:HGNC Symbol;Acc:HGNC:5215]	-
ENSG00000178977	382.240.511.486.075	621.633.022.812.914	-0.700080413	0.182380789	1	LINC00324	17	8220642	8224043	-	2082	lincRNA	long intergenic non-protein coding RNA 324 [Source:HGNC Symbol;Acc:HGNC:26628]	-
ENSG00000080603	253.736.213.292.879	169.544.732.237.812	0.581240661	0.182469434	1	SRCAP	16	30698209	30741409	+	13644	protein_coding	Snf2 related CREBBP activator protein [Source:HGNC Symbol;Acc:HGNC:16974]	-
ENSG00000188277	361.007.784.565.056	593.374.746.048.918	-0.715289845	0.183199895	1	C15orf62	15	40770080	40772449	+	2370	protein_coding	chromosome 15 open reading frame 62 [Source:HGNC Symbol;Acc:HGNC:34489]	-
ENSG00000120708	582.843.442.503.116	85.904.646.254.389	-0.559549399	0.183207202	1	TGFBI	5	136028988	136063818	+	7717	protein_coding	transforming growth factor beta induced [Source:HGNC Symbol;Acc:HGNC:11771]	-
ENSG00000154240	637.499.086.589.388	141.242.006.666.801	-113.404.650.505.137	0.183239219	1	CEP112	17	65635537	66192133	-	7899	protein_coding	centrosomal protein 112 [Source:HGNC Symbol;Acc:HGNC:28514]	-
ENSG00000272717	637.499.086.589.388	141.242.006.666.801	-113.404.650.505.137	0.183239219	1	AC112236.2	4	139556799	139557643	+	845	antisense	novel transcript, antisense to SETD7	-
ENSG00000215270	637.499.086.589.388	141.242.006.666.801	-113.404.650.505.137	0.183239219	1	AP000523.1	22	15854195	15855243	-	1049	processed_pseudogene	translocase of outer mitochondrial membrane 40 homolog (TOMM40) pseudogene	-
ENSG00000227934	637.499.086.589.388	141.242.006.666.801	-113.404.650.505.137	0.183239219	1	AL732414.1	1	231021611	231022183	+	573	processed_pseudogene	ring finger protein 4 (RNF4) pseudogene	-
ENSG00000147100	637.499.086.589.388	141.242.006.666.801	-113.404.650.505.137	0.183239219	1	SLC16A2	X	74421493	74533917	+	4292	protein_coding	solute carrier family 16 member 2 [Source:HGNC Symbol;Acc:HGNC:10923]	-
ENSG00000257771	637.499.086.589.388	141.242.006.666.801	-113.404.650.505.137	0.183239219	1	LINC02395	12	49911953	49930320	+	4701	lincRNA	long intergenic non-protein coding RNA 2395 [Source:HGNC Symbol;Acc:HGNC:53322]	-
ENSG00000227799	138.064.209.069.584	564.666.762.672.253	126.953.575.773.923	0.183239219	1	AC012358.2	2	55224280	55225908	+	1434	processed_pseudogene	pseudogene similar to RIKEN cDNA 2210021J22	-
ENSG00000153132	138.064.209.069.584	564.666.762.672.253	126.953.575.773.923	0.183239219	1	CLGN	4	140388453	140427661	-	2822	protein_coding	calmegin [Source:HGNC Symbol;Acc:HGNC:2060]	-
ENSG00000285796	138.064.209.069.584	564.666.762.672.253	126.953.575.773.923	0.183239219	1	AL162458.1	20	45926518	45935055	-	8538	antisense	novel transcript	-
ENSG00000229994	138.064.209.069.584	564.666.762.672.253	126.953.575.773.923	0.183239219	1	RPL5P4	1	35350722	35351607	+	886	processed_pseudogene	ribosomal protein L5 pseudogene 4 [Source:HGNC Symbol;Acc:HGNC:36095]	-
ENSG00000236829	138.064.209.069.584	564.666.762.672.253	126.953.575.773.923	0.183239219	1	Z97634.1	16	382097	392960	+	2291	transcribed_processed_pseudogene	ribosomal protein L23a (RPL23A) pseudogene	-
ENSG00000183762	149.695.861.901.494	226.061.269.213.081	-0.594354253	0.183407873	1	KREMEN1	22	29073078	29168333	+	7977	protein_coding	kringle containing transmembrane protein 1 [Source:HGNC Symbol;Acc:HGNC:17550]	-
ENSG00000169668	562.718.690.388.804	339.050.201.638.411	0.728471334	0.184057784	1	BCRP2	22	21103016	21122285	+	5447	transcribed_unprocessed_pseudogene	breakpoint cluster region pseudogene 2 [Source:HGNC Symbol;Acc:HGNC:1015]	-
ENSG00000225663	219.763.853.848.025	145.996.174.674.093	0.58952801	0.184154555	1	MCRIP1	17	81822361	81833302	-	3726	protein_coding	MAPK regulated corepressor interacting protein 1 [Source:HGNC Symbol;Acc:HGNC:28007]	-
ENSG00000163923	720.856.150.998.905	488.863.159.207.806	0.560137545	0.184164266	1	RPL39L	3	187120948	187180908	-	1033	protein_coding	ribosomal protein L39 like [Source:HGNC Symbol;Acc:HGNC:17094]	-
ENSG00000197959	488.404.146.481.969	78.176.324.661.897	-0.677517724	0.184892013	1	DNM3	1	171841498	172418466	+	11329	protein_coding	dynamin 3 [Source:HGNC Symbol;Acc:HGNC:29125]	-
ENSG00000139618	530.869.600.237.017	320.211.339.839.955	0.726749658	0.184954423	1	BRCA2	13	32315474	32400266	+	12273	protein_coding	BRCA2, DNA repair associated [Source:HGNC Symbol;Acc:HGNC:1101]	-
ENSG00000139546	123.681.135.290.651	843.033.444.361.089	0.552881379	0.185052947	1	TARBP2	12	53500921	53506431	+	4090	protein_coding	TARBP2, RISC loading complex RNA binding subunit [Source:HGNC Symbol;Acc:HGNC:11569]	-
ENSG00000143816	303.633.116.041.361	203.454.654.569.647	0.57727108	0.185201471	1	WNT9A	1	227918656	227947932	-	4005	protein_coding	Wnt family member 9A [Source:HGNC Symbol;Acc:HGNC:12778]	-
ENSG00000119559	44.270.746.137.658	299.532.766.014.032	0.563405323	0.185462641	1	C19orf25	19	1461143	1479556	-	5111	protein_coding	chromosome 19 open reading frame 25 [Source:HGNC Symbol;Acc:HGNC:26711]	-
ENSG00000067992	492.604.363.779.275	726.232.605.799.819	-0.559909529	0.185480725	1	PDK3	X	24465221	24550466	+	13555	protein_coding	pyruvate dehydrogenase kinase 3 [Source:HGNC Symbol;Acc:HGNC:8811]	-
ENSG00000141738	297.263.298.678.674	439.882.162.139.723	-0.565220452	0.185673161	1	GRB7	17	39737927	39747291	+	3597	protein_coding	growth factor receptor bound protein 7 [Source:HGNC Symbol;Acc:HGNC:4567]	-
ENSG00000268879	467.171.419.523.956	744.085.548.309.244	-0.670338656	0.185764127	1	IGFL1P1	19	46196238	46197323	+	360	unprocessed_pseudogene	IGF like family member 1 pseudogene 1 [Source:HGNC Symbol;Acc:HGNC:32956]	-
ENSG00000274641	297.309.604.974.367	49.918.048.389.115	-0.745544735	0.185888529	1	HIST1H2BO	6	27893463	27893843	+	381	protein_coding	histone cluster 1 H2B family member o [Source:HGNC Symbol;Acc:HGNC:4758]	-
ENSG00000095015	111.476.956.553.321	169.544.732.237.812	-0.604475938	0.186059279	1	MAP3K1	5	56815549	56896152	+	7741	protein_coding	mitogen-activated protein kinase kinase kinase 1 [Source:HGNC Symbol;Acc:HGNC:6848]	-
ENSG00000116096	124.955.098.751.555	852.452.866.821.736	0.55163651	0.186093139	1	SPR	2	72887382	72892158	+	1458	protein_coding	sepiapterin reductase [Source:HGNC Symbol;Acc:HGNC:11257]	-
ENSG00000053108	49.897.418.110.434	7.337.681.437.747	-0.556268164	0.186650932	1	FSTL4	5	133196455	133612541	-	6711	protein_coding	follistatin like 4 [Source:HGNC Symbol;Acc:HGNC:21389]	-
ENSG00000186480	215.618.831.693.875	147.507.669.081.675	0.547646466	0.186675891	1	INSIG1	7	155297776	155310235	+	3650	protein_coding	insulin induced gene 1 [Source:HGNC Symbol;Acc:HGNC:6083]	-
ENSG00000138642	276.076.879.244.421	47.092.220.286.339	-0.768147658	0.186856866	1	HERC6	4	88378739	88443111	+	5793	protein_coding	HECT and RLD domain containing E3 ubiquitin protein ligase family member 6 [Source:HGNC Symbol;Acc:HGNC:26072]	-
ENSG00000110455	467.171.419.523.956	282.533.611.115.814	0.72261227	0.186856866	1	ACCS	11	44065925	44084222	+	5826	protein_coding	1-aminocyclopropane-1-carboxylate synthase homolog (inactive) [Source:HGNC Symbol;Acc:HGNC:23989]	-
ENSG00000260001	217.640.581.378.157	14.505.423.236.247	0.584859005	0.186866884	1	TGFBR3L	19	7916145	7919097	+	1516	protein_coding	transforming growth factor beta receptor 3 like [Source:HGNC Symbol;Acc:HGNC:44152]	-
ENSG00000144485	180.483.313.039.276	118.679.847.244.294	0.604171135	0.187381043	1	HES6	2	238238267	238240662	-	1954	protein_coding	hes family bHLH transcription factor 6 [Source:HGNC Symbol;Acc:HGNC:18254]	bHLH
ENSG00000163888	298.324.934.905.955	199.686.885.446.081	0.578786972	0.187529613	1	CAMK2N2	3	184259213	184261553	-	1452	protein_coding	calcium/calmodulin dependent protein kinase II inhibitor 2 [Source:HGNC Symbol;Acc:HGNC:24197]	-
ENSG00000148334	533.685.042.250.591	36.613.246.392.568	0.543604132	0.187756342	1	PTGES2	9	128120693	128128462	-	2655	protein_coding	prostaglandin E synthase 2 [Source:HGNC Symbol;Acc:HGNC:17822]	-
ENSG00000175193	796.278.680.277.726	122.447.616.601.401	-0.620180389	0.188363543	1	PARL	3	183829271	183884933	-	2268	protein_coding	presenilin associated rhomboid like [Source:HGNC Symbol;Acc:HGNC:18253]	-
ENSG00000142279	385.379.105.360.462	259.971.190.932.704	0.567655046	0.188687977	1	WTIP	19	34481638	34512304	+	13733	protein_coding	WT1 interacting protein [Source:HGNC Symbol;Acc:HGNC:20964]	-
ENSG00000285751	169.913.271.936.397	847.252.069.530.451	0.992133256	0.189130808	1	AC021723.2	11	39024631	39161638	-	2383	lincRNA	novel transcript	-
ENSG00000175600	169.913.271.936.397	847.252.069.530.451	0.992133256	0.189130808	1	SUGCT	7	40134977	40860763	+	2857	protein_coding	succinyl-CoA:glutarate-CoA transferase [Source:HGNC Symbol;Acc:HGNC:16001]	-
ENSG00000285230	743.662.018.846.087	169.500.353.629.555	-117.654.720.013.723	0.189130808	1	RALY-AS1	20	33980687	33994357	-	8836	lincRNA	RALY antisense RNA 1 [Source:HGNC Symbol;Acc:HGNC:50743]	-
ENSG00000010327	743.662.018.846.087	169.500.353.629.555	-117.654.720.013.723	0.189130808	1	STAB1	3	52495338	52524495	+	10588	protein_coding	stabilin 1 [Source:HGNC Symbol;Acc:HGNC:18628]	-
ENSG00000261801	743.662.018.846.087	169.500.353.629.555	-117.654.720.013.723	0.189130808	1	LOXL1-AS1	15	73908071	73928248	-	4221	antisense	LOXL1 antisense RNA 1 [Source:HGNC Symbol;Acc:HGNC:44169]	-
ENSG00000244968	743.662.018.846.087	169.500.353.629.555	-117.654.720.013.723	0.189130808	1	LIFR-AS1	5	38556786	38671216	+	5098	antisense	LIFR antisense RNA 1 [Source:HGNC Symbol;Acc:HGNC:43600]	-
ENSG00000138640	299.386.571.133.169	442.707.988.895.945	-0.564192005	0.189198645	1	FAM13A	4	88725955	89111398	-	13215	protein_coding	family with sequence similarity 13 member A [Source:HGNC Symbol;Acc:HGNC:19367]	-
ENSG00000105997	222.995.068.980.313	376.727.921.182.115	-0.753749606	0.189878224	1	HOXA3	7	27106184	27152581	-	4306	protein_coding	homeobox A3 [Source:HGNC Symbol;Acc:HGNC:5104]	Homeobox
ENSG00000245614	222.995.068.980.313	376.727.921.182.115	-0.753749606	0.189878224	1	DDX11-AS1	12	31020763	31073847	-	2581	antisense	DDX11 antisense RNA 1 [Source:HGNC Symbol;Acc:HGNC:44176]	-
ENSG00000099617	382.240.511.486.075	216.597.562.230.101	0.815359154	0.189878224	1	EFNA2	19	1285873	1301431	+	2424	protein_coding	ephrin A2 [Source:HGNC Symbol;Acc:HGNC:3222]	-
ENSG00000101098	418.289.828.268.362	283.519.747.555.763	0.56080665	0.189957256	1	RIMS4	20	44751808	44810338	-	5206	protein_coding	regulating synaptic membrane exocytosis 4 [Source:HGNC Symbol;Acc:HGNC:16183]	-
ENSG00000160201	35.039.142.115.001	197.758.682.938.013	0.820712939	0.190858369	1	U2AF1	21	43092956	43107587	-	11112	protein_coding	U2 small nuclear RNA auxiliary factor 1 [Source:HGNC Symbol;Acc:HGNC:12453]	-
ENSG00000214274	49.902.050.994.235	79.118.267.108.631	-0.663819684	0.190932436	1	ANG	14	20684177	20698971	+	1430	protein_coding	angiogenin [Source:HGNC Symbol;Acc:HGNC:483]	-
ENSG00000198464	605.184.143.687.534	367.308.491.749.124	0.718146558	0.190959561	1	ZNF480	19	52297169	52325922	+	4844	protein_coding	zinc finger protein 480 [Source:HGNC Symbol;Acc:HGNC:23305]	zf-C2H2
ENSG00000079459	102.649.657.405.879	707.021.361.956.869	0.537893461	0.191694584	1	FDFT1	8	11795573	11839304	+	5197	protein_coding	farnesyl-diphosphate farnesyltransferase 1 [Source:HGNC Symbol;Acc:HGNC:3629]	-
ENSG00000226332	180.529.629.511.019	320.211.339.839.955	-0.823090978	0.191757594	1	AL354836.1	20	62305432	62306325	-	681	antisense	novel transcript	-
ENSG00000125531	180.529.629.511.019	320.211.339.839.955	-0.823090978	0.191757594	1	FNDC11	20	63547891	63556695	+	3612	protein_coding	fibronectin type III domain containing 11 [Source:HGNC Symbol;Acc:HGNC:28764]	-
ENSG00000264577	180.529.629.511.019	320.211.339.839.955	-0.823090978	0.191757594	1	AC010761.2	17	28721487	28722877	-	899	antisense	novel transcript, antisense to RPL23A	-
ENSG00000064199	955.988.390.714.993	197.758.682.938.013	-104.016.690.601.017	0.191834632	1	SPA17	11	124673798	124697518	+	5205	protein_coding	sperm autoantigenic protein 17 [Source:HGNC Symbol;Acc:HGNC:11210]	-
ENSG00000145217	201.762.347.775.107	103.564.163.979.321	0.95270191	0.191834632	1	SLC26A1	4	979073	993440	-	4293	protein_coding	solute carrier family 26 member 1 [Source:HGNC Symbol;Acc:HGNC:10993]	-
ENSG00000235859	201.762.347.775.107	103.564.163.979.321	0.95270191	0.191834632	1	AC006978.1	7	30371508	30372741	+	1234	processed_pseudogene	proteasome (prosome, macropain) 26S subunit, ATPase, 5 (PSMC5) pseudogene	-
ENSG00000273723	955.988.390.714.993	197.758.682.938.013	-104.016.690.601.017	0.191834632	1	AL139089.1	13	52651305	52652279	-	975	lincRNA	novel transcript	-
ENSG00000115896	319.012.857.339.249	941.446.896.620.275	-15.279.300.644.389	0.19185084	1	PLCL1	2	197804593	198572581	+	8122	protein_coding	phospholipase C like 1 (inactive) [Source:HGNC Symbol;Acc:HGNC:9063]	-
ENSG00000261008	319.012.857.339.249	941.446.896.620.275	-15.279.300.644.389	0.19185084	1	LINC01572	16	72283301	72665009	-	4752	lincRNA	long intergenic non-protein coding RNA 1572 [Source:HGNC Symbol;Acc:HGNC:51385]	-
ENSG00000234028	319.012.857.339.249	941.446.896.620.275	-15.279.300.644.389	0.19185084	1	EIF2AK3-DT	2	88627539	88631821	+	4283	antisense	EIF2AK3 divergent transcript [Source:HGNC Symbol;Acc:HGNC:54066]	-
ENSG00000236242	319.012.857.339.249	941.446.896.620.275	-15.279.300.644.389	0.19185084	1	MYO16-AS1	13	109163902	109201483	-	580	antisense	MYO16 antisense RNA 1 [Source:HGNC Symbol;Acc:HGNC:39913]	-
ENSG00000065618	319.012.857.339.249	941.446.896.620.275	-15.279.300.644.389	0.19185084	1	COL17A1	10	104031286	104085957	-	7066	protein_coding	collagen type XVII alpha 1 chain [Source:HGNC Symbol;Acc:HGNC:2194]	-
ENSG00000269439	319.012.857.339.249	941.446.896.620.275	-15.279.300.644.389	0.19185084	1	AC010618.4	19	17488990	17511889	-	2067	lincRNA	novel transcript	-
ENSG00000128242	319.012.857.339.249	941.446.896.620.275	-15.279.300.644.389	0.19185084	1	GAL3ST1	22	30554635	30574665	-	3095	protein_coding	galactose-3-O-sulfotransferase 1 [Source:HGNC Symbol;Acc:HGNC:24240]	-
ENSG00000235381	319.012.857.339.249	941.446.896.620.275	-15.279.300.644.389	0.19185084	1	AL596202.1	6	155253139	155256724	-	3088	antisense	novel transcript	-
ENSG00000092098	319.012.857.339.249	941.446.896.620.275	-15.279.300.644.389	0.19185084	1	RNF31	14	24146683	24160660	+	5056	protein_coding	ring finger protein 31 [Source:HGNC Symbol;Acc:HGNC:16031]	-
ENSG00000122687	319.012.857.339.249	941.446.896.620.275	-15.279.300.644.389	0.19185084	1	MRM2	7	2234231	2242198	-	2843	protein_coding	mitochondrial rRNA methyltransferase 2 [Source:HGNC Symbol;Acc:HGNC:16352]	-
ENSG00000233885	319.012.857.339.249	847.252.069.530.451	-137.802.113.624.196	0.19185084	1	YEATS2-AS1	3	183806457	183810783	-	3271	antisense	YEATS2 antisense RNA 1 [Source:HGNC Symbol;Acc:HGNC:41101]	-
ENSG00000214553	319.012.857.339.249	847.252.069.530.451	-137.802.113.624.196	0.19185084	1	LRRC37A11P	17	39027277	39053205	+	7190	transcribed_unprocessed_pseudogene	leucine rich repeat containing 37 member A11, pseudogene [Source:HGNC Symbol;Acc:HGNC:43815]	-
ENSG00000180914	319.012.857.339.249	847.252.069.530.451	-137.802.113.624.196	0.19185084	1	OXTR	3	8750408	8769628	-	4514	protein_coding	oxytocin receptor [Source:HGNC Symbol;Acc:HGNC:8529]	-
ENSG00000108309	319.012.857.339.249	847.252.069.530.451	-137.802.113.624.196	0.19185084	1	RUNDC3A	17	44308413	44318670	+	4904	protein_coding	RUN domain containing 3A [Source:HGNC Symbol;Acc:HGNC:16984]	-
ENSG00000136197	319.012.857.339.249	847.252.069.530.451	-137.802.113.624.196	0.19185084	1	C7orf25	7	42908726	42912305	-	3248	protein_coding	chromosome 7 open reading frame 25 [Source:HGNC Symbol;Acc:HGNC:21703]	-
ENSG00000128203	319.012.857.339.249	847.252.069.530.451	-137.802.113.624.196	0.19185084	1	ASPHD2	22	26429260	26445015	+	3370	protein_coding	aspartate beta-hydroxylase domain containing 2 [Source:HGNC Symbol;Acc:HGNC:30437]	-
ENSG00000118620	319.012.857.339.249	847.252.069.530.451	-137.802.113.624.196	0.19185084	1	ZNF430	19	21020634	21060050	+	6831	protein_coding	zinc finger protein 430 [Source:HGNC Symbol;Acc:HGNC:20808]	zf-C2H2
ENSG00000280758	319.012.857.339.249	847.252.069.530.451	-137.802.113.624.196	0.19185084	1	AL356481.3	9	128630328	128631685	-	575	antisense	novel transcript, antisense to SPTAN1	-
ENSG00000260778	955.988.390.714.993	282.078.425.063.304	171.392.287.389.306	0.19185084	1	AC009065.4	16	2268155	2273418	+	980	lincRNA	novel transcript	-
ENSG00000225806	319.012.857.339.249	847.252.069.530.451	-137.802.113.624.196	0.19185084	1	AL121917.1	20	58863528	58888809	-	2059	antisense	novel transcript, antisense to GNAS	-
ENSG00000261207	955.988.390.714.993	282.078.425.063.304	171.392.287.389.306	0.19185084	1	AL031717.1	16	1751559	1752262	-	565	antisense	novel transcript, antisense to MAPK8IP3	-
ENSG00000114812	319.012.857.339.249	847.252.069.530.451	-137.802.113.624.196	0.19185084	1	VIPR1	3	42489299	42537573	+	7384	protein_coding	vasoactive intestinal peptide receptor 1 [Source:HGNC Symbol;Acc:HGNC:12694]	-
ENSG00000176732	955.988.390.714.993	282.078.425.063.304	171.392.287.389.306	0.19185084	1	PFN4	2	24115371	24123477	-	1056	protein_coding	profilin family member 4 [Source:HGNC Symbol;Acc:HGNC:31103]	-
ENSG00000255182	319.012.857.339.249	847.252.069.530.451	-137.802.113.624.196	0.19185084	1	AC084125.2	8	144495458	144505444	-	4894	processed_transcript	novel transcript, antisense to PPP1R16A	-
ENSG00000228218	955.988.390.714.993	282.078.425.063.304	171.392.287.389.306	0.19185084	1	ATF4P3	17	76225751	76226806	-	1056	processed_pseudogene	activating transcription factor 4 pseudogene 3 [Source:HGNC Symbol;Acc:HGNC:788]	-
ENSG00000172058	319.012.857.339.249	847.252.069.530.451	-137.802.113.624.196	0.19185084	1	SERF1A	5	70900665	70918530	+	3285	protein_coding	small EDRK-rich factor 1A [Source:HGNC Symbol;Acc:HGNC:10755]	-
ENSG00000279520	955.988.390.714.993	282.078.425.063.304	171.392.287.389.306	0.19185084	1	AC093525.8	16	2516658	2517999	+	1342	TEC	tec	-
ENSG00000225265	955.988.390.714.993	282.078.425.063.304	171.392.287.389.306	0.19185084	1	TAF1A-AS1	1	222589825	222593032	+	1450	antisense	TAF1A antisense RNA 1 [Source:HGNC Symbol;Acc:HGNC:40573]	-
ENSG00000149212	955.988.390.714.993	282.078.425.063.304	171.392.287.389.306	0.19185084	1	SESN3	11	95165513	95232541	-	10573	protein_coding	sestrin 3 [Source:HGNC Symbol;Acc:HGNC:23060]	-
ENSG00000267666	319.012.857.339.249	847.252.069.530.451	-137.802.113.624.196	0.19185084	1	AC004156.1	19	663482	669500	+	3319	lincRNA	novel transcript	-
ENSG00000228150	319.012.857.339.249	847.252.069.530.451	-137.802.113.624.196	0.19185084	1	AL357140.2	1	9942923	9949974	+	440	sense_intronic	novel transcript	-
ENSG00000144369	955.988.390.714.993	282.078.425.063.304	171.392.287.389.306	0.19185084	1	FAM171B	2	186694060	186765959	+	5731	protein_coding	family with sequence similarity 171 member B [Source:HGNC Symbol;Acc:HGNC:29412]	-
ENSG00000206838	319.012.857.339.249	847.252.069.530.451	-137.802.113.624.196	0.19185084	1	SNORA5A	7	45104349	45104482	-	134	snoRNA	small nucleolar RNA, H/ACA box 5A [Source:HGNC Symbol;Acc:HGNC:32588]	-
ENSG00000260290	319.012.857.339.249	847.252.069.530.451	-137.802.113.624.196	0.19185084	1	AC092115.1	16	69756536	69757937	-	1402	processed_pseudogene	non-POU domain containing, octamer-binding (NONO) pseudogene	-
ENSG00000280152	955.988.390.714.993	282.078.425.063.304	171.392.287.389.306	0.19185084	1	AC009078.3	16	75245994	75250077	-	4084	TEC	TEC	-
ENSG00000154957	573.335.053.739.197	348.469.631.997.272	0.715993858	0.192198403	1	ZNF18	17	11977439	11997475	-	2977	protein_coding	zinc finger protein 18 [Source:HGNC Symbol;Acc:HGNC:12969]	zf-C2H2
ENSG00000240541	159.296.915.746.959	291.953.044.021.319	-0.869618262	0.1924951	1	TM4SF1-AS1	3	149377778	149386583	+	931	antisense	TM4SF1 antisense RNA 1 [Source:HGNC Symbol;Acc:HGNC:40587]	-
ENSG00000179528	286.693.242.033.493	160.080.906.981.636	0.835071943	0.1924951	1	LBX2	2	74497517	74503316	-	2276	protein_coding	ladybird homeobox 2 [Source:HGNC Symbol;Acc:HGNC:15525]	Homeobox
ENSG00000275713	116.831.514.007.446	226.017.000.234.956	-0.94555983	0.192851581	1	HIST1H2BH	6	26251651	26253710	+	2060	protein_coding	histone cluster 1 H2B family member h [Source:HGNC Symbol;Acc:HGNC:4755]	-
ENSG00000135976	116.831.514.007.446	226.017.000.234.956	-0.94555983	0.192851581	1	ANKRD36	2	97113218	97264434	+	11132	protein_coding	ankyrin repeat domain 36 [Source:HGNC Symbol;Acc:HGNC:24079]	-
ENSG00000274213	233.611.430.364.441	122.403.094.110.333	0.924631412	0.192851581	1	AC015912.3	17	56914186	56914533	+	348	lincRNA	novel transcript	-
ENSG00000280187	138.064.209.069.584	263.694.743.607.123	-0.928160749	0.192936325	1	AC022107.1	5	69186359	69189452	-	3094	TEC	TEC	-
ENSG00000156711	138.064.209.069.584	25.427.530.890.285	-0.875944908	0.192936325	1	MAPK13	6	36127809	36144524	+	7034	protein_coding	mitogen-activated protein kinase 13 [Source:HGNC Symbol;Acc:HGNC:6875]	-
ENSG00000271576	138.064.209.069.584	25.427.530.890.285	-0.875944908	0.192936325	1	AL359504.2	1	84076331	84077931	-	1601	lincRNA	novel transcript	-
ENSG00000079435	265.460.516.639.581	141.242.006.666.801	0.903626475	0.192936325	1	LIPE	19	42401514	42427388	-	5161	protein_coding	lipase E, hormone sensitive type [Source:HGNC Symbol;Acc:HGNC:6621]	-
novel.9	138.064.209.069.584	25.427.530.890.285	-0.875944908	0.192936325	1	-	10	68087612	68093257	+	583	-	- && - && -	-
ENSG00000162378	34.079.038.394.798	501.108.408.463.133	-0.556105009	0.192940834	1	ZYG11B	1	52726453	52827336	+	8206	protein_coding	zyg-11 family member B, cell cycle regulator [Source:HGNC Symbol;Acc:HGNC:25820]	-
ENSG00000006327	289.084.057.902.885	199.031.909.845.646	0.538455028	0.193204331	1	TNFRSF12A	16	3018445	3022383	+	1848	protein_coding	TNF receptor superfamily member 12A [Source:HGNC Symbol;Acc:HGNC:18152]	-
ENSG00000130700	329.158.694.459.061	5.368.581.900.671	-0.70400419	0.193516154	1	GATA5	20	62463497	62475995	-	2620	protein_coding	GATA binding protein 5 [Source:HGNC Symbol;Acc:HGNC:15802]	zf-GATA
ENSG00000145214	139.079.499.371.196	208.164.365.967.015	-0.581471267	0.193569573	1	DGKQ	4	958887	986895	-	4983	protein_coding	diacylglycerol kinase theta [Source:HGNC Symbol;Acc:HGNC:2856]	-
ENSG00000129932	118.372.954.203.359	812.891.292.483.452	0.542120867	0.19409519	1	DOHH	19	3490822	3500940	-	2031	protein_coding	deoxyhypusine hydroxylase [Source:HGNC Symbol;Acc:HGNC:28662]	-
ENSG00000135111	202.879.197.090.255	294.356.464.941.048	-0.536921852	0.194469768	1	TBX3	12	114670255	114684175	-	5960	protein_coding	T-box 3 [Source:HGNC Symbol;Acc:HGNC:11602]	T-box
ENSG00000203999	552.102.327.021.472	857.118.641.267.942	-0.633617364	0.194529561	1	LINC01270	20	50292720	50314922	+	3014	lincRNA	long intergenic non-protein coding RNA 1270 [Source:HGNC Symbol;Acc:HGNC:27658]	-
ENSG00000135835	307.925.968.040.033	508.599.910.622.124	-0.722027064	0.194918384	1	KIAA1614	1	180912897	180951614	+	10452	protein_coding	KIAA1614 [Source:HGNC Symbol;Acc:HGNC:29327]	-
ENSG00000227473	637.033.233.481.377	988.990.576.981.176	-0.633771592	0.19537633	1	TSSK5P	8	144141214	144143664	-	907	unitary_pseudogene	testis specific serine kinase 5, pseudogene [Source:HGNC Symbol;Acc:HGNC:31931]	-
ENSG00000025039	414.089.601.990.535	668.730.149.245.066	-0.690113856	0.195756274	1	RRAGD	6	89364636	89412270	-	5072	protein_coding	Ras related GTP binding D [Source:HGNC Symbol;Acc:HGNC:19903]	-
ENSG00000169991	334.420.566.597.182	490.747.043.708.899	-0.553181129	0.196043566	1	IFFO2	1	18904280	18956676	-	6179	protein_coding	intermediate filament family orphan 2 [Source:HGNC Symbol;Acc:HGNC:27006]	-
ENSG00000154310	286.693.242.033.493	480.341.630.018.613	-0.742434754	0.196410399	1	TNIK	3	171058414	171460408	-	11448	protein_coding	TRAF2 and NCK interacting kinase [Source:HGNC Symbol;Acc:HGNC:30765]	-
ENSG00000189223	286.693.242.033.493	480.341.630.018.613	-0.742434754	0.196410399	1	PAX8-AS1	2	113211522	113276581	+	17274	processed_transcript	PAX8 antisense RNA 1 [Source:HGNC Symbol;Acc:HGNC:49271]	-
ENSG00000100379	420.413.100.713.085	286.345.574.344.953	0.553807704	0.196463351	1	KCTD17	22	37051736	37063390	+	2786	protein_coding	potassium channel tetramerization domain containing 17 [Source:HGNC Symbol;Acc:HGNC:25705]	-
ENSG00000169710	188.196.303.749.157	130.195.208.311.069	0.531556745	0.19659605	1	FASN	17	82078338	82098294	-	9321	protein_coding	fatty acid synthase [Source:HGNC Symbol;Acc:HGNC:3594]	-
ENSG00000165424	37.582.437.934.921	550.089.405.446.799	-0.549488316	0.196645277	1	ZCCHC24	10	79382325	79445627	-	5051	protein_coding	zinc finger CCHC-type containing 24 [Source:HGNC Symbol;Acc:HGNC:26911]	-
ENSG00000188186	201.392.906.386.475	138.935.994.656.157	0.535543532	0.196806155	1	LAMTOR4	7	100148907	100155944	+	1936	protein_coding	late endosomal/lysosomal adaptor, MAPK and MTOR activator 4 [Source:HGNC Symbol;Acc:HGNC:33772]	-
ENSG00000169976	20.383.466.968.554	140.631.490.696.441	0.535431444	0.19685216	1	SF3B5	6	144094881	144095573	-	693	protein_coding	splicing factor 3b subunit 5 [Source:HGNC Symbol;Acc:HGNC:21083]	-
ENSG00000111665	141.728.950.985.402	976.789.243.260.764	0.536945562	0.197296969	1	CDCA3	12	6844793	6852066	-	5653	protein_coding	cell division cycle associated 3 [Source:HGNC Symbol;Acc:HGNC:14624]	-
ENSG00000197903	129.095.479.999.381	187.069.243.344.406	-0.535100197	0.19755623	1	HIST1H2BK	6	27146418	27146798	-	381	protein_coding	histone cluster 1 H2B family member k [Source:HGNC Symbol;Acc:HGNC:13954]	-
ENSG00000183696	835.512.862.594.105	573.637.961.670.598	0.542402057	0.198246966	1	UPP1	7	48088628	48108736	+	4580	protein_coding	uridine phosphorylase 1 [Source:HGNC Symbol;Acc:HGNC:12576]	-
ENSG00000231607	615.800.506.969.252	376.727.921.182.115	0.706782575	0.198671487	1	DLEU2	13	49956733	50125720	-	5388	antisense	deleted in lymphocytic leukemia 2 [Source:HGNC Symbol;Acc:HGNC:13748]	-
ENSG00000165490	102.983.866.364.543	668.730.149.245.066	0.621802542	0.199118494	1	DDIAS	11	82899975	82958277	+	5339	protein_coding	DNA damage induced apoptosis suppressor [Source:HGNC Symbol;Acc:HGNC:26351]	-
ENSG00000137267	295.140.026.223.907	199.686.885.446.081	0.563308234	0.199150703	1	TUBB2A	6	3153666	3157544	-	1748	protein_coding	tubulin beta 2A class IIa [Source:HGNC Symbol;Acc:HGNC:12412]	-
ENSG00000126653	121.031.682.959.124	180.848.039.742.016	-0.57900189	0.199196476	1	NSRP1	17	30115521	30186475	+	4806	protein_coding	nuclear speckle splicing regulatory protein 1 [Source:HGNC Symbol;Acc:HGNC:25305]	-
ENSG00000122912	155.004.043.151.658	102.666.827.199.434	0.593627906	0.199289857	1	SLC25A16	10	68477998	68527523	-	7865	protein_coding	solute carrier family 25 member 16 [Source:HGNC Symbol;Acc:HGNC:10986]	-
ENSG00000083828	849.360.495.161.083	129.041.212.927.682	-0.602801305	0.199310625	1	ZNF586	19	57769655	57819939	+	5480	protein_coding	zinc finger protein 586 [Source:HGNC Symbol;Acc:HGNC:25949]	zf-C2H2
ENSG00000203993	54.356.290.236.443	372.062.319.880.649	0.546717541	0.199313908	1	ARRDC1-AS1	9	137615332	137618906	-	2387	antisense	ARRDC1 antisense RNA 1 [Source:HGNC Symbol;Acc:HGNC:23395]	-
ENSG00000169131	424.705.965.503.901	25.427.530.890.285	0.736791602	0.199680211	1	ZNF354A	5	178711512	178730659	-	2984	protein_coding	zinc finger protein 354A [Source:HGNC Symbol;Acc:HGNC:11628]	zf-C2H2
ENSG00000188112	244.227.792.147.156	41.440.563.635.416	-0.760274011	0.199680211	1	C6orf132	6	42101119	42142620	-	6852	protein_coding	chromosome 6 open reading frame 132 [Source:HGNC Symbol;Acc:HGNC:21288]	-
ENSG00000244041	244.227.792.147.156	41.440.563.635.416	-0.760274011	0.199680211	1	LINC01011	6	2987967	2991173	+	2811	lincRNA	long intergenic non-protein coding RNA 1011 [Source:HGNC Symbol;Acc:HGNC:33812]	-
ENSG00000243232	583.951.417.072.501	35.788.906.202.721	0.704070399	0.200284616	1	PCDHAC2	5	140966470	141012347	+	6086	protein_coding	protocadherin alpha subfamily C, 2 [Source:HGNC Symbol;Acc:HGNC:8677]	-
ENSG00000172301	116.886.663.498.858	807.239.639.005.757	0.533957364	0.200558291	1	COPRS	17	31851871	31859291	-	1379	protein_coding	coordinator of PRMT5 and differentiation stimulator [Source:HGNC Symbol;Acc:HGNC:28848]	-
ENSG00000182463	14.226.440.813.477	210.990.192.801.845	-0.568274819	0.200893157	1	TSHZ2	20	52972358	53495330	+	12630	protein_coding	teashirt zinc finger homeobox 2 [Source:HGNC Symbol;Acc:HGNC:13010]	zf-C2H2
ENSG00000067113	132.709.681.831.411	197.803.000.882.315	-0.575436138	0.201066729	1	PLPP1	5	55424854	55534969	-	1935	protein_coding	phospholipid phosphatase 1 [Source:HGNC Symbol;Acc:HGNC:9228]	-
ENSG00000185561	806.895.043.280.328	122.447.616.601.401	-0.601101268	0.201319273	1	TLCD2	17	1702816	1710377	-	5884	protein_coding	TLC domain containing 2 [Source:HGNC Symbol;Acc:HGNC:33522]	-
ENSG00000167965	231.012.556.839.471	160.035.500.932.914	0.529537132	0.201338383	1	MLST8	16	2204248	2209453	+	4360	protein_coding	MTOR associated protein, LST8 homolog [Source:HGNC Symbol;Acc:HGNC:24825]	-
ENSG00000090971	649.726.524.328.962	447.417.700.155.635	0.538057882	0.2014305	1	NAT14	19	55485188	55487568	+	1979	protein_coding	N-acetyltransferase 14 (putative) [Source:HGNC Symbol;Acc:HGNC:28918]	-
ENSG00000137819	297.263.298.678.674	434.230.508.626.334	-0.546569977	0.201652776	1	PAQR5	15	69298947	69407780	+	6224	protein_coding	progestin and adipoQ receptor family member 5 [Source:HGNC Symbol;Acc:HGNC:29645]	-
ENSG00000265962	106.168.775.191.399	159.183.366.959.115	-0.583880008	0.201672456	1	GACAT2	18	8695856	8707621	-	818	antisense	gastric cancer associated transcript 2 [Source:HGNC Symbol;Acc:HGNC:50516]	-
ENSG00000121989	339.775.057.777.568	546.277.616.317.655	-0.683404103	0.20201549	1	ACVR2A	2	147844517	147930826	+	6448	protein_coding	activin A receptor type 2A [Source:HGNC Symbol;Acc:HGNC:173]	-
ENSG00000064300	339.775.057.777.568	546.277.616.317.655	-0.683404103	0.20201549	1	NGFR	17	49495293	49515008	+	4141	protein_coding	nerve growth factor receptor [Source:HGNC Symbol;Acc:HGNC:7809]	-
ENSG00000125772	700.731.412.617.521	107.376.539.029.767	-0.615025482	0.202632264	1	GPCPD1	20	5544404	5611026	-	7527	protein_coding	glycerophosphocholine phosphodiesterase 1 [Source:HGNC Symbol;Acc:HGNC:26957]	-
ENSG00000159251	21.551.730.890.767	14.505.423.236.247	0.570722967	0.202649293	1	ACTC1	15	34788095	34795726	-	4602	protein_coding	actin, alpha, cardiac muscle 1 [Source:HGNC Symbol;Acc:HGNC:143]	-
ENSG00000115339	212.378.708.081.418	35.788.906.202.721	-0.749987541	0.203331781	1	GALNT3	2	165747591	165794682	-	4686	protein_coding	polypeptide N-acetylgalactosaminyltransferase 3 [Source:HGNC Symbol;Acc:HGNC:4125]	-
ENSG00000101096	31.854.233.120.791	518.019.337.224.628	-0.699719611	0.203876179	1	NFATC2	20	51386957	51562831	-	8286	protein_coding	nuclear factor of activated T cells 2 [Source:HGNC Symbol;Acc:HGNC:7776]	RHD
ENSG00000176387	520.253.236.820.642	320.211.339.839.955	0.697672358	0.203876179	1	HSD11B2	16	67430652	67437553	+	2670	protein_coding	hydroxysteroid 11-beta dehydrogenase 2 [Source:HGNC Symbol;Acc:HGNC:5209]	-
ENSG00000097096	913.058.672.620.053	593.374.746.048.918	0.620503829	0.204212507	1	SYDE2	1	85156889	85201016	-	6405	protein_coding	synapse defective Rho GTPase homolog 2 [Source:HGNC Symbol;Acc:HGNC:25841]	-
ENSG00000183298	1.157.235.016.294	173.312.501.413.656	-0.582282124	0.204409168	1	RPSAP19	1	101786340	101787219	-	880	processed_pseudogene	ribosomal protein SA pseudogene 19 [Source:HGNC Symbol;Acc:HGNC:36508]	-
ENSG00000143153	574.345.709.352.148	82.514.091.932.474	-0.522713764	0.204674214	1	ATP1B1	1	169105697	169132722	+	2962	protein_coding	ATPase Na+/K+ transporting subunit beta 1 [Source:HGNC Symbol;Acc:HGNC:804]	-
ENSG00000087299	368.392.925.782.899	535.960.271.707.163	-0.540761262	0.205327562	1	L2HGDH	14	50237563	50312229	-	6560	protein_coding	L-2-hydroxyglutarate dehydrogenase [Source:HGNC Symbol;Acc:HGNC:20499]	-
ENSG00000112514	697.814.001.359.262	485.947.517.340.871	0.522028277	0.205426538	1	CUTA	6	33416442	33418317	-	1876	protein_coding	cutA divalent cation tolerance homolog [Source:HGNC Symbol;Acc:HGNC:21101]	-
ENSG00000196505	121.031.682.959.124	179.906.097.452.581	-0.571473425	0.205627205	1	GDAP2	1	117863485	117929621	-	10487	protein_coding	ganglioside induced differentiation associated protein 2 [Source:HGNC Symbol;Acc:HGNC:18010]	-
ENSG00000178605	228.146.139.053.772	158.622.587.566.308	0.52431775	0.205836679	1	GTPBP6	X	304529	318819	-	2964	protein_coding	GTP binding protein 6 (putative) [Source:HGNC Symbol;Acc:HGNC:30189]	-
ENSG00000133069	144.387.680.641.623	960.732.305.482.644	0.586990323	0.20636288	1	TMCC2	1	205227946	205285632	+	5822	protein_coding	transmembrane and coiled-coil domain family 2 [Source:HGNC Symbol;Acc:HGNC:24239]	-
ENSG00000274964	53.133.644.289.111	122.403.094.110.333	-118.703.876.871.727	0.20649244	1	AC026356.1	12	32339368	32340724	+	1357	sense_intronic	novel transcript, sense intronic to BICD1	-
ENSG00000198838	53.133.644.289.111	122.403.094.110.333	-118.703.876.871.727	0.20649244	1	RYR3	15	33310945	33866121	+	20370	protein_coding	ryanodine receptor 3 [Source:HGNC Symbol;Acc:HGNC:10485]	-
ENSG00000166839	53.133.644.289.111	122.403.094.110.333	-118.703.876.871.727	0.20649244	1	ANKDD1A	15	64911902	64958691	+	5033	protein_coding	ankyrin repeat and death domain containing 1A [Source:HGNC Symbol;Acc:HGNC:28002]	-
ENSG00000198754	53.133.644.289.111	122.403.094.110.333	-118.703.876.871.727	0.20649244	1	OXCT2	1	39769523	39771348	-	1826	protein_coding	3-oxoacid CoA-transferase 2 [Source:HGNC Symbol;Acc:HGNC:18606]	-
ENSG00000163072	53.133.644.289.111	122.403.094.110.333	-118.703.876.871.727	0.20649244	1	NOSTRIN	2	168786539	168865514	+	5248	protein_coding	nitric oxide synthase trafficking [Source:HGNC Symbol;Acc:HGNC:20203]	-
ENSG00000285867	53.133.644.289.111	122.403.094.110.333	-118.703.876.871.727	0.20649244	1	BX470102.2	1	153586813	153606283	-	3176	lincRNA	Novel transcript	-
ENSG00000151715	53.133.644.289.111	122.403.094.110.333	-118.703.876.871.727	0.20649244	1	TMEM45B	11	129815819	129860003	+	3027	protein_coding	transmembrane protein 45B [Source:HGNC Symbol;Acc:HGNC:25194]	-
ENSG00000135636	116.831.514.007.446	470.471.180.194.043	128.769.111.080.464	0.20649244	1	DYSF	2	71453722	71686768	+	8389	protein_coding	dysferlin [Source:HGNC Symbol;Acc:HGNC:3097]	-
ENSG00000158023	116.831.514.007.446	470.471.180.194.043	128.769.111.080.464	0.20649244	1	WDR66	12	121918592	122003927	+	15385	protein_coding	WD repeat domain 66 [Source:HGNC Symbol;Acc:HGNC:28506]	-
ENSG00000134668	116.831.514.007.446	470.471.180.194.043	128.769.111.080.464	0.20649244	1	SPOCD1	1	31790422	31816051	-	7085	protein_coding	SPOC domain containing 1 [Source:HGNC Symbol;Acc:HGNC:26338]	-
ENSG00000231367	116.831.514.007.446	470.471.180.194.043	128.769.111.080.464	0.20649244	1	LINC02613	2	38406719	38515740	-	1768	lincRNA	long intergenic non-protein coding RNA 2613 [Source:HGNC Symbol;Acc:HGNC:54068]	-
ENSG00000268350	116.831.514.007.446	470.471.180.194.043	128.769.111.080.464	0.20649244	1	FAM156A	X	52926402	52995472	-	6608	protein_coding	family with sequence similarity 156 member A [Source:HGNC Symbol;Acc:HGNC:30114]	-
ENSG00000099977	116.831.514.007.446	470.471.180.194.043	128.769.111.080.464	0.20649244	1	DDT	22	23971365	23979828	-	1503	protein_coding	D-dopachrome tautomerase [Source:HGNC Symbol;Acc:HGNC:2732]	-
ENSG00000240914	116.831.514.007.446	470.471.180.194.043	128.769.111.080.464	0.20649244	1	RPL15P2	14	94800849	94801463	-	615	processed_pseudogene	ribosomal protein L15 pseudogene 2 [Source:HGNC Symbol;Acc:HGNC:19803]	-
ENSG00000144395	116.831.514.007.446	470.471.180.194.043	128.769.111.080.464	0.20649244	1	CCDC150	2	196639554	196763490	+	9678	protein_coding	coiled-coil domain containing 150 [Source:HGNC Symbol;Acc:HGNC:26834]	-
ENSG00000151632	121.031.682.959.124	800.602.095.512.331	0.595318092	0.206535678	1	AKR1C2	10	4987400	5018031	-	6461	protein_coding	aldo-keto reductase family 1 member C2 [Source:HGNC Symbol;Acc:HGNC:385]	-
ENSG00000162755	976.756.849.688.228	640.471.873.597.699	0.607712296	0.206564697	1	KLHDC9	1	161098361	161100346	+	1720	protein_coding	kelch domain containing 9 [Source:HGNC Symbol;Acc:HGNC:28489]	-
ENSG00000113272	219.763.853.848.025	148.822.001.604.236	0.561895058	0.206706324	1	THG1L	5	157731420	157741449	+	2998	protein_coding	tRNA-histidine guanylyltransferase 1 like [Source:HGNC Symbol;Acc:HGNC:26053]	-
ENSG00000260750	849.360.495.161.083	555.697.042.460.961	0.610746495	0.207226901	1	AC092720.1	16	87492555	87515635	+	1356	lincRNA	novel transcript	-
ENSG00000184949	169.913.271.936.397	301.372.476.419.181	-0.822821895	0.207264069	1	FAM227A	22	38578120	38656629	-	10778	protein_coding	family with sequence similarity 227 member A [Source:HGNC Symbol;Acc:HGNC:44197]	-
ENSG00000219891	169.913.271.936.397	301.372.476.419.181	-0.822821895	0.207264069	1	ZSCAN12P1	6	28091154	28093664	+	1657	transcribed_unprocessed_pseudogene	zinc finger and SCAN domain containing 12 pseudogene 1 [Source:HGNC Symbol;Acc:HGNC:13850]	-
ENSG00000224177	169.913.271.936.397	301.372.476.419.181	-0.822821895	0.207264069	1	LINC00570	2	11393981	11403077	+	1650	lincRNA	long intergenic non-protein coding RNA 570 [Source:HGNC Symbol;Acc:HGNC:43717]	-
ENSG00000258741	297.309.604.974.367	169.500.353.629.555	0.805473715	0.207264069	1	H2AFVP1	15	92715710	92734195	-	790	transcribed_processed_pseudogene	H2A histone family member V pseudogene 1 [Source:HGNC Symbol;Acc:HGNC:31026]	-
ENSG00000167525	297.309.604.974.367	169.500.353.629.555	0.805473715	0.207264069	1	PROCA1	17	28703197	28711854	-	4829	protein_coding	protein interacting with cyclin A1 [Source:HGNC Symbol;Acc:HGNC:28600]	-
ENSG00000131069	949.107.937.926.969	658.412.764.000.683	0.527477638	0.207508942	1	ACSS2	20	34872146	34927962	+	5248	protein_coding	acyl-CoA synthetase short chain family member 2 [Source:HGNC Symbol;Acc:HGNC:15814]	-
ENSG00000180537	290.464.184.984.786	416.620.568.195.835	-0.52035926	0.207692414	1	RNF182	6	13924446	13980310	+	4098	protein_coding	ring finger protein 182 [Source:HGNC Symbol;Acc:HGNC:28522]	-
ENSG00000167157	449.077.278.707.092	308.952.188.621.975	0.539359102	0.207778075	1	PRRX2	9	129665647	129722674	+	1305	protein_coding	paired related homeobox 2 [Source:HGNC Symbol;Acc:HGNC:21338]	Homeobox
ENSG00000140015	456.555.056.029.091	715.827.274.072.574	-0.647658234	0.20786557	1	KCNH5	14	62699464	63102037	-	12313	protein_coding	potassium voltage-gated channel subfamily H member 5 [Source:HGNC Symbol;Acc:HGNC:6254]	-
ENSG00000227063	138.017.863.115.763	203.454.654.569.647	-0.559521456	0.208003105	1	RPL41P1	20	21755270	21755350	+	81	processed_pseudogene	ribosomal protein L41 pseudogene 1 [Source:HGNC Symbol;Acc:HGNC:10356]	-
ENSG00000237886	148.680.561.300.747	273.114.177.660.265	-0.872560966	0.209224384	1	NALT1	9	136546212	136549893	+	1088	antisense	NOTCH1 associated lncRNA in T cell acute lymphoblastic leukemia 1 [Source:HGNC Symbol;Acc:HGNC:51192]	-
ENSG00000146426	276.076.879.244.421	150.661.458.114.307	0.867630467	0.209224384	1	TIAM2	6	154832697	155257723	+	11532	protein_coding	T cell lymphoma invasion and metastasis 2 [Source:HGNC Symbol;Acc:HGNC:11806]	-
ENSG00000188191	110.516.846.193.528	768.620.006.902.266	0.523836688	0.209263449	1	PRKAR1B	7	549197	727650	-	4491	protein_coding	protein kinase cAMP-dependent type I regulatory subunit beta [Source:HGNC Symbol;Acc:HGNC:9390]	-
ENSG00000135643	902.442.309.738.643	134.692.866.877.701	-0.577243744	0.209658258	1	KCNMB4	12	70366290	70434292	+	4860	protein_coding	potassium calcium-activated channel subfamily M regulatory beta subunit 4 [Source:HGNC Symbol;Acc:HGNC:6289]	-
ENSG00000124920	435.322.329.016.715	687.568.999.352.699	-0.658179365	0.209744046	1	MYRF	11	61752642	61788518	+	10680	protein_coding	myelin regulatory factor [Source:HGNC Symbol;Acc:HGNC:1181]	NDT80/PhoG
ENSG00000271335	435.322.329.016.715	687.568.999.352.699	-0.658179365	0.209744046	1	AL117336.2	10	35314552	35336401	-	1412	antisense	novel transcript, antisense to CCNY	-
ENSG00000181404	562.718.690.388.804	348.469.631.997.272	0.689085927	0.210444618	1	WASHC1	9	14475	73865	-	2316	protein_coding	WASH complex subunit 1 [Source:HGNC Symbol;Acc:HGNC:24361]	-
ENSG00000111678	120.071.572.151.327	836.439.848.638.329	0.521481051	0.21058178	1	C12orf57	12	6942978	6946003	+	1806	protein_coding	chromosome 12 open reading frame 57 [Source:HGNC Symbol;Acc:HGNC:29521]	-
ENSG00000204520	243.009.046.090.586	169.643.311.825.395	0.518466233	0.210699125	1	MICA	6	31399784	31415315	+	2370	protein_coding	MHC class I polypeptide-related sequence A [Source:HGNC Symbol;Acc:HGNC:7090]	-
ENSG00000130244	365.208.017.111.058	251.493.710.525.419	0.537925051	0.210893052	1	FAM98C	19	38403135	38409088	+	4598	protein_coding	family with sequence similarity 98 member C [Source:HGNC Symbol;Acc:HGNC:27119]	-
ENSG00000221817	127.447.859.684.979	235.436.437.290.464	-0.879877386	0.211032437	1	PPP3CB-AS1	10	73495525	73520070	+	5687	processed_transcript	PPP3CB antisense RNA 1 (head to head) [Source:HGNC Symbol;Acc:HGNC:50750]	-
ENSG00000260266	127.447.859.684.979	235.436.437.290.464	-0.879877386	0.211032437	1	PPIAP46	15	74350768	74364620	+	3702	transcribed_processed_pseudogene	peptidylprolyl isomerase A pseudogene 46 [Source:HGNC Symbol;Acc:HGNC:53670]	-
ENSG00000267904	127.447.859.684.979	235.436.437.290.464	-0.879877386	0.211032437	1	AC024075.1	19	16639967	16640668	-	546	sense_intronic	novel transcript, sense intronic C19orf42	-
ENSG00000197978	127.447.859.684.979	235.436.437.290.464	-0.879877386	0.211032437	1	GOLGA6L9	15	82430018	82439153	+	6576	protein_coding	golgin A6 family-like 9 [Source:HGNC Symbol;Acc:HGNC:37229]	-
ENSG00000213123	244.227.792.147.156	13.182.255.218.893	0.882553021	0.211032437	1	TCTEX1D2	3	196291219	196318299	-	1246	protein_coding	Tctex1 domain containing 2 [Source:HGNC Symbol;Acc:HGNC:28482]	-
ENSG00000197457	127.447.859.684.979	235.436.437.290.464	-0.879877386	0.211032437	1	STMN3	20	63639705	63657682	-	3029	protein_coding	stathmin 3 [Source:HGNC Symbol;Acc:HGNC:15926]	-
ENSG00000198799	129.524.773.054.738	19.215.134.718.265	-0.568656334	0.21133626	1	LRIG2	1	113073198	113132260	+	12467	protein_coding	leucine rich repeats and immunoglobulin like domains 2 [Source:HGNC Symbol;Acc:HGNC:20889]	-
ENSG00000254901	192.161.311.686.595	129.983.155.255.353	0.563452735	0.21133626	1	BORCS8	19	19176903	19192591	-	5372	protein_coding	BLOC-1 related complex subunit 8 [Source:HGNC Symbol;Acc:HGNC:37247]	-
ENSG00000130726	155.572.222.809.421	108.916.733.024.858	0.514352799	0.211486929	1	TRIM28	19	58544064	58550722	+	4306	protein_coding	tripartite motif containing 28 [Source:HGNC Symbol;Acc:HGNC:16384]	-
ENSG00000143257	148.680.561.300.747	753.057.133.080.573	0.968301878	0.211732599	1	NR1I3	1	161229666	161238302	-	3305	protein_coding	nuclear receptor subfamily 1 group I member 3 [Source:HGNC Symbol;Acc:HGNC:7969]	THR-like
ENSG00000243725	148.680.561.300.747	753.057.133.080.573	0.968301878	0.211732599	1	TTC4	1	54715861	54742657	+	3488	protein_coding	tetratricopeptide repeat domain 4 [Source:HGNC Symbol;Acc:HGNC:12394]	-
ENSG00000137474	148.680.561.300.747	753.057.133.080.573	0.968301878	0.211732599	1	MYO7A	11	77128246	77215241	+	10165	protein_coding	myosin VIIA [Source:HGNC Symbol;Acc:HGNC:7606]	-
ENSG00000226688	148.680.561.300.747	753.057.133.080.573	0.968301878	0.211732599	1	ENTPD1-AS1	10	95753206	96090238	-	12528	antisense	ENTPD1 antisense RNA 1 [Source:HGNC Symbol;Acc:HGNC:45203]	-
ENSG00000167232	148.680.561.300.747	753.057.133.080.573	0.968301878	0.211732599	1	ZNF91	19	23304991	23395471	-	10308	protein_coding	zinc finger protein 91 [Source:HGNC Symbol;Acc:HGNC:13166]	zf-C2H2
novel.59	148.680.561.300.747	753.057.133.080.573	0.968301878	0.211732599	1	-	5	42985120	42993421	-	3044	-	- && Q96MD7.1 RecName: Full=Uncharacterized protein C9orf85 && -	-
ENSG00000145362	148.680.561.300.747	753.057.133.080.573	0.968301878	0.211732599	1	ANK2	4	112818109	113383740	+	18224	protein_coding	ankyrin 2 [Source:HGNC Symbol;Acc:HGNC:493]	-
ENSG00000227388	148.680.561.300.747	753.057.133.080.573	0.968301878	0.211732599	1	AL133410.1	9	35772163	35790432	+	952	lincRNA	novel transcript	-
ENSG00000197106	148.680.561.300.747	753.057.133.080.573	0.968301878	0.211732599	1	SLC6A17	1	110150494	110202202	+	6636	protein_coding	solute carrier family 6 member 17 [Source:HGNC Symbol;Acc:HGNC:31399]	-
ENSG00000246465	148.680.561.300.747	658.862.049.862.282	115.759.376.139.548	0.211732599	1	AC138904.1	16	28284885	28292064	-	2481	lincRNA	novel transcript LOC100506705	-
ENSG00000199753	148.680.561.300.747	658.862.049.862.282	115.759.376.139.548	0.211732599	1	SNORD104	17	64146083	64146152	+	70	snoRNA	small nucleolar RNA, C/D box 104 [Source:HGNC Symbol;Acc:HGNC:32768]	-
ENSG00000204282	148.680.561.300.747	658.862.049.862.282	115.759.376.139.548	0.211732599	1	TNRC6C-AS1	17	78107398	78111799	-	4402	processed_transcript	TNRC6C antisense RNA 1 [Source:HGNC Symbol;Acc:HGNC:44360]	-
ENSG00000150750	148.680.561.300.747	658.862.049.862.282	115.759.376.139.548	0.211732599	1	C11orf53	11	111245805	111286401	+	1264	protein_coding	chromosome 11 open reading frame 53 [Source:HGNC Symbol;Acc:HGNC:30527]	-
ENSG00000159256	109.353.684.010.884	725.246.698.869.404	0.591458463	0.211826459	1	MORC3	21	36320189	36386148	+	6408	protein_coding	MORC family CW-type zinc finger 3 [Source:HGNC Symbol;Acc:HGNC:23572]	-
ENSG00000135454	308.941.297.175.158	211.932.135.079.546	0.543406583	0.21197834	1	B4GALNT1	12	57623409	57633239	-	7888	protein_coding	beta-1,4-N-acetyl-galactosaminyltransferase 1 [Source:HGNC Symbol;Acc:HGNC:4117]	-
ENSG00000227615	14.226.440.813.477	209.106.308.245.583	-0.555343445	0.212205709	1	AP001324.1	11	74745716	74746114	-	399	processed_pseudogene	ribosomal protein S12 (RPS12) pseudogene	-
ENSG00000231419	121.031.682.959.124	178.964.155.162.699	-0.563905468	0.212243931	1	LINC00689	7	159006522	159030195	+	9158	processed_transcript	long intergenic non-protein coding RNA 689 [Source:HGNC Symbol;Acc:HGNC:27217]	-
ENSG00000213790	106.215.173.234.147	207.178.123.171.576	-0.956727837	0.212448195	1	OLA1P1	22	42107765	42108953	-	1189	processed_pseudogene	Obg-like ATPase 1 pseudogene 1 [Source:HGNC Symbol;Acc:HGNC:45274]	-
ENSG00000279069	212.378.708.081.418	11.298.363.169.587	0.902159351	0.212448195	1	AC015813.5	17	58006674	58008187	+	1514	TEC	novel transcript	-
ENSG00000228327	106.215.173.234.147	207.178.123.171.576	-0.956727837	0.212448195	1	AL669831.1	1	725885	778626	-	6432	transcribed_unprocessed_pseudogene	general transcription factor IIi (GTF2I) pseudogene	-
ENSG00000128710	106.215.173.234.147	207.178.123.171.576	-0.956727837	0.212448195	1	HOXD10	2	176108790	176119942	+	2692	protein_coding	homeobox D10 [Source:HGNC Symbol;Acc:HGNC:5133]	Homeobox
ENSG00000089820	106.215.173.234.147	207.178.123.171.576	-0.956727837	0.212448195	1	ARHGAP4	X	153907367	153934999	-	5580	protein_coding	Rho GTPase activating protein 4 [Source:HGNC Symbol;Acc:HGNC:674]	-
novel.52	106.215.173.234.147	207.178.123.171.576	-0.956727837	0.212448195	1	-	22	35572724	35587590	-	390	-	- && - && -	-
ENSG00000164532	212.378.708.081.418	11.298.363.169.587	0.902159351	0.212448195	1	TBX20	7	35202430	35254147	-	1875	protein_coding	T-box 20 [Source:HGNC Symbol;Acc:HGNC:11598]	T-box
novel.19	106.215.173.234.147	207.178.123.171.576	-0.956727837	0.212448195	1	-	14	104293845	104294918	+	612	-	- && - && -	-
ENSG00000136052	488.404.146.481.969	762.924.397.555.017	-0.642385057	0.212508744	1	SLC41A2	12	104802553	104958744	-	5151	protein_coding	solute carrier family 41 member 2 [Source:HGNC Symbol;Acc:HGNC:31045]	-
ENSG00000160072	286.960.785.469.186	200.727.405.885.136	0.515582956	0.212721693	1	ATAD3B	1	1471769	1497848	+	7682	protein_coding	ATPase family, AAA domain containing 3B [Source:HGNC Symbol;Acc:HGNC:24007]	-
ENSG00000134830	329.158.694.459.061	527.438.763.704.467	-0.67852883	0.212753052	1	C5AR2	19	47332147	47347327	+	6802	protein_coding	complement component 5a receptor 2 [Source:HGNC Symbol;Acc:HGNC:4527]	-
ENSG00000213862	153.942.406.902.364	226.061.269.213.081	-0.554029663	0.212940477	1	AC044787.1	15	47730144	47730935	-	792	processed_pseudogene	ribosomal protein L7a (RPL7A) pseudogene	-
ENSG00000127311	562.718.690.388.804	857.118.641.267.942	-0.606198015	0.212941654	1	HELB	12	66302545	66347645	+	13796	protein_coding	DNA helicase B [Source:HGNC Symbol;Acc:HGNC:17196]	-
ENSG00000198406	84.982.514.022.368	178.919.798.351.104	-106.433.080.567.907	0.213002714	1	BZW1P2	3	116645902	116646727	-	826	processed_pseudogene	basic leucine zipper and W2 domains 1 pseudogene 2 [Source:HGNC Symbol;Acc:HGNC:33954]	-
ENSG00000281571	84.982.514.022.368	178.919.798.351.104	-106.433.080.567.907	0.213002714	1	AC241585.2	1	145214851	145215938	+	1088	TEC	TEC	-
ENSG00000132031	84.982.514.022.368	178.919.798.351.104	-106.433.080.567.907	0.213002714	1	MATN3	2	19992052	20012668	-	3151	protein_coding	matrilin 3 [Source:HGNC Symbol;Acc:HGNC:6909]	-
ENSG00000183153	84.982.514.022.368	178.919.798.351.104	-106.433.080.567.907	0.213002714	1	GJD3	17	40362931	40363815	-	885	protein_coding	gap junction protein delta 3 [Source:HGNC Symbol;Acc:HGNC:19147]	-
ENSG00000054967	293.016.753.768.863	201.570.770.008.513	0.539357924	0.213214578	1	RELT	11	73376399	73397474	+	6187	protein_coding	RELT, TNF receptor [Source:HGNC Symbol;Acc:HGNC:13764]	-
ENSG00000063241	243.327.536.955.657	170.208.477.171.989	0.515557745	0.213252828	1	ISOC2	19	55452985	55462343	-	4408	protein_coding	isochorismatase domain containing 2 [Source:HGNC Symbol;Acc:HGNC:26278]	-
ENSG00000142409	162.324.693.598.934	113.409.359.821.848	0.517284174	0.213395633	1	ZNF787	19	56087366	56121295	-	3686	protein_coding	zinc finger protein 787 [Source:HGNC Symbol;Acc:HGNC:26998]	zf-C2H2
ENSG00000142546	317.960.563.000.824	22.258.046.594.863	0.5144911	0.213409941	1	NOSIP	19	49555711	49590262	-	4248	protein_coding	nitric oxide synthase interacting protein [Source:HGNC Symbol;Acc:HGNC:17946]	-
ENSG00000232112	443.769.097.598.389	307.068.304.101.187	0.531029452	0.213726116	1	TMA7	3	48440257	48444208	+	1139	protein_coding	translation machinery associated 7 homolog [Source:HGNC Symbol;Acc:HGNC:26932]	-
ENSG00000121653	403.473.238.480.181	631.052.448.242.429	-0.643976955	0.213928182	1	MAPK8IP1	11	45885651	45906465	+	3498	protein_coding	mitogen-activated protein kinase 8 interacting protein 1 [Source:HGNC Symbol;Acc:HGNC:6882]	-
ENSG00000242802	963.970.844.977.426	672.541.897.712.911	0.519266304	0.214081082	1	AP5Z1	7	4775615	4794397	+	8398	protein_coding	adaptor related protein complex 5 subunit zeta 1 [Source:HGNC Symbol;Acc:HGNC:22197]	-
ENSG00000129158	152.880.770.652.707	10.360.876.956.945	0.560584997	0.214451934	1	SERGEF	11	17788048	18013047	-	3387	protein_coding	secretion regulating guanine nucleotide exchange factor [Source:HGNC Symbol;Acc:HGNC:17499]	-
ENSG00000279457	123.154.955.486.553	81.944.094.424.541	0.586882501	0.214770143	1	WASH9P	1	185217	195411	-	1397	unprocessed_pseudogene	WAS protein family homolog 9, pseudogene [Source:HGNC Symbol;Acc:HGNC:53981]	-
ENSG00000137038	132.492.715.894.912	925.924.361.998.759	0.516875058	0.214879669	1	DMAC1	9	7796500	7888380	-	2728	protein_coding	distal membrane arm assembly complex 1 [Source:HGNC Symbol;Acc:HGNC:30536]	-
ENSG00000135617	88.647.140.106.561	617.909.247.345.042	0.520571127	0.215594026	1	PRADC1	2	73228010	73233239	-	1404	protein_coding	protease associated domain containing 1 [Source:HGNC Symbol;Acc:HGNC:16047]	-
ENSG00000135373	222.995.068.980.313	367.308.491.749.124	-0.717345827	0.215634967	1	EHF	11	34621093	34661057	+	4386	protein_coding	ETS homologous factor [Source:HGNC Symbol;Acc:HGNC:3246]	ETS
ENSG00000184497	371.624.148.013.117	216.597.562.230.101	0.774851299	0.215634967	1	TMEM255B	13	113759240	113816995	+	7287	protein_coding	transmembrane protein 255B [Source:HGNC Symbol;Acc:HGNC:28297]	-
ENSG00000185803	293.861.420.878.691	206.096.476.676.771	0.511784106	0.216027505	1	SLC52A2	8	144354135	144361286	+	3077	protein_coding	solute carrier family 52 member 2 [Source:HGNC Symbol;Acc:HGNC:30224]	-
ENSG00000166046	382.240.511.486.075	60.279.417.171.932	-0.655776598	0.21626699	1	TCP11L2	12	106301929	106347003	+	6616	protein_coding	t-complex 11 like 2 [Source:HGNC Symbol;Acc:HGNC:28627]	-
ENSG00000185352	658.265.959.925.882	998.410.000.767.415	-0.600214653	0.216565819	1	HS6ST3	13	96090839	96839562	+	7806	protein_coding	heparan sulfate 6-O-sulfotransferase 3 [Source:HGNC Symbol;Acc:HGNC:19134]	-
ENSG00000156030	935.306.667.093.948	133.661.118.086.132	-0.515023898	0.216575081	1	ELMSAN1	14	73715122	73790285	-	13484	protein_coding	ELM2 and Myb/SANT domain containing 1 [Source:HGNC Symbol;Acc:HGNC:19853]	-
ENSG00000109220	583.951.417.072.501	894.796.337.754.003	-0.61484751	0.216701676	1	CHIC2	4	54009789	54064605	-	1233	protein_coding	cysteine rich hydrophobic domain 2 [Source:HGNC Symbol;Acc:HGNC:1935]	-
ENSG00000188910	229.318.579.955.176	331.558.802.843.128	-0.531723153	0.21673418	1	GJB3	1	34781214	34786369	+	2362	protein_coding	gap junction protein beta 3 [Source:HGNC Symbol;Acc:HGNC:4285]	-
ENSG00000224546	520.253.236.820.642	800.602.095.512.331	-0.620892375	0.216759357	1	EIF4BP3	9	96146007	96147856	+	1850	processed_pseudogene	eukaryotic translation initiation factor 4B pseudogene 3 [Source:HGNC Symbol;Acc:HGNC:37936]	-
ENSG00000225439	796.278.680.277.726	518.019.337.224.628	0.618826487	0.216759357	1	BOLA3-AS1	2	74148009	74150061	+	1834	antisense	BOLA3 divergent transcript [Source:HGNC Symbol;Acc:HGNC:42922]	-
ENSG00000167107	466.063.458.251.344	66.877.412.872.321	-0.520902046	0.216847862	1	ACSF2	17	50426158	50474845	+	5797	protein_coding	acyl-CoA synthetase family member 2 [Source:HGNC Symbol;Acc:HGNC:26101]	-
ENSG00000178974	285.585.300.173.939	412.565.836.812.507	-0.53055176	0.21695772	1	FBXO34	14	55271421	55361918	+	4017	protein_coding	F-box protein 34 [Source:HGNC Symbol;Acc:HGNC:20201]	-
ENSG00000261819	212.852.731.043.676	658.862.049.862.282	-157.943.818.083.204	0.217137789	1	AC138932.3	16	14988259	14990160	-	1902	processed_pseudogene	novel pseudogene KIAA2013	-
ENSG00000073282	212.852.731.043.676	658.862.049.862.282	-157.943.818.083.204	0.217137789	1	TP63	3	189631389	189897276	+	7478	protein_coding	tumor protein p63 [Source:HGNC Symbol;Acc:HGNC:15979]	P53
ENSG00000104888	212.852.731.043.676	658.862.049.862.282	-157.943.818.083.204	0.217137789	1	SLC17A7	19	49429401	49442360	-	5989	protein_coding	solute carrier family 17 member 7 [Source:HGNC Symbol;Acc:HGNC:16704]	-
ENSG00000226853	743.662.018.846.087	187.880.744.906.349	191.143.239.630.305	0.217137789	1	AC010894.2	2	174487389	174488386	+	791	lincRNA	novel transcript	-
ENSG00000200913	212.852.731.043.676	658.862.049.862.282	-157.943.818.083.204	0.217137789	1	SNORD46	1	44776490	44776593	+	104	snoRNA	small nucleolar RNA, C/D box 46 [Source:HGNC Symbol;Acc:HGNC:10186]	-
ENSG00000165028	743.662.018.846.087	187.880.744.906.349	191.143.239.630.305	0.217137789	1	NIPSNAP3B	9	104764129	104777764	+	5630	protein_coding	nipsnap homolog 3B [Source:HGNC Symbol;Acc:HGNC:23641]	-
ENSG00000115594	212.852.731.043.676	658.862.049.862.282	-157.943.818.083.204	0.217137789	1	IL1R1	2	102064544	102179874	+	7123	protein_coding	interleukin 1 receptor type 1 [Source:HGNC Symbol;Acc:HGNC:5993]	-
ENSG00000231050	743.662.018.846.087	187.880.744.906.349	191.143.239.630.305	0.217137789	1	AL109917.1	1	1891471	1892658	+	906	antisense	novel transcript	-
ENSG00000283491	743.662.018.846.087	187.880.744.906.349	191.143.239.630.305	0.217137789	1	AC017104.5	2	231497090	231507256	-	639	unprocessed_pseudogene	nucleolin (NCL) pseudogene	-
ENSG00000273891	212.852.731.043.676	658.862.049.862.282	-157.943.818.083.204	0.217137789	1	AL731566.1	10	121965764	121967700	+	1937	antisense	novel transcript, antisense to NSMCE4A	-
ENSG00000276603	212.852.731.043.676	658.862.049.862.282	-157.943.818.083.204	0.217137789	1	AL109614.1	20	37526642	37527060	-	419	sense_intronic	novel transcript, sense intronic to BLCAP	-
ENSG00000102575	743.662.018.846.087	187.880.744.906.349	191.143.239.630.305	0.217137789	1	ACP5	19	11574660	11579008	-	2919	protein_coding	acid phosphatase 5, tartrate resistant [Source:HGNC Symbol;Acc:HGNC:124]	-
ENSG00000144893	212.852.731.043.676	658.862.049.862.282	-157.943.818.083.204	0.217137789	1	MED12L	3	151085697	151437072	+	12619	protein_coding	mediator complex subunit 12 like [Source:HGNC Symbol;Acc:HGNC:16050]	-
ENSG00000280138	212.852.731.043.676	658.862.049.862.282	-157.943.818.083.204	0.217137789	1	AC027290.2	12	122870059	122888720	-	18662	TEC	novel transcript	-
ENSG00000224418	743.662.018.846.087	187.880.744.906.349	191.143.239.630.305	0.217137789	1	STK24-AS1	13	98577244	98578830	+	1278	antisense	STK24 antisense RNA 1 [Source:HGNC Symbol;Acc:HGNC:39935]	-
ENSG00000113396	743.662.018.846.087	187.880.744.906.349	191.143.239.630.305	0.217137789	1	SLC27A6	5	128538013	129033642	+	3133	protein_coding	solute carrier family 27 member 6 [Source:HGNC Symbol;Acc:HGNC:11000]	-
ENSG00000258439	212.852.731.043.676	658.862.049.862.282	-157.943.818.083.204	0.217137789	1	AC007956.1	14	74658049	74658590	+	542	processed_pseudogene	ribosomal protein S2 (RPS2) pseudogene	-
ENSG00000266904	212.852.731.043.676	658.862.049.862.282	-157.943.818.083.204	0.217137789	1	LINC00663	19	19757366	19776423	-	4334	lincRNA	long intergenic non-protein coding RNA 663 [Source:HGNC Symbol;Acc:HGNC:28609]	-
ENSG00000169403	743.662.018.846.087	187.880.744.906.349	191.143.239.630.305	0.217137789	1	PTAFR	1	28147166	28193936	-	4208	protein_coding	platelet activating factor receptor [Source:HGNC Symbol;Acc:HGNC:9582]	-
ENSG00000135960	212.852.731.043.676	658.862.049.862.282	-157.943.818.083.204	0.217137789	1	EDAR	2	108894471	108989372	-	4426	protein_coding	ectodysplasin A receptor [Source:HGNC Symbol;Acc:HGNC:2895]	-
ENSG00000176533	212.852.731.043.676	658.862.049.862.282	-157.943.818.083.204	0.217137789	1	GNG7	19	2511219	2702694	-	4546	protein_coding	G protein subunit gamma 7 [Source:HGNC Symbol;Acc:HGNC:4410]	-
ENSG00000213316	212.852.731.043.676	658.862.049.862.282	-157.943.818.083.204	0.217137789	1	LTC4S	5	179793980	179796647	+	1192	protein_coding	leukotriene C4 synthase [Source:HGNC Symbol;Acc:HGNC:6719]	-
ENSG00000267342	212.852.731.043.676	658.862.049.862.282	-157.943.818.083.204	0.217137789	1	AC087289.3	17	75897060	75900148	+	1419	antisense	novel transcript, antisense to MRPL38	-
ENSG00000259728	212.852.731.043.676	658.862.049.862.282	-157.943.818.083.204	0.217137789	1	LINC00933	15	84570649	84580175	+	3000	transcribed_unprocessed_pseudogene	long intergenic non-protein coding RNA 933 [Source:HGNC Symbol;Acc:HGNC:48625]	-
ENSG00000162461	743.662.018.846.087	187.880.744.906.349	191.143.239.630.305	0.217137789	1	SLC25A34	1	15736258	15741392	+	3338	protein_coding	solute carrier family 25 member 34 [Source:HGNC Symbol;Acc:HGNC:27653]	-
ENSG00000153233	743.662.018.846.087	187.880.744.906.349	191.143.239.630.305	0.217137789	1	PTPRR	12	70638073	70920738	-	5037	protein_coding	protein tyrosine phosphatase, receptor type R [Source:HGNC Symbol;Acc:HGNC:9680]	-
ENSG00000250012	212.852.731.043.676	658.862.049.862.282	-157.943.818.083.204	0.217137789	1	AC079848.1	3	126084220	126095349	+	645	antisense	novel transcript	-
ENSG00000274015	212.852.731.043.676	658.862.049.862.282	-157.943.818.083.204	0.217137789	1	AL136038.5	14	63642143	63642696	+	554	lincRNA	novel transcript	-
ENSG00000179083	743.662.018.846.087	187.880.744.906.349	191.143.239.630.305	0.217137789	1	FAM133A	X	93674013	93712274	+	3381	protein_coding	family with sequence similarity 133 member A [Source:HGNC Symbol;Acc:HGNC:26748]	-
ENSG00000259570	212.852.731.043.676	658.862.049.862.282	-157.943.818.083.204	0.217137789	1	AC243562.1	15	84394512	84395514	+	389	unprocessed_pseudogene	golgin subfamily A member 2-like (AGSK1) pseudogene	-
ENSG00000186472	743.662.018.846.087	187.880.744.906.349	191.143.239.630.305	0.217137789	1	PCLO	7	82754012	83162930	-	22874	protein_coding	piccolo presynaptic cytomatrix protein [Source:HGNC Symbol;Acc:HGNC:13406]	-
ENSG00000198074	212.852.731.043.676	658.862.049.862.282	-157.943.818.083.204	0.217137789	1	AKR1B10	7	134527567	134541412	+	1773	protein_coding	aldo-keto reductase family 1 member B10 [Source:HGNC Symbol;Acc:HGNC:382]	-
ENSG00000280047	212.852.731.043.676	658.862.049.862.282	-157.943.818.083.204	0.217137789	1	AC091825.1	5	142165767	142168387	+	2621	TEC	TEC	-
ENSG00000254701	212.852.731.043.676	658.862.049.862.282	-157.943.818.083.204	0.217137789	1	AC138866.2	5	70197255	70207745	-	584	unprocessed_pseudogene	glucuronidase, beta (GUSB) pseudogene	-
ENSG00000170092	743.662.018.846.087	187.880.744.906.349	191.143.239.630.305	0.217137789	1	SPDYE5	7	75493625	75504304	+	3325	protein_coding	speedy/RINGO cell cycle regulator family member E5 [Source:HGNC Symbol;Acc:HGNC:35464]	-
ENSG00000276436	743.662.018.846.087	187.880.744.906.349	191.143.239.630.305	0.217137789	1	AL136301.1	13	49792886	49793307	+	422	antisense	novel transcript, antisense to KPNA3	-
ENSG00000273456	743.662.018.846.087	187.880.744.906.349	191.143.239.630.305	0.217137789	1	AC064836.3	2	202374932	202375604	-	673	lincRNA	novel transcript	-
ENSG00000230207	212.852.731.043.676	658.862.049.862.282	-157.943.818.083.204	0.217137789	1	RPL4P5	9	7477045	7478320	-	1276	processed_pseudogene	ribosomal protein L4 pseudogene 5 [Source:HGNC Symbol;Acc:HGNC:35699]	-
ENSG00000256377	743.662.018.846.087	187.880.744.906.349	191.143.239.630.305	0.217137789	1	AC009509.1	12	27696388	27710770	-	1519	antisense	novel transcript	-
ENSG00000227906	212.852.731.043.676	658.862.049.862.282	-157.943.818.083.204	0.217137789	1	SNAP25-AS1	20	10021978	10368776	-	5440	antisense	SNAP25 antisense RNA 1 [Source:HGNC Symbol;Acc:HGNC:44312]	-
ENSG00000269038	212.852.731.043.676	658.862.049.862.282	-157.943.818.083.204	0.217137789	1	AP001462.1	11	64778954	64779405	+	452	lincRNA	novel transcript	-
ENSG00000237945	212.852.731.043.676	658.862.049.862.282	-157.943.818.083.204	0.217137789	1	LINC00649	21	33915534	33977691	+	14336	antisense	long intergenic non-protein coding RNA 649 [Source:HGNC Symbol;Acc:HGNC:44305]	-
ENSG00000272034	743.662.018.846.087	187.880.744.906.349	191.143.239.630.305	0.217137789	1	SNORD14A	11	17074654	17074744	-	91	snoRNA	small nucleolar RNA, C/D box 14A [Source:HGNC Symbol;Acc:HGNC:10113]	-
ENSG00000120049	743.662.018.846.087	187.880.744.906.349	191.143.239.630.305	0.217137789	1	KCNIP2	10	101825974	101843920	-	3397	protein_coding	potassium voltage-gated channel interacting protein 2 [Source:HGNC Symbol;Acc:HGNC:15522]	-
ENSG00000260874	212.852.731.043.676	658.862.049.862.282	-157.943.818.083.204	0.217137789	1	AC106820.5	16	2456252	2459979	-	879	lincRNA	novel transcript	-
ENSG00000252965	743.662.018.846.087	187.880.744.906.349	191.143.239.630.305	0.217137789	1	RF00019	3	125528244	125528349	-	106	misc_RNA	-	-
ENSG00000143217	212.852.731.043.676	658.862.049.862.282	-157.943.818.083.204	0.217137789	1	NECTIN4	1	161070998	161089558	-	3458	protein_coding	nectin cell adhesion molecule 4 [Source:HGNC Symbol;Acc:HGNC:19688]	-
ENSG00000161381	212.852.731.043.676	658.862.049.862.282	-157.943.818.083.204	0.217137789	1	PLXDC1	17	39063313	39154394	-	9255	protein_coding	plexin domain containing 1 [Source:HGNC Symbol;Acc:HGNC:20945]	-
ENSG00000185442	743.662.018.846.087	187.880.744.906.349	191.143.239.630.305	0.217137789	1	FAM174B	15	92617448	92809884	-	4469	protein_coding	family with sequence similarity 174 member B [Source:HGNC Symbol;Acc:HGNC:34339]	-
ENSG00000226361	743.662.018.846.087	187.880.744.906.349	191.143.239.630.305	0.217137789	1	TERF1P5	13	18680494	18681700	+	1207	processed_pseudogene	telomeric repeat binding factor 1 pseudogene 5 [Source:HGNC Symbol;Acc:HGNC:39686]	-
ENSG00000225573	212.852.731.043.676	658.862.049.862.282	-157.943.818.083.204	0.217137789	1	RPL35P5	7	66606738	66607107	-	370	processed_pseudogene	ribosomal protein L35 pseudogene 5 [Source:HGNC Symbol;Acc:HGNC:36955]	-
ENSG00000256312	212.852.731.043.676	658.862.049.862.282	-157.943.818.083.204	0.217137789	1	AC138466.1	12	132190213	132190997	+	391	lincRNA	novel transcript	-
ENSG00000177855	743.662.018.846.087	187.880.744.906.349	191.143.239.630.305	0.217137789	1	CACYBPP2	2	183607442	183608119	-	678	processed_pseudogene	calcyclin binding protein pseudogene 2 [Source:HGNC Symbol;Acc:HGNC:45123]	-
ENSG00000214253	210.416.814.230.774	147.601.863.306.126	0.511494363	0.217389913	1	FIS1	7	101239458	101252316	-	1795	protein_coding	fission, mitochondrial 1 [Source:HGNC Symbol;Acc:HGNC:21689]	-
ENSG00000161981	147.355.622.936.774	103.236.383.573.958	0.513286554	0.217446725	1	SNRNP25	16	53010	57669	+	3060	protein_coding	small nuclear ribonucleoprotein U11/U12 subunit 25 [Source:HGNC Symbol;Acc:HGNC:14161]	-
ENSG00000001630	254.797.849.523.598	175.196.385.998.575	0.539990003	0.217620458	1	CYP51A1	7	92112153	92134803	-	3529	protein_coding	cytochrome P450 family 51 subfamily A member 1 [Source:HGNC Symbol;Acc:HGNC:2649]	-
novel.18	77.504.595.423.186	116.795.962.557.442	-0.591012234	0.217701348	1	-	12	7963624	7970760	-	1395	-	- && Q6B4Z3.1 RecName: Full=Histone demethylase UTY; AltName: Full=Ubiquitously transcribed TPR protein on the Y chromosome; AltName: Full=Ubiquitously transcribed Y chromosome tetratricopeptide repeat protein && -	-
ENSG00000132938	77.504.595.423.186	116.795.962.557.442	-0.591012234	0.217701348	1	MTUS2	13	28820348	29505947	+	8445	protein_coding	microtubule associated scaffold protein 2 [Source:HGNC Symbol;Acc:HGNC:20595]	-
ENSG00000065534	286.693.242.033.493	47.092.220.286.339	-0.71394035	0.21797679	1	MYLK	3	123610049	123884331	-	22167	protein_coding	myosin light chain kinase [Source:HGNC Symbol;Acc:HGNC:7590]	-
ENSG00000213918	711.347.775.750.528	107.376.539.029.767	-0.593368688	0.218012906	1	DNASE1	16	3611728	3680143	+	13801	protein_coding	deoxyribonuclease 1 [Source:HGNC Symbol;Acc:HGNC:2956]	-
ENSG00000106031	14.226.440.813.477	208.164.365.967.015	-0.548834031	0.218073421	1	HOXA13	7	27193503	27200106	-	5086	protein_coding	homeobox A13 [Source:HGNC Symbol;Acc:HGNC:5102]	Homeobox
ENSG00000160211	385.692.953.633.026	271.090.491.515.523	0.508654029	0.218169791	1	G6PD	X	154531390	154547572	-	3995	protein_coding	glucose-6-phosphate dehydrogenase [Source:HGNC Symbol;Acc:HGNC:4057]	-
ENSG00000119938	355.653.291.093.399	511.469.773.214.485	-0.524057955	0.218292882	1	PPP1R3C	10	91628442	91633071	-	2541	protein_coding	protein phosphatase 1 regulatory subunit 3C [Source:HGNC Symbol;Acc:HGNC:9293]	-
ENSG00000128000	201.762.347.775.107	339.050.201.638.411	-0.745820469	0.218587739	1	ZNF780B	19	40028260	40056231	-	9239	protein_coding	zinc finger protein 780B [Source:HGNC Symbol;Acc:HGNC:33109]	zf-C2H2
ENSG00000182108	361.007.784.565.056	565.116.468.501.568	-0.645051865	0.218796759	1	DEXI	16	10928891	10942468	-	6692	protein_coding	Dexi homolog [Source:HGNC Symbol;Acc:HGNC:13267]	-
ENSG00000104765	10.074.979.299.082	143.645.705.879.079	-0.511696912	0.219112746	1	BNIP3L	8	26383054	26505636	+	4149	protein_coding	BCL2 interacting protein 3 like [Source:HGNC Symbol;Acc:HGNC:1085]	-
ENSG00000163755	45.650.873.225.836	654.644.995.010.354	-0.519978005	0.219197738	1	HPS3	3	149129584	149173732	+	6256	protein_coding	HPS3, biogenesis of lysosomal organelles complex 2 subunit 1 [Source:HGNC Symbol;Acc:HGNC:15597]	-
ENSG00000164211	4.862.345.464.536	338.152.398.648.655	0.523780676	0.219426462	1	STARD4	5	111496033	111512590	-	5684	protein_coding	StAR related lipid transfer domain containing 4 [Source:HGNC Symbol;Acc:HGNC:18058]	-
ENSG00000196923	264.560.261.293.409	18.603.310.687.576	0.508001681	0.219733511	1	PDLIM7	5	177483394	177497606	-	4407	protein_coding	PDZ and LIM domain 7 [Source:HGNC Symbol;Acc:HGNC:22958]	-
ENSG00000133121	335.482.202.822.436	483.211.505.703.907	-0.526291275	0.219854427	1	STARD13	13	33103137	33350630	-	8386	protein_coding	StAR related lipid transfer domain containing 13 [Source:HGNC Symbol;Acc:HGNC:19164]	-
ENSG00000184207	359.682.866.321.546	253.193.588.879.842	0.506458674	0.220307799	1	PGP	16	2211997	2214807	-	2727	protein_coding	phosphoglycolate phosphatase [Source:HGNC Symbol;Acc:HGNC:8909]	-
ENSG00000231412	12.421.659.174.936	181.789.982.031.012	-0.549054667	0.220831286	1	AC005392.2	19	43329295	43331430	-	301	lincRNA	novel transcript	-
ENSG00000121900	182.606.585.522.702	124.331.501.272.111	0.55398804	0.220831286	1	TMEM54	1	32894594	32901438	-	1417	protein_coding	transmembrane protein 54 [Source:HGNC Symbol;Acc:HGNC:24143]	-
ENSG00000244627	265.460.516.639.581	442.663.920.429.586	-0.735447484	0.220944035	1	TPTEP2	22	38335762	38398929	-	3851	transcribed_unprocessed_pseudogene	TPTE pseudogene 2 [Source:HGNC Symbol;Acc:HGNC:53828]	-
ENSG00000155090	645.479.979.452.146	922.156.593.015.955	-0.514574886	0.220967246	1	KLF10	8	102648784	102655725	-	3821	protein_coding	Kruppel like factor 10 [Source:HGNC Symbol;Acc:HGNC:11810]	zf-C2H2
ENSG00000100116	908.765.761.644.531	636.748.092.303.862	0.513081931	0.221315222	1	GCAT	22	37807905	37817176	+	2104	protein_coding	glycine C-acetyltransferase [Source:HGNC Symbol;Acc:HGNC:4188]	-
ENSG00000214174	637.033.233.481.377	41.440.563.635.416	0.618524368	0.22146273	1	AMZ2P1	17	64966550	64975576	-	3858	transcribed_unprocessed_pseudogene	archaelysin family metallopeptidase 2 pseudogene 1 [Source:HGNC Symbol;Acc:HGNC:26491]	-
ENSG00000182310	637.033.233.481.377	41.440.563.635.416	0.618524368	0.22146273	1	SPACA6	19	51689128	51712387	+	4103	protein_coding	sperm acrosome associated 6 [Source:HGNC Symbol;Acc:HGNC:27113]	-
ENSG00000175155	339.775.057.777.568	5.368.581.900.671	-0.658370796	0.221541399	1	YPEL2	17	59331655	59401729	+	8701	protein_coding	yippee like 2 [Source:HGNC Symbol;Acc:HGNC:18326]	-
ENSG00000188641	145.449.316.894.413	979.571.153.172.033	0.569572081	0.221656688	1	DPYD	1	97077743	97995000	-	7131	protein_coding	dihydropyrimidine dehydrogenase [Source:HGNC Symbol;Acc:HGNC:3012]	-
ENSG00000108839	307.925.968.040.033	178.919.798.351.104	0.778444138	0.221769207	1	ALOX12	17	6996049	7010754	+	2650	protein_coding	arachidonate 12-lipoxygenase, 12S type [Source:HGNC Symbol;Acc:HGNC:429]	-
ENSG00000127419	15.181.913.440.268	102.666.827.199.434	0.563699029	0.222413938	1	TMEM175	4	932387	958656	+	3623	protein_coding	transmembrane protein 175 [Source:HGNC Symbol;Acc:HGNC:28709]	-
ENSG00000277972	208.399.705.418.536	14.675.411.528.606	0.505907644	0.222468931	1	CISD3	17	38730235	38735044	+	2663	protein_coding	CDGSH iron sulfur domain 3 [Source:HGNC Symbol;Acc:HGNC:27578]	-
ENSG00000117318	980.740.053.117.934	692.327.062.954.079	0.502407636	0.222544738	1	ID3	1	23557926	23559501	-	1496	protein_coding	inhibitor of DNA binding 3, HLH protein [Source:HGNC Symbol;Acc:HGNC:5362]	bHLH
ENSG00000219607	108.292.047.738.515	159.183.366.959.115	-0.555344065	0.223103257	1	PPP1R3G	6	5084581	5089487	+	4907	protein_coding	protein phosphatase 1 regulatory subunit 3G [Source:HGNC Symbol;Acc:HGNC:14945]	-
ENSG00000197712	541.439.629.924.031	773.329.718.134.979	-0.514206309	0.223638937	1	FAM114A1	4	38867677	38945739	+	4871	protein_coding	family with sequence similarity 114 member A1 [Source:HGNC Symbol;Acc:HGNC:25087]	-
ENSG00000184058	110.410.682.571.768	776.155.544.874.526	0.508377393	0.223648334	1	TBX1	22	19756703	19783593	+	3580	protein_coding	T-box 1 [Source:HGNC Symbol;Acc:HGNC:11592]	T-box
ENSG00000148291	644.418.343.232.922	451.185.469.162.789	0.514130244	0.224187864	1	SURF2	9	133356550	133361158	+	999	protein_coding	surfeit 2 [Source:HGNC Symbol;Acc:HGNC:11475]	-
ENSG00000227398	244.227.792.147.156	4.049.862.079.155	-0.72720785	0.224189486	1	KIF9-AS1	3	47164497	47246601	+	4898	antisense	KIF9 antisense RNA 1 [Source:HGNC Symbol;Acc:HGNC:26822]	-
ENSG00000261663	414.089.601.990.535	25.427.530.890.285	0.700374098	0.224189486	1	AC009065.8	16	2240487	2241818	+	788	antisense	novel transcript, antisense to DCI	-
ENSG00000114026	582.843.442.503.116	407.856.125.545.808	0.51488564	0.224625721	1	OGG1	3	9749944	9788219	+	8733	protein_coding	8-oxoguanine DNA glycosylase [Source:HGNC Symbol;Acc:HGNC:8125]	-
ENSG00000154930	159.296.915.746.959	282.533.611.115.814	-0.822517153	0.225173739	1	ACSS1	20	25006230	25058980	-	8691	protein_coding	acyl-CoA synthetase short chain family member 1 [Source:HGNC Symbol;Acc:HGNC:16091]	-
ENSG00000275180	159.296.915.746.959	282.533.611.115.814	-0.822517153	0.225173739	1	AC048341.2	12	62603909	62604399	+	491	lincRNA	novel transcript	-
ENSG00000182257	276.076.879.244.421	160.080.906.981.636	0.780864636	0.225173739	1	PRR34	22	46049478	46054144	-	2817	lincRNA	PRR34 long non-coding RNA [Source:HGNC Symbol;Acc:HGNC:25606]	-
ENSG00000119899	524.453.450.398.924	74.789.727.747.627	-0.511946448	0.225306856	1	SLC17A5	6	73593379	73653992	-	3441	protein_coding	solute carrier family 17 member 5 [Source:HGNC Symbol;Acc:HGNC:10933]	-
ENSG00000148219	129.524.773.054.738	875.957.489.574.219	0.563493222	0.225339167	1	ASTN2	9	116425225	117415070	-	8290	protein_coding	astrotactin 2 [Source:HGNC Symbol;Acc:HGNC:17021]	-
ENSG00000221944	753.813.228.130.069	112.086.250.814.094	-0.571710489	0.225452711	1	TIGD1	2	232547970	232550592	-	2623	protein_coding	tigger transposable element derived 1 [Source:HGNC Symbol;Acc:HGNC:14523]	-
ENSG00000164885	666.712.703.835.013	468.140.429.688.759	0.509983197	0.226229452	1	CDK5	7	151053815	151057897	-	2302	protein_coding	cyclin dependent kinase 5 [Source:HGNC Symbol;Acc:HGNC:1774]	-
ENSG00000111358	302.571.479.814.411	434.230.508.626.334	-0.521045505	0.226321794	1	GTF2H3	12	123633739	123662604	+	3994	protein_coding	general transcription factor IIH subunit 3 [Source:HGNC Symbol;Acc:HGNC:4657]	-
ENSG00000047578	177.298.404.312.271	256.203.421.864.454	-0.53086701	0.22669391	1	KIAA0556	16	27550133	27780369	+	9784	protein_coding	KIAA0556 [Source:HGNC Symbol;Acc:HGNC:29068]	-
ENSG00000168394	100.431.302.125.486	707.393.760.860.331	0.505531041	0.226795308	1	TAP1	6	32845209	32853978	-	4805	protein_coding	transporter 1, ATP binding cassette subfamily B member [Source:HGNC Symbol;Acc:HGNC:43]	-
ENSG00000108306	339.728.747.722.967	486.037.332.455.973	-0.516560707	0.226969363	1	FBXL20	17	39252663	39402523	-	11053	protein_coding	F-box and leucine rich repeat protein 20 [Source:HGNC Symbol;Acc:HGNC:24679]	-
ENSG00000152284	371.624.148.013.117	574.535.894.443.765	-0.627168336	0.227066071	1	TCF7L1	2	85133392	85310387	+	4431	protein_coding	transcription factor 7 like 1 [Source:HGNC Symbol;Acc:HGNC:11640]	HMG
ENSG00000177406	371.624.148.013.117	574.535.894.443.765	-0.627168336	0.227066071	1	AC021054.1	12	630891	663706	+	3530	antisense	novel transcript	-
ENSG00000174721	583.951.417.072.501	367.308.491.749.124	0.666724206	0.227066071	1	FGFBP3	10	91906589	91909483	-	2545	protein_coding	fibroblast growth factor binding protein 3 [Source:HGNC Symbol;Acc:HGNC:23428]	-
ENSG00000188483	251.926.790.312.516	178.120.792.024.074	0.500112117	0.227101786	1	IER5L	9	129175552	129178262	-	2711	protein_coding	immediate early response 5 like [Source:HGNC Symbol;Acc:HGNC:23679]	-
ENSG00000083807	355.653.291.093.399	247.725.941.451.075	0.521456881	0.227565242	1	SLC27A5	19	58479512	58512413	-	8025	protein_coding	solute carrier family 27 member 5 [Source:HGNC Symbol;Acc:HGNC:10999]	-
ENSG00000091986	141.202.771.880.692	205.338.539.129.515	-0.539924939	0.227693449	1	CCDC80	3	112596794	112649530	-	13071	protein_coding	coiled-coil domain containing 80 [Source:HGNC Symbol;Acc:HGNC:30649]	-
ENSG00000222009	382.240.511.486.075	226.017.000.234.956	0.754302882	0.227749798	1	BTBD19	1	44808482	44815585	+	3520	protein_coding	BTB domain containing 19 [Source:HGNC Symbol;Acc:HGNC:27145]	-
ENSG00000120594	382.240.511.486.075	226.017.000.234.956	0.754302882	0.227749798	1	PLXDC2	10	19816239	20289856	+	12567	protein_coding	plexin domain containing 2 [Source:HGNC Symbol;Acc:HGNC:21013]	-
ENSG00000284968	382.240.511.486.075	226.017.000.234.956	0.754302882	0.227749798	1	AC093827.4	4	86924630	86936202	-	2801	antisense	Novel transcript, antisense to AFF1	-
novel.94	382.240.511.486.075	226.017.000.234.956	0.754302882	0.227749798	1	-	KI270733.1	165058	166801	-	1288	-	- && Q96MD7.1 RecName: Full=Uncharacterized protein C9orf85 && -	-
ENSG00000100926	290.893.481.313.535	20.251.271.228.924	0.52214832	0.228017556	1	TM9SF1	14	24189149	24195687	-	3530	protein_coding	transmembrane 9 superfamily member 1 [Source:HGNC Symbol;Acc:HGNC:11864]	-
ENSG00000112379	190.038.039.207.292	274.100.324.916.922	-0.528190195	0.228366958	1	ARFGEF3	6	138161939	138344663	+	14859	protein_coding	ARFGEF family member 3 [Source:HGNC Symbol;Acc:HGNC:21213]	-
ENSG00000235173	182.495.781.723.592	129.045.601.087.021	0.499931785	0.228517631	1	HGH1	8	144137774	144140851	+	2817	protein_coding	HGH1 homolog [Source:HGNC Symbol;Acc:HGNC:24161]	-
ENSG00000204314	116.785.137.896.668	170.486.674.532.543	-0.545421996	0.2285973	1	PRRT1	6	32148359	32153083	-	3126	protein_coding	proline rich transmembrane protein 1 [Source:HGNC Symbol;Acc:HGNC:13943]	-
ENSG00000100060	138.064.209.069.584	244.855.873.486.899	-0.821768006	0.22876669	1	MFNG	22	37469063	37486401	-	3042	protein_coding	MFNG O-fucosylpeptide 3-beta-N-acetylglucosaminyltransferase [Source:HGNC Symbol;Acc:HGNC:7038]	-
ENSG00000133739	138.064.209.069.584	244.855.873.486.899	-0.821768006	0.22876669	1	LRRCC1	8	85107215	85146080	+	5001	protein_coding	leucine rich repeat and coiled-coil centrosomal protein 1 [Source:HGNC Symbol;Acc:HGNC:29373]	-
ENSG00000255468	138.064.209.069.584	244.855.873.486.899	-0.821768006	0.22876669	1	AP001107.9	11	66347950	66364804	+	2552	antisense	novel transcript, antisense to SLC29A2	-
ENSG00000273802	138.064.209.069.584	244.855.873.486.899	-0.821768006	0.22876669	1	HIST1H2BG	6	26215159	26216692	-	1534	protein_coding	histone cluster 1 H2B family member g [Source:HGNC Symbol;Acc:HGNC:4746]	-
ENSG00000177150	310.002.933.401.731	442.707.988.895.945	-0.513939382	0.22893324	1	FAM210A	18	13663347	13726663	-	4681	protein_coding	family with sequence similarity 210 member A [Source:HGNC Symbol;Acc:HGNC:28346]	-
ENSG00000130270	204.900.946.545.392	294.823.054.706.162	-0.52471497	0.229035031	1	ATP8B3	19	1782075	1812276	-	7014	protein_coding	ATPase phospholipid transporting 8B3 [Source:HGNC Symbol;Acc:HGNC:13535]	-
ENSG00000103528	148.634.225.650.322	215.699.904.187.564	-0.536965427	0.229413756	1	SYT17	16	19167971	19268332	+	7545	protein_coding	synaptotagmin 17 [Source:HGNC Symbol;Acc:HGNC:24119]	-
ENSG00000214182	175.175.131.826.314	120.563.731.925.536	0.538436215	0.23028251	1	PTMAP5	13	81689911	81691072	+	1162	transcribed_processed_pseudogene	prothymosin alpha pseudogene 5 [Source:HGNC Symbol;Acc:HGNC:9628]	-
ENSG00000160326	472.433.275.579.104	331.558.802.843.128	0.51064706	0.230591177	1	SLC2A6	9	133471094	133479127	-	3531	protein_coding	solute carrier family 2 member 6 [Source:HGNC Symbol;Acc:HGNC:11011]	-
ENSG00000253982	966.140.486.868.717	640.471.873.597.699	0.591965207	0.230682491	1	AC100810.1	8	1761990	1764502	-	1322	antisense	novel transcript	-
ENSG00000239672	281.864.931.628.294	199.879.657.865.392	0.495839996	0.230727222	1	NME1	17	51153536	51162428	+	3438	protein_coding	NME/NM23 nucleoside diphosphate kinase 1 [Source:HGNC Symbol;Acc:HGNC:7849]	-
ENSG00000147394	286.646.936.402.007	409.740.010.052.616	-0.515288399	0.230822451	1	ZNF185	X	152914442	152973480	+	4812	protein_coding	zinc finger protein 185 with LIM domain [Source:HGNC Symbol;Acc:HGNC:12976]	-
ENSG00000111266	107.119.610.297.114	151.275.438.059.656	-0.497917684	0.23142125	1	DUSP16	12	12474210	12562383	-	5724	protein_coding	dual specificity phosphatase 16 [Source:HGNC Symbol;Acc:HGNC:17909]	-
ENSG00000111269	631.678.708.601.614	894.840.267.888.673	-0.502375061	0.231496292	1	CREBL2	12	12611827	12645108	+	3922	protein_coding	cAMP responsive element binding protein like 2 [Source:HGNC Symbol;Acc:HGNC:2350]	-
ENSG00000263843	212.378.708.081.418	348.469.631.997.272	-0.71164884	0.231666445	1	AC022211.2	17	75271369	75273895	+	2527	antisense	novel transcript, antisense to SLC25A19	-
ENSG00000160781	212.378.708.081.418	348.469.631.997.272	-0.71164884	0.231666445	1	PAQR6	1	156243320	156248117	-	2531	protein_coding	progestin and adipoQ receptor family member 6 [Source:HGNC Symbol;Acc:HGNC:30132]	-
ENSG00000165097	496.850.908.662.718	704.567.934.119.115	-0.503843957	0.231768662	1	KDM1B	6	18155329	18223861	+	5626	protein_coding	lysine demethylase 1B [Source:HGNC Symbol;Acc:HGNC:21577]	-
ENSG00000088538	116.831.514.007.446	216.597.562.230.101	-0.884503558	0.232452673	1	DOCK3	3	50674927	51384198	+	9069	protein_coding	dedicator of cytokinesis 3 [Source:HGNC Symbol;Acc:HGNC:2989]	-
ENSG00000247287	222.995.068.980.313	122.403.094.110.333	0.857882241	0.232452673	1	AL359220.1	14	61298164	61322818	-	4852	antisense	novel transcript, antisense to PRKCH	-
ENSG00000197050	116.831.514.007.446	216.597.562.230.101	-0.884503558	0.232452673	1	ZNF420	19	37007857	37130368	+	4077	protein_coding	zinc finger protein 420 [Source:HGNC Symbol;Acc:HGNC:20649]	zf-C2H2
ENSG00000270607	116.831.514.007.446	216.597.562.230.101	-0.884503558	0.232452673	1	AC009549.1	11	19710934	19712619	-	1686	lincRNA	novel transcript	-
ENSG00000134369	359.899.835.990.541	511.469.773.214.485	-0.506939748	0.232709345	1	NAV1	1	201622885	201826969	+	22453	protein_coding	neuron navigator 1 [Source:HGNC Symbol;Acc:HGNC:15989]	-
ENSG00000173465	866.300.312.921.579	612.257.593.856.409	0.500622217	0.232853587	1	SSSCA1	11	65570430	65573942	+	2008	protein_coding	Sjogren syndrome/scleroderma autoantigen 1 [Source:HGNC Symbol;Acc:HGNC:11328]	-
ENSG00000167550	668.882.323.123.171	998.410.000.767.415	-0.577174369	0.233554043	1	RHEBL1	12	49064676	49070025	-	1299	protein_coding	RHEB like 1 [Source:HGNC Symbol;Acc:HGNC:21166]	-
ENSG00000178567	130.586.409.314.155	190.267.462.613.177	-0.542685865	0.233648183	1	EPM2AIP1	3	36985043	36993168	-	8126	protein_coding	EPM2A interacting protein 1 [Source:HGNC Symbol;Acc:HGNC:19735]	-
ENSG00000136098	520.253.236.820.642	329.630.770.927.708	0.656012165	0.23369228	1	NEK3	13	52132639	52159861	-	4272	protein_coding	NIMA related kinase 3 [Source:HGNC Symbol;Acc:HGNC:7746]	-
ENSG00000270194	520.253.236.820.642	329.630.770.927.708	0.656012165	0.23369228	1	AC097359.2	3	37241789	37244177	-	2389	antisense	novel transcript, antisense to GOLGA4	-
ENSG00000206562	173.051.859.339.291	248.667.883.719.929	-0.522770808	0.233710166	1	METTL6	3	15381275	15440566	-	5714	protein_coding	methyltransferase like 6 [Source:HGNC Symbol;Acc:HGNC:28343]	-
ENSG00000113758	366.583.501.730.741	260.729.126.831.786	0.491565441	0.234068658	1	DBN1	5	177456608	177474401	-	5119	protein_coding	drebrin 1 [Source:HGNC Symbol;Acc:HGNC:2695]	-
ENSG00000120696	170.928.586.851.171	245.842.056.912.823	-0.524089365	0.234725026	1	KBTBD7	13	41189833	41194566	-	4734	protein_coding	kelch repeat and BTB domain containing 7 [Source:HGNC Symbol;Acc:HGNC:25266]	-
ENSG00000133328	121.031.682.959.124	81.944.094.424.541	0.561817139	0.234747466	1	HRASLS2	11	63552770	63563379	-	738	protein_coding	HRAS like suppressor 2 [Source:HGNC Symbol;Acc:HGNC:17824]	-
ENSG00000132330	828.127.769.246.135	546.277.616.317.655	0.598881218	0.234876064	1	SCLY	2	238060889	238099413	+	11733	protein_coding	selenocysteine lyase [Source:HGNC Symbol;Acc:HGNC:18161]	-
ENSG00000182154	340.573.414.419.042	242.361.253.073.697	0.490780253	0.234987567	1	MRPL41	9	137551879	137552555	+	582	protein_coding	mitochondrial ribosomal protein L41 [Source:HGNC Symbol;Acc:HGNC:14492]	-
ENSG00000161647	194.284.584.165.051	133.750.924.555.297	0.538112764	0.235090377	1	MPP3	17	43800799	43833170	-	4491	protein_coding	membrane palmitoylated protein 3 [Source:HGNC Symbol;Acc:HGNC:7221]	-
ENSG00000204186	382.240.511.486.075	593.374.746.048.918	-0.633103821	0.235247561	1	ZDBF2	2	206274663	206314427	+	10901	protein_coding	zinc finger DBF-type containing 2 [Source:HGNC Symbol;Acc:HGNC:29313]	-
ENSG00000228106	382.240.511.486.075	593.374.746.048.918	-0.633103821	0.235247561	1	AL392172.1	1	222815022	222837384	+	1069	lincRNA	novel transcript	-
ENSG00000174796	594.567.780.388.623	376.727.921.182.115	0.656260698	0.235247561	1	THAP6	4	75513946	75550473	+	7127	protein_coding	THAP domain containing 6 [Source:HGNC Symbol;Acc:HGNC:23189]	THAP
ENSG00000117569	92.367.503.549.062	134.692.866.877.701	-0.543736981	0.235273691	1	PTBP2	1	96721665	96823738	+	12937	protein_coding	polypyrimidine tract binding protein 2 [Source:HGNC Symbol;Acc:HGNC:17662]	-
ENSG00000137166	228.995.448.027.314	162.861.327.666.074	0.491635374	0.2353713	1	FOXP4	6	41546426	41602384	+	6170	protein_coding	forkhead box P4 [Source:HGNC Symbol;Acc:HGNC:20842]	Fork_head
ENSG00000166147	125.167.425.995.037	176.142.713.311.092	-0.492853948	0.235391234	1	FBN1	15	48408306	48645849	-	16057	protein_coding	fibrillin 1 [Source:NCBI gene;Acc:2200]	-
ENSG00000261706	966.140.486.868.717	14.222.840.542.268	-0.557434056	0.235484381	1	LINC00165	21	44994362	44995185	-	824	lincRNA	long intergenic non-protein coding RNA 165 [Source:HGNC Symbol;Acc:HGNC:33166]	-
ENSG00000181649	175.595.146.312.705	124.806.860.985.486	0.492504147	0.235654273	1	PHLDA2	11	2928273	2929420	-	920	protein_coding	pleckstrin homology like domain family A member 2 [Source:HGNC Symbol;Acc:HGNC:12385]	-
ENSG00000160285	437.713.128.255.281	311.782.396.453.577	0.489425619	0.235730239	1	LSS	21	46188141	46228824	-	7238	protein_coding	lanosterol synthase [Source:HGNC Symbol;Acc:HGNC:6708]	-
ENSG00000185621	64.764.959.671.201	970.151.729.339.393	-0.582261395	0.235877371	1	LMLN	3	197960200	198043720	+	8692	protein_coding	leishmanolysin like peptidase [Source:HGNC Symbol;Acc:HGNC:15991]	-
ENSG00000269481	425.174.261.415.327	103.564.163.979.321	-12.623.424.777.794	0.235949907	1	AC010319.4	19	17414257	17422324	-	691	antisense	novel transcript, antisense FAM125A	-
ENSG00000261094	425.174.261.415.327	103.564.163.979.321	-12.623.424.777.794	0.235949907	1	AC007066.2	9	122937623	122940333	+	2674	sense_overlapping	novel transcript, overlapping RABGAP1	-
ENSG00000259488	425.174.261.415.327	103.564.163.979.321	-12.623.424.777.794	0.235949907	1	AC023355.1	15	48312353	48331856	-	4710	antisense	novel transcript, antisense to DUT	-
ENSG00000266967	425.174.261.415.327	103.564.163.979.321	-12.623.424.777.794	0.235949907	1	AARSD1	17	42950526	42964498	-	3704	protein_coding	alanyl-tRNA synthetase domain containing 1 [Source:HGNC Symbol;Acc:HGNC:28417]	-
ENSG00000253837	425.174.261.415.327	103.564.163.979.321	-12.623.424.777.794	0.235949907	1	AC090197.1	8	23336171	23366125	+	4798	processed_transcript	novel transcript	-
ENSG00000254505	425.174.261.415.327	103.564.163.979.321	-12.623.424.777.794	0.235949907	1	CHMP4A	14	24209583	24213869	-	2413	protein_coding	charged multivesicular body protein 4A [Source:HGNC Symbol;Acc:HGNC:20274]	-
ENSG00000176092	425.174.261.415.327	103.564.163.979.321	-12.623.424.777.794	0.235949907	1	CRYBG2	1	26321698	26360080	-	6895	protein_coding	crystallin beta-gamma domain containing 2 [Source:HGNC Symbol;Acc:HGNC:17295]	-
novel.48	425.174.261.415.327	103.564.163.979.321	-12.623.424.777.794	0.235949907	1	-	21	43388292	43398195	-	5747	-	- && Q6UX73.2 RecName: Full=UPF0764 protein C16orf89; Flags: Precursor && -	-
ENSG00000272189	425.174.261.415.327	103.564.163.979.321	-12.623.424.777.794	0.235949907	1	AL024508.2	6	136550661	136552554	+	1894	antisense	novel transcript, antisense to MAP7	-
ENSG00000235138	425.174.261.415.327	103.564.163.979.321	-12.623.424.777.794	0.235949907	1	AL445931.1	9	134054290	134058805	+	2112	antisense	novel transcript, antisense to BRD3	-
ENSG00000063127	191.145.988.195.399	320.211.339.839.955	-0.741179247	0.235985234	1	SLC6A16	19	49289638	49325225	-	3599	protein_coding	solute carrier family 6 member 16 [Source:HGNC Symbol;Acc:HGNC:13622]	-
ENSG00000182685	191.145.988.195.399	320.211.339.839.955	-0.741179247	0.235985234	1	BRICD5	16	2209253	2211950	-	2083	protein_coding	BRICHOS domain containing 5 [Source:HGNC Symbol;Acc:HGNC:28309]	-
ENSG00000114279	191.145.988.195.399	320.211.339.839.955	-0.741179247	0.235985234	1	FGF12	3	192139395	192767764	-	7355	protein_coding	fibroblast growth factor 12 [Source:HGNC Symbol;Acc:HGNC:3668]	-
ENSG00000278817	31.854.233.120.791	188.339.241.387.189	0.753658556	0.235985234	1	AC007325.4	KI270734.1	131494	137392	+	1213	protein_coding	protein DGCR6 [Source:NCBI gene;Acc:102724770]	-
ENSG00000162576	191.145.988.195.399	103.564.163.979.321	0.875192065	0.236006552	1	MXRA8	1	1352689	1361777	-	3622	protein_coding	matrix remodeling associated 8 [Source:HGNC Symbol;Acc:HGNC:7542]	-
ENSG00000128886	191.145.988.195.399	103.564.163.979.321	0.875192065	0.236006552	1	ELL3	15	43772605	43777315	-	2500	protein_coding	elongation factor for RNA polymerase II 3 [Source:HGNC Symbol;Acc:HGNC:23113]	-
ENSG00000114541	955.988.390.714.993	188.339.241.387.189	-0.970229679	0.236006552	1	FRMD4B	3	69168782	69542583	-	11201	protein_coding	FERM domain containing 4B [Source:HGNC Symbol;Acc:HGNC:24886]	-
ENSG00000215302	955.988.390.714.993	188.339.241.387.189	-0.970229679	0.236006552	1	AC127502.1	15	30470779	30507623	+	2331	transcribed_unprocessed_pseudogene	WAS protein homolog associated with actin, golgi membranes and microtubules (WHAMM) pseudogene	-
ENSG00000166126	191.145.988.195.399	103.564.163.979.321	0.875192065	0.236006552	1	AMN	14	102922656	102933596	+	4646	protein_coding	amnion associated transmembrane protein [Source:HGNC Symbol;Acc:HGNC:14604]	-
ENSG00000237264	955.988.390.714.993	188.339.241.387.189	-0.970229679	0.236006552	1	FTH1P11	8	81521682	81522232	-	551	processed_pseudogene	ferritin heavy chain 1 pseudogene 11 [Source:HGNC Symbol;Acc:HGNC:3981]	-
ENSG00000182585	191.145.988.195.399	103.564.163.979.321	0.875192065	0.236006552	1	EPGN	4	74308473	74315307	+	1814	protein_coding	epithelial mitogen [Source:HGNC Symbol;Acc:HGNC:17470]	-
ENSG00000074582	620.000.710.188.524	437.998.277.635.402	0.501196027	0.236193157	1	BCS1L	2	218658764	218663443	+	3379	protein_coding	BCS1 homolog, ubiquinol-cytochrome c reductase complex chaperone [Source:HGNC Symbol;Acc:HGNC:1020]	-
ENSG00000257698	700.731.412.617.521	10.360.876.956.945	-0.563556069	0.236231131	1	GIHCG	12	57931528	57936175	-	1312	lincRNA	GIHCG, inhibitor of miR-200b/200a/429 expression [Source:HGNC Symbol;Acc:HGNC:52649]	-
ENSG00000109738	424.705.965.503.901	659.310.724.096.449	-0.63327063	0.236323309	1	GLRB	4	157076125	157172090	+	3391	protein_coding	glycine receptor beta [Source:HGNC Symbol;Acc:HGNC:4329]	-
ENSG00000085433	224.010.398.785.967	320.255.495.738.827	-0.515471346	0.236339267	1	WDR47	1	108970214	109042113	-	4423	protein_coding	WD repeat domain 47 [Source:HGNC Symbol;Acc:HGNC:29141]	-
ENSG00000073169	131.537.243.299.304	934.401.842.209.841	0.493287358	0.236496797	1	SELENOO	22	50200979	50217616	+	2363	protein_coding	selenoprotein O [Source:HGNC Symbol;Acc:HGNC:30395]	-
ENSG00000139725	404.488.557.374.983	284.461.689.818.948	0.507633737	0.236675457	1	RHOF	12	121777754	121803403	-	6181	protein_coding	ras homolog family member F, filopodia associated [Source:HGNC Symbol;Acc:HGNC:15703]	-
ENSG00000213722	991.573.386.641.291	702.684.049.624.927	0.496751282	0.236756094	1	DDAH2	6	31727038	31730617	-	2363	protein_coding	dimethylarginine dimethylaminohydrolase 2 [Source:HGNC Symbol;Acc:HGNC:2716]	-
ENSG00000168071	239.934.942.283.651	166.718.905.350.426	0.524823169	0.236834454	1	CCDC88B	11	64340204	64357534	+	8350	protein_coding	coiled-coil domain containing 88B [Source:HGNC Symbol;Acc:HGNC:26757]	-
ENSG00000188554	163.704.820.681.202	229.927.615.452.359	-0.490058875	0.23691846	1	NBR1	17	43170481	43211689	+	8405	protein_coding	NBR1, autophagy cargo receptor [Source:HGNC Symbol;Acc:HGNC:6746]	-
ENSG00000131037	131.648.045.573.043	904.215.761.798.642	0.541190236	0.237105217	1	EPS8L1	19	55072020	55087923	+	5341	protein_coding	EPS8 like 1 [Source:HGNC Symbol;Acc:HGNC:21295]	-
ENSG00000110811	380.070.924.243.448	267.506.729.061.717	0.50644844	0.237305083	1	P3H3	12	6828407	6839847	+	4600	protein_coding	prolyl 3-hydroxylase 3 [Source:HGNC Symbol;Acc:HGNC:19318]	-
ENSG00000162745	488.404.146.481.969	310.791.908.347.359	0.649648659	0.237479566	1	OLFML2B	1	161983192	162023854	-	3415	protein_coding	olfactomedin like 2B [Source:HGNC Symbol;Acc:HGNC:24558]	-
ENSG00000100162	968.217.389.848.895	686.671.031.422.873	0.495617778	0.23758316	1	CENPM	22	41938737	41947152	-	1750	protein_coding	centromere protein M [Source:HGNC Symbol;Acc:HGNC:18352]	-
ENSG00000134815	126.335.225.834.182	898.608.036.871.956	0.49142156	0.238040462	1	DHX34	19	47349315	47382704	+	5662	protein_coding	DExH-box helicase 34 [Source:HGNC Symbol;Acc:HGNC:16719]	-
ENSG00000272092	159.296.915.746.959	847.252.069.530.451	0.899725044	0.238912467	1	AC087623.2	8	38382364	38383461	+	1098	lincRNA	novel transcript	-
ENSG00000224361	743.662.018.846.087	160.080.906.981.636	-109.470.488.735.412	0.238912467	1	AC011239.1	2	23507043	23524344	-	584	antisense	novel transcript, antisense to KLHL29	-
ENSG00000249740	159.296.915.746.959	847.252.069.530.451	0.899725044	0.238912467	1	OSMR-AS1	5	38710367	38845829	-	2119	lincRNA	OSMR antisense RNA 1 (head to head) [Source:HGNC Symbol;Acc:HGNC:50296]	-
ENSG00000148541	743.662.018.846.087	160.080.906.981.636	-109.470.488.735.412	0.238912467	1	FAM13C	10	59246129	59363181	-	6753	protein_coding	family with sequence similarity 13 member C [Source:HGNC Symbol;Acc:HGNC:19371]	-
ENSG00000276317	743.662.018.846.087	160.080.906.981.636	-109.470.488.735.412	0.238912467	1	AL357033.3	20	62651272	62652186	-	614	antisense	novel transcript, antisense to SLCO4A1	-
ENSG00000134809	959.724.300.105.917	681.961.320.186.462	0.492835679	0.239012497	1	TIMM10	11	57528464	57530803	-	776	protein_coding	translocase of inner mitochondrial membrane 10 [Source:HGNC Symbol;Acc:HGNC:11814]	-
ENSG00000096060	734.657.421.842.082	103.424.772.023.021	-0.493384155	0.239184766	1	FKBP5	6	35573585	35728583	-	10628	protein_coding	FKBP prolyl isomerase 5 [Source:HGNC Symbol;Acc:HGNC:3721]	-
ENSG00000079691	913.012.306.516.557	128.292.047.291.215	-0.490682308	0.239243734	1	CARMIL1	6	25279078	25620530	+	6853	protein_coding	capping protein regulator and myosin 1 linker 1 [Source:HGNC Symbol;Acc:HGNC:21581]	-
ENSG00000186615	626.416.870.233.833	41.440.563.635.416	0.594324627	0.239685825	1	KTN1-AS1	14	55499278	55580110	-	3595	antisense	KTN1 antisense RNA 1 [Source:HGNC Symbol;Acc:HGNC:19842]	-
ENSG00000130518	637.499.086.589.388	13.182.255.218.893	-103.541.263.183.423	0.23994887	1	IQCN	19	18257097	18274509	-	9154	protein_coding	IQ motif containing N [Source:HGNC Symbol;Acc:HGNC:29350]	-
ENSG00000111186	637.499.086.589.388	13.182.255.218.893	-103.541.263.183.423	0.23994887	1	WNT5B	12	1529891	1647212	+	4240	protein_coding	Wnt family member 5B [Source:HGNC Symbol;Acc:HGNC:16265]	-
ENSG00000155367	637.499.086.589.388	13.182.255.218.893	-103.541.263.183.423	0.23994887	1	PPM1J	1	112709994	112715477	-	2874	protein_coding	protein phosphatase, Mg2+/Mn2+ dependent 1J [Source:HGNC Symbol;Acc:HGNC:20785]	-
ENSG00000249637	127.447.859.684.979	564.666.762.672.253	115.513.534.513.205	0.23994887	1	AC008438.1	5	140370891	140401367	-	549	antisense	novel transcript	-
ENSG00000280219	127.447.859.684.979	564.666.762.672.253	115.513.534.513.205	0.23994887	1	AC093908.1	4	147487971	147496062	+	8092	TEC	TEC	-
ENSG00000274615	127.447.859.684.979	564.666.762.672.253	115.513.534.513.205	0.23994887	1	AC233968.1	17	38078262	38124770	+	1300	unprocessed_pseudogene	aminopeptidase puromycin sensitive (NPEPPS) pseudogene	-
ENSG00000136867	127.447.859.684.979	564.666.762.672.253	115.513.534.513.205	0.23994887	1	SLC31A2	9	113150976	113164140	+	2473	protein_coding	solute carrier family 31 member 2 [Source:HGNC Symbol;Acc:HGNC:11017]	-
[truncated: 17,297 more rows]
