# Supplementary material for: LLGL2 Increases Ca2+ Influx and Exerts Oncogenic Activities via PI3K/AKT Signaling Pathway in Hepatocellular Carcinoma
Source: Front Oncol. 2021 Jun 10;11:683629. doi: 10.3389/fonc.2021.683629 (PMC8223678; doi:10.3389/fonc.2021.683629)
Supplement: Supplementary file 2 [file DataSheet_1.zip › Supplementary Table 4.xls]

gene_id	siLLGL2	NC	log2FoldChange	pvalue	padj	gene_name	gene_chr	gene_start	gene_end	gene_strand	gene_length	gene_biotype	gene_description	tf_family
ENSG00000275895	743.196.865.057.559	867.523.942.757.736	-354.298.252.658.598	1.20E+01	1.16E+05	U2AF1L5	21	6484623	6499261	-	11119	protein_coding	U2 small nuclear RNA auxiliary factor 1 like 5 [Source:HGNC Symbol;Acc:HGNC:51830]	-
ENSG00000274276	319.012.857.339.249	631.052.448.242.429	-425.595.518.566.672	1.05E+06	6.35E+09	CBSL	21	6444869	6468040	-	4004	protein_coding	cystathionine-beta-synthase like [Source:HGNC Symbol;Acc:HGNC:51829]	-
ENSG00000100867	615.800.506.969.252	397.494.760.755.206	-268.807.145.354.609	1.32E+06	6.35E+09	DHRS2	14	23630115	23645639	+	7556	protein_coding	dehydrogenase/reductase 2 [Source:HGNC Symbol;Acc:HGNC:18349]	-
novel.5	116.831.514.007.446	108.318.481.390.141	-319.980.722.146.806	4.63E+06	0.000178731	-	1	154671612	154679820	+	2680	-	- && Q8NAS9.1 RecName: Full=Uncharacterized protein C5orf17 && -	-
ENSG00000074181	361.007.784.565.056	163.893.078.458.073	-217.902.102.290.207	1.07E+09	0.024672972	NOTCH3	19	15159038	15200995	-	9408	protein_coding	notch 3 [Source:HGNC Symbol;Acc:HGNC:7883]	-
ENSG00000103888	562.718.690.388.804	239.248.461.022.994	-208.574.168.298.925	1.15E+09	0.024672972	CEMIP	15	80779343	80951776	+	7621	protein_coding	cell migration inducing hyaluronidase 1 [Source:HGNC Symbol;Acc:HGNC:29213]	-
ENSG00000105141	106.215.173.234.147	631.052.448.242.429	-255.757.420.366.474	4.03E+09	0.070713293	CASP14	19	15049480	15058293	+	3401	protein_coding	caspase 14 [Source:HGNC Symbol;Acc:HGNC:1502]	-
ENSG00000179593	106.692.272.250.883	216.597.562.230.101	-419.895.150.132.141	0.000109596	0.150093508	ALOX15B	17	8039034	8049134	+	3011	protein_coding	arachidonate 15-lipoxygenase, type B [Source:HGNC Symbol;Acc:HGNC:434]	-
ENSG00000249839	212.852.731.043.676	25.427.530.890.285	-350.698.526.207.717	0.000116677	0.150093508	AC011330.1	15	43663654	43684339	-	3235	unprocessed_pseudogene	histidine acid phosphatase domain containing 2A (HISPPD2A) pseudogene	-
ENSG00000149527	1.39E-03	160.080.906.981.636	-701.495.056.035.398	0.000193974	0.233932906	PLCH2	1	2425980	2505532	+	10809	protein_coding	phospholipase C eta 2 [Source:HGNC Symbol;Acc:HGNC:29037]	-
novel.43	425.174.261.415.327	310.791.908.347.359	-283.581.472.709.804	0.000252157	0.286213332	-	20	62621371	62622325	-	955	-	- && - && -	-
ENSG00000230409	690.115.049.468.774	220.409.615.566.573	-167.362.808.600.139	0.000305076	0.304112778	TCEA1P2	3	37275693	37276598	+	906	processed_pseudogene	transcription elongation factor A1 pseudogene 2 [Source:HGNC Symbol;Acc:HGNC:29891]	-
ENSG00000260236	1.39E-03	150.661.458.114.307	-692.818.472.925.749	0.000315208	0.304112778	AC099778.1	3	47379089	47380999	-	1911	antisense	novel transcript, antisense to PTPN23	-
ENSG00000226200	106.692.272.250.883	188.339.241.387.189	-399.855.634.192.914	0.000376589	0.330302893	SGMS1-AS1	10	50624951	50641451	+	12420	antisense	SGMS1 antisense RNA 1 [Source:HGNC Symbol;Acc:HGNC:49683]	-
ENSG00000272068	276.076.879.244.421	970.151.729.339.393	-180.882.909.208.623	0.000585652	0.491336279	AL365181.2	1	156637783	156641004	-	3222	lincRNA	novel transcript	-
ENSG00000224985	212.852.731.043.676	207.178.123.171.576	-321.312.930.904.222	0.000739506	0.55078211	AL590714.1	1	161153760	161159349	-	379	antisense	novel transcript	-
ENSG00000159640	212.852.731.043.676	207.178.123.171.576	-321.312.930.904.222	0.000739506	0.55078211	ACE	17	63477061	63498380	+	8365	protein_coding	angiotensin I converting enzyme [Source:HGNC Symbol;Acc:HGNC:2707]	-
ENSG00000234636	84.982.514.022.368	41.440.563.635.416	-227.014.826.858.105	0.000812684	0.55078211	MED14OS	X	40735400	40738701	+	900	antisense	MED14 opposite strand [Source:HGNC Symbol;Acc:HGNC:40162]	-
ENSG00000237126	1.39E-03	13.182.255.218.893	-67.372.309.896.143	0.00085757	0.55078211	AC073254.1	2	232580948	232611971	-	3725	antisense	novel transcript	-
ENSG00000213397	106.692.272.250.883	169.500.353.629.555	-384.760.760.065.668	0.000884859	0.55078211	HAUS7	X	153447666	153495516	-	3968	protein_coding	HAUS augmin like complex subunit 7 [Source:HGNC Symbol;Acc:HGNC:32979]	-
ENSG00000090382	1.39E-03	122.403.094.110.333	-66.313.556.245.741	0.00143701	0.837482694	LYZ	12	69348341	69354234	+	1764	protein_coding	lysozyme [Source:HGNC Symbol;Acc:HGNC:6740]	-
ENSG00000275004	955.988.390.714.993	41.440.563.635.416	-210.254.608.680.984	0.001501162	0.837482694	ZNF280B	22	22484421	22508742	-	5311	protein_coding	zinc finger protein 280B [Source:HGNC Symbol;Acc:HGNC:23022]	-
ENSG00000164674	425.174.261.415.327	244.855.873.486.899	-2.493.412.431.225	0.001648699	0.851845782	SYTL3	6	158650014	158764876	+	2896	protein_coding	synaptotagmin like 3 [Source:HGNC Symbol;Acc:HGNC:15587]	-
ENSG00000128482	319.012.857.339.249	216.597.562.230.101	-271.886.367.947.797	0.001665133	0.851845782	RNF112	17	19411125	19417276	+	3652	protein_coding	ring finger protein 112 [Source:HGNC Symbol;Acc:HGNC:12968]	-
ENSG00000107731	138.064.209.069.584	518.019.337.224.628	-189.882.682.349.155	0.001677557	0.851845782	UNC5B	10	71212570	71302864	+	6841	protein_coding	unc-5 netrin receptor B [Source:HGNC Symbol;Acc:HGNC:12568]	-
ENSG00000088726	148.680.561.300.747	5.368.581.900.671	-184.424.390.330.396	0.001860883	0.897689944	TMEM40	3	12733528	12769457	-	3297	protein_coding	transmembrane protein 40 [Source:HGNC Symbol;Acc:HGNC:25620]	-
ENSG00000212789	425.174.261.415.327	235.436.437.290.464	-243.712.139.854.496	0.002275868	0.999669461	ST13P5	11	18261982	18263091	+	1110	processed_pseudogene	ST13, Hsp70 interacting protein pseudogene 5 [Source:HGNC Symbol;Acc:HGNC:18556]	-
ENSG00000236209	319.012.857.339.249	207.178.123.171.576	-26.551.088.185.586	0.002370371	0.999669461	AC104135.1	2	74919555	74924846	-	763	lincRNA	novel transcript	-
ENSG00000172379	228.256.943.721.611	56.892.825.042.668	-131.716.082.490.178	0.002399212	0.999669461	ARNT2	15	80404350	80597933	+	7737	protein_coding	aryl hydrocarbon receptor nuclear translocator 2 [Source:HGNC Symbol;Acc:HGNC:16876]	bHLH
ENSG00000273783	1.39E-03	11.298.363.169.587	-651.709.060.601.379	0.002434933	0.999669461	AL136040.1	14	81221218	81222460	+	1130	antisense	novel transcript, antisense to GTF2A1	-
ENSG00000198569	1.39E-03	11.298.363.169.587	-651.709.060.601.379	0.002434933	0.999669461	SLC34A3	9	137230757	137236554	+	2303	protein_coding	solute carrier family 34 member 3 [Source:HGNC Symbol;Acc:HGNC:20305]	-
ENSG00000080031	84.982.514.022.368	367.308.491.749.124	-209.667.393.855.258	0.002551039	1	PTPRH	19	55181247	55209506	-	4345	protein_coding	protein tyrosine phosphatase, receptor type H [Source:HGNC Symbol;Acc:HGNC:9672]	-
ENSG00000099337	116.831.514.007.446	433.244.492.599.988	-188.036.685.445.018	0.002909732	1	KCNK6	19	38319845	38332076	+	6168	protein_coding	potassium two pore domain channel subfamily K member 6 [Source:HGNC Symbol;Acc:HGNC:6281]	-
novel.13	106.692.272.250.883	141.242.006.666.801	-358.667.959.035.103	0.003346055	1	-	11	67620001	67626150	+	633	-	- && - && -	-
ENSG00000178297	319.012.857.339.249	197.758.682.938.013	-258.840.574.677.301	0.003385132	1	TMPRSS9	19	2360238	2426239	+	4328	protein_coding	transmembrane serine protease 9 [Source:HGNC Symbol;Acc:HGNC:30079]	-
ENSG00000198576	319.012.857.339.249	197.758.682.938.013	-258.840.574.677.301	0.003385132	1	ARC	8	142611049	142614479	-	2993	protein_coding	activity regulated cytoskeleton associated protein [Source:HGNC Symbol;Acc:HGNC:648]	-
ENSG00000213963	159.296.915.746.959	527.438.763.704.467	-172.003.381.470.715	0.003389794	1	AC019080.1	2	177283508	177392691	-	7171	sense_overlapping	novel transcript	-
ENSG00000138356	116.831.514.007.446	423.825.064.578.442	-184.875.005.046.104	0.00355334	1	AOX1	2	200586014	200677064	+	5410	protein_coding	aldehyde oxidase 1 [Source:HGNC Symbol;Acc:HGNC:553]	-
ENSG00000172236	1.39E-03	103.564.163.979.321	-639.299.101.067.379	0.004174171	1	TPSAB1	16	1240705	1242554	+	1503	protein_coding	tryptase alpha/beta 1 [Source:HGNC Symbol;Acc:HGNC:12019]	-
ENSG00000150636	1.39E-03	103.564.163.979.321	-639.299.101.067.379	0.004174171	1	CCDC102B	18	68715209	69055189	+	5805	protein_coding	coiled-coil domain containing 102B [Source:HGNC Symbol;Acc:HGNC:26295]	-
ENSG00000203667	1.39E-03	941.446.896.620.275	-625.720.315.876.275	0.004174171	1	COX20	1	244835616	244845057	+	4570	protein_coding	cytochrome c oxidase assembly factor COX20 [Source:HGNC Symbol;Acc:HGNC:26970]	-
ENSG00000260103	1.39E-03	941.446.896.620.275	-625.720.315.876.275	0.004174171	1	AC012435.1	15	74478070	74490286	-	3385	transcribed_processed_pseudogene	coiled-coil-helix-coiled-coil-helix domain-containing protein 7 (CHCHD7) pseudogene	-
ENSG00000182175	1.39E-03	941.446.896.620.275	-625.720.315.876.275	0.004174171	1	RGMA	15	93035273	93089204	-	13221	protein_coding	repulsive guidance molecule BMP co-receptor a [Source:HGNC Symbol;Acc:HGNC:30308]	-
ENSG00000132141	1.39E-03	941.446.896.620.275	-625.720.315.876.275	0.004174171	1	CCT6B	17	34927859	34981078	-	4285	protein_coding	chaperonin containing TCP1 subunit 6B [Source:HGNC Symbol;Acc:HGNC:1621]	-
ENSG00000130701	1.39E-03	941.446.896.620.275	-625.720.315.876.275	0.004174171	1	RBBP8NL	20	62410237	62427539	-	2799	protein_coding	RBBP8 N-terminal like [Source:HGNC Symbol;Acc:HGNC:16144]	-
ENSG00000215262	425.174.261.415.327	216.597.562.230.101	-231.748.824.090.742	0.004368548	1	KCNU1	8	36784324	36936125	+	3966	protein_coding	potassium calcium-activated channel subfamily U member 1 [Source:HGNC Symbol;Acc:HGNC:18867]	-
ENSG00000174564	307.925.968.040.033	857.118.641.267.942	-147.349.804.275.507	0.004599209	1	IL20RB	3	136946230	137011085	+	2443	protein_coding	interleukin 20 receptor subunit beta [Source:HGNC Symbol;Acc:HGNC:6004]	-
ENSG00000172382	244.227.792.147.156	715.827.274.072.574	-154.694.543.604.528	0.004698802	1	PRSS27	16	2712419	2720551	-	5920	protein_coding	serine protease 27 [Source:HGNC Symbol;Acc:HGNC:15475]	-
ENSG00000058085	319.012.857.339.249	188.339.241.387.189	-25.184.685.200.857	0.004849114	1	LAMC2	1	183186238	183244900	+	6543	protein_coding	laminin subunit gamma 2 [Source:HGNC Symbol;Acc:HGNC:6493]	-
ENSG00000265752	169.913.271.936.397	527.438.763.704.467	-162.762.560.257.036	0.005032069	1	AC010754.1	18	23957754	23982556	-	1061	lincRNA	novel transcript	-
ENSG00000158486	212.852.731.043.676	160.080.906.981.636	-284.369.795.651.376	0.005247305	1	DNAH3	16	20933111	21159441	-	14960	protein_coding	dynein axonemal heavy chain 3 [Source:HGNC Symbol;Acc:HGNC:2949]	-
ENSG00000157111	106.692.272.250.883	13.182.255.218.893	-34.880.457.171.339	0.005281544	1	TMEM171	5	73120569	73131809	+	1250	protein_coding	transmembrane protein 171 [Source:HGNC Symbol;Acc:HGNC:27031]	-
ENSG00000105219	106.692.272.250.883	13.182.255.218.893	-34.880.457.171.339	0.005281544	1	CNTD2	19	40222208	40226697	-	2046	protein_coding	cyclin N-terminal domain containing 2 [Source:HGNC Symbol;Acc:HGNC:25805]	-
ENSG00000228307	106.692.272.250.883	13.182.255.218.893	-34.880.457.171.339	0.005281544	1	OR2S1P	9	35962195	36014623	+	1859	transcribed_unprocessed_pseudogene	olfactory receptor family 2 subfamily S member 1 pseudogene [Source:HGNC Symbol;Acc:HGNC:8275]	-
ENSG00000277496	201.762.347.775.107	583.955.320.291.607	-152.787.203.879.483	0.005793699	1	AL357033.4	20	62648961	62650767	-	1807	antisense	novel transcript, antisense to SLCO4A1	-
ENSG00000279602	425.174.261.415.327	207.178.123.171.576	-225.373.337.998.805	0.006072876	1	AC109326.1	17	43360041	43361361	-	1321	TEC	TEC	-
ENSG00000144730	148.680.561.300.747	47.092.220.286.339	-165.567.830.811.621	0.00637015	1	IL17RD	3	57089982	57170306	-	9561	protein_coding	interleukin 17 receptor D [Source:HGNC Symbol;Acc:HGNC:17616]	-
ENSG00000285644	159.296.915.746.959	489.761.057.025.515	-161.338.048.155.574	0.006686163	1	AC108448.3	11	3057538	3064707	+	2507	antisense	novel transcript, antisense to CARS	-
ENSG00000181856	286.693.242.033.493	78.176.324.661.897	-144.360.713.918.796	0.006780053	1	SLC2A4	17	7281667	7288257	+	4046	protein_coding	solute carrier family 2 member 4 [Source:HGNC Symbol;Acc:HGNC:11009]	-
ENSG00000267500	319.012.857.339.249	178.919.798.351.104	-24.449.674.646.707	0.006966163	1	ZNF887P	19	11648364	11652877	+	1407	transcribed_unprocessed_pseudogene	zinc finger protein 887, pseudogene [Source:HGNC Symbol;Acc:HGNC:38700]	-
ENSG00000101638	319.012.857.339.249	178.919.798.351.104	-24.449.674.646.707	0.006966163	1	ST8SIA5	18	46667821	46759257	-	15789	protein_coding	ST8 alpha-N-acetyl-neuraminide alpha-2,8-sialyltransferase 5 [Source:HGNC Symbol;Acc:HGNC:17827]	-
ENSG00000279133	319.012.857.339.249	178.919.798.351.104	-24.449.674.646.707	0.006966163	1	AC018628.1	17	62003700	62007518	-	3819	TEC	TEC	-
ENSG00000204882	53.133.644.289.111	226.017.000.234.956	-206.487.618.995.024	0.007167784	1	GPR20	8	141356500	141367267	-	1515	protein_coding	G protein-coupled receptor 20 [Source:HGNC Symbol;Acc:HGNC:4475]	-
ENSG00000248476	1.39E-03	847.252.069.530.451	-61.072.942.305.658	0.007243414	1	BACH1-IT1	21	29351634	29361894	+	821	sense_intronic	BACH1 intronic transcript 1 [Source:HGNC Symbol;Acc:HGNC:40006]	-
ENSG00000158406	361.007.784.565.056	913.635.185.814.213	-133.686.131.690.437	0.007835135	1	HIST1H4H	6	26277609	26285638	-	2163	protein_coding	histone cluster 1 H4 family member h [Source:HGNC Symbol;Acc:HGNC:4788]	-
ENSG00000261821	212.852.731.043.676	150.661.458.114.307	-275.693.212.541.727	0.007864773	1	AC090826.1	15	74365435	74371211	+	4946	antisense	novel transcript, antisense to CYP11A1	-
ENSG00000188263	212.852.731.043.676	150.661.458.114.307	-275.693.212.541.727	0.007864773	1	IL17REL	22	49994513	50012659	-	3696	protein_coding	interleukin 17 receptor E like [Source:HGNC Symbol;Acc:HGNC:33808]	-
ENSG00000234535	212.852.731.043.676	150.661.458.114.307	-275.693.212.541.727	0.007864773	1	AL161719.1	13	33610967	33611522	+	385	lincRNA	novel transcript	-
ENSG00000147174	212.852.731.043.676	150.661.458.114.307	-275.693.212.541.727	0.007864773	1	GCNA	X	71578411	71613583	+	3621	protein_coding	germ cell nuclear acidic peptidase [Source:HGNC Symbol;Acc:HGNC:15805]	-
ENSG00000141527	84.982.514.022.368	320.211.339.839.955	-189.945.256.962.572	0.008204261	1	CARD14	17	80169992	80209331	+	9509	protein_coding	caspase recruitment domain family member 14 [Source:HGNC Symbol;Acc:HGNC:16446]	-
ENSG00000277157	106.692.272.250.883	122.403.094.110.333	-33.821.703.520.937	0.008390282	1	HIST1H4D	6	26188765	26189076	-	312	protein_coding	histone cluster 1 H4 family member d [Source:HGNC Symbol;Acc:HGNC:4782]	-
ENSG00000163131	106.692.272.250.883	122.403.094.110.333	-33.821.703.520.937	0.008390282	1	CTSS	1	150730188	150765792	-	4071	protein_coding	cathepsin S [Source:HGNC Symbol;Acc:HGNC:2545]	-
ENSG00000107099	106.692.272.250.883	122.403.094.110.333	-33.821.703.520.937	0.008390282	1	DOCK8	9	214854	465259	+	13784	protein_coding	dedicator of cytokinesis 8 [Source:HGNC Symbol;Acc:HGNC:19191]	-
ENSG00000166343	106.692.272.250.883	122.403.094.110.333	-33.821.703.520.937	0.008390282	1	MSS51	10	73423579	73433561	-	2423	protein_coding	MSS51 mitochondrial translational activator [Source:HGNC Symbol;Acc:HGNC:21000]	-
ENSG00000205609	870.593.221.027.127	199.686.885.446.081	-119.662.427.858.711	0.00871001	1	EIF3CL	16	28379579	28403879	-	3091	protein_coding	eukaryotic translation initiation factor 3 subunit C like [Source:HGNC Symbol;Acc:HGNC:26347]	-
ENSG00000168079	20.914.749.149.234	457.779.064.924.072	-112.971.440.385.251	0.009033906	1	SCARA5	8	27869883	27992673	-	4380	protein_coding	scavenger receptor class A member 5 [Source:HGNC Symbol;Acc:HGNC:28701]	-
ENSG00000185614	106.215.173.234.147	35.788.906.202.721	-174.158.342.214.238	0.009270117	1	INKA1	3	49803254	49805030	+	1040	protein_coding	inka box actin regulator 1 [Source:HGNC Symbol;Acc:HGNC:32480]	-
ENSG00000177465	169.913.271.936.397	489.761.057.025.515	-152.097.226.941.895	0.009703921	1	ACOT4	14	73591706	73596496	+	2362	protein_coding	acyl-CoA thioesterase 4 [Source:HGNC Symbol;Acc:HGNC:19748]	-
ENSG00000226268	743.662.018.846.087	291.953.044.021.319	-195.639.186.325.409	0.009730816	1	AC135977.1	11	49433480	49434438	-	959	processed_pseudogene	solute carrier family 25, member 33 (SLC25A33) pseudogene	-
ENSG00000270344	53.133.644.289.111	216.597.562.230.101	-200.381.991.794.498	0.009732694	1	POC1B-AS1	12	89525654	89548005	+	8041	antisense	POC1B antisense RNA 1 [Source:HGNC Symbol;Acc:HGNC:52949]	-
ENSG00000160179	159.296.915.746.959	461.502.775.552.297	-152.787.503.035.912	0.011159098	1	ABCG1	21	42199689	42297244	+	6121	protein_coding	ATP binding cassette subfamily G member 1 [Source:HGNC Symbol;Acc:HGNC:73]	-
ENSG00000260081	106.215.173.234.147	348.469.631.997.272	-170.324.472.055.084	0.011463391	1	AF274858.1	X	153599315	153613937	+	5206	transcribed_processed_pseudogene	Morf4 family associated protein 1 (MRFAP1) pseudogene	-
ENSG00000179583	425.174.261.415.327	188.339.241.387.189	-211.709.308.151.515	0.011803031	1	CIITA	16	10866222	10943021	+	20757	protein_coding	class II major histocompatibility complex transactivator [Source:HGNC Symbol;Acc:HGNC:7067]	-
ENSG00000170703	212.852.731.043.676	141.242.006.666.801	-266.461.225.899.121	0.011832427	1	TTLL6	17	48762235	48817214	-	5097	protein_coding	tubulin tyrosine ligase like 6 [Source:HGNC Symbol;Acc:HGNC:26664]	-
ENSG00000272405	228.256.943.721.611	481.327.621.202.397	-107.599.313.769.363	0.012405859	1	AL365181.3	1	156641666	156644887	-	3222	antisense	novel transcript, antisense to BCAN	-
ENSG00000008226	1.39E-03	753.057.133.080.573	-593.998.266.816.761	0.012730848	1	DLEC1	3	38039205	38124025	+	8338	protein_coding	DLEC1, cilia and flagella associated protein [Source:HGNC Symbol;Acc:HGNC:2899]	-
ENSG00000263786	1.39E-03	753.057.133.080.573	-593.998.266.816.761	0.012730848	1	AC022211.1	17	75145261	75146546	-	717	sense_intronic	novel transcript, sense intronic to HN1	-
ENSG00000140807	1.39E-03	753.057.133.080.573	-593.998.266.816.761	0.012730848	1	NKD1	16	50548396	50649249	+	17359	protein_coding	NKD1, WNT signaling pathway inhibitor [Source:HGNC Symbol;Acc:HGNC:17045]	-
ENSG00000234814	1.39E-03	753.057.133.080.573	-593.998.266.816.761	0.012730848	1	SVIL2P	10	30655489	30717266	+	3232	transcribed_unprocessed_pseudogene	supervillin family member 2, pseudogene [Source:HGNC Symbol;Acc:HGNC:44959]	-
ENSG00000178217	1.39E-03	753.057.133.080.573	-593.998.266.816.761	0.012730848	1	SH2D4B	10	80537902	80646560	+	4584	protein_coding	SH2 domain containing 4B [Source:HGNC Symbol;Acc:HGNC:31440]	-
ENSG00000279720	1.39E-03	753.057.133.080.573	-593.998.266.816.761	0.012730848	1	CR392039.4	21	9082601	9083101	-	501	processed_pseudogene	sosondowah ankyrin repeat domain family member C (SOWAHC) pseudogene	-
ENSG00000235408	1.39E-03	753.057.133.080.573	-593.998.266.816.761	0.012730848	1	SNORA71B	20	38425083	38425354	-	272	snoRNA	small nucleolar RNA, H/ACA box 71B [Source:HGNC Symbol;Acc:HGNC:10233]	-
ENSG00000005981	1.39E-03	753.057.133.080.573	-593.998.266.816.761	0.012730848	1	ASB4	7	95478444	95540233	+	4606	protein_coding	ankyrin repeat and SOCS box containing 4 [Source:HGNC Symbol;Acc:HGNC:16009]	-
ENSG00000256293	1.39E-03	753.057.133.080.573	-593.998.266.816.761	0.012730848	1	AC135279.2	12	64338178	64338797	-	620	processed_pseudogene	ATPase, H+ transporting, lysosomal 31kDa, V1 subunit E1 (ATP6V1E1) pseudogene	-
ENSG00000162511	1.39E-03	753.057.133.080.573	-593.998.266.816.761	0.012730848	1	LAPTM5	1	30732469	30757774	-	3228	protein_coding	lysosomal protein transmembrane 5 [Source:HGNC Symbol;Acc:HGNC:29612]	-
ENSG00000226696	84.982.514.022.368	301.372.476.419.181	-181.233.962.808.715	0.013149317	1	LENG8-AS1	19	54444807	54449045	-	1662	antisense	LENG8 antisense RNA 1 [Source:HGNC Symbol;Acc:HGNC:40705]	-
ENSG00000206567	53.133.644.289.111	207.178.123.171.576	-19.400.650.570.256	0.01323105	1	AC022007.1	3	10006418	10011209	-	2533	lincRNA	novel transcript	-
ENSG00000210741	106.692.272.250.883	11.298.363.169.587	-326.790.533.353.339	0.013412089	1	MIR196A1	17	48632490	48632559	-	70	miRNA	microRNA 196a-1 [Source:HGNC Symbol;Acc:HGNC:31567]	-
ENSG00000177340	106.692.272.250.883	11.298.363.169.587	-326.790.533.353.339	0.013412089	1	AC024940.1	12	31324316	31325829	+	1514	antisense	novel transcript, antisense to FAM60A	-
ENSG00000124097	106.692.272.250.883	11.298.363.169.587	-326.790.533.353.339	0.013412089	1	HMGB1P1	20	57488392	57489027	-	636	processed_pseudogene	high mobility group box 1 pseudogene 1 [Source:HGNC Symbol;Acc:HGNC:4993]	-
ENSG00000167191	307.925.968.040.033	753.504.972.955.598	-1.287.919.814.338	0.013676595	1	GPRC5B	16	19856691	19886167	-	6654	protein_coding	G protein-coupled receptor class C group 5 member B [Source:HGNC Symbol;Acc:HGNC:13308]	-
ENSG00000261499	955.988.390.714.993	320.211.339.839.955	-173.185.038.785.451	0.013705036	1	AC233699.1	17	36274191	36320547	+	1168	unprocessed_pseudogene	aminopeptidase puromycin sensitive (NPEPPS) pseudogene	-
ENSG00000258738	106.215.173.234.147	339.050.201.638.411	-166.385.931.358.326	0.01417872	1	AL121603.2	14	34874343	34876459	+	2117	antisense	vegetative cell wall protein gp1-like [Source:NCBI gene;Acc:112268124]	-
ENSG00000283064	319.012.857.339.249	160.080.906.981.636	-228.567.746.603.014	0.014485426	1	AL353759.1	6	26160765	26172802	-	1578	antisense	novel transcript, antisense to HIST1H2BD	-
ENSG00000266976	319.012.857.339.249	160.080.906.981.636	-228.567.746.603.014	0.014485426	1	AC079466.1	19	28606688	28615229	+	4453	lincRNA	novel transcript	-
ENSG00000183032	138.064.209.069.584	395.566.779.249.881	-151.085.706.190.676	0.015229728	1	SLC25A21	14	36678431	37172866	-	3703	protein_coding	solute carrier family 25 member 21 [Source:HGNC Symbol;Acc:HGNC:14411]	-
ENSG00000273038	637.499.086.589.388	244.855.873.486.899	-192.224.260.633.932	0.015305394	1	AL365203.2	10	32887255	32889311	-	2057	lincRNA	novel transcript	-
ENSG00000229320	31.854.233.120.791	772.343.822.108.998	-127.477.008.038.621	0.015313558	1	KRT8P12	3	160565447	160569248	+	2047	transcribed_processed_pseudogene	keratin 8 pseudogene 12 [Source:HGNC Symbol;Acc:HGNC:28057]	-
ENSG00000183604	148.680.561.300.747	41.440.563.635.416	-147.177.347.582.878	0.015487289	1	SMG1P5	16	30267553	30335374	-	4791	transcribed_unprocessed_pseudogene	SMG1 pseudogene 5 [Source:HGNC Symbol;Acc:HGNC:49862]	-
ENSG00000109101	148.680.561.300.747	41.440.563.635.416	-147.177.347.582.878	0.015487289	1	FOXN1	17	28506243	28538896	+	3637	protein_coding	forkhead box N1 [Source:HGNC Symbol;Acc:HGNC:12765]	Fork_head
ENSG00000205534	159.296.915.746.959	442.663.920.429.586	-146.791.954.728.535	0.015709919	1	SMG1P2	16	29527568	29594966	-	4221	unprocessed_pseudogene	SMG1 pseudogene 2 [Source:HGNC Symbol;Acc:HGNC:49859]	-
ENSG00000163293	743.662.018.846.087	273.114.177.660.265	-186.059.983.862.984	0.016051556	1	NIPAL1	4	47914142	48040173	+	5983	protein_coding	NIPA like domain containing 1 [Source:HGNC Symbol;Acc:HGNC:27194]	-
ENSG00000225470	425.174.261.415.327	178.919.798.351.104	-204.359.202.610.015	0.016492881	1	JPX	X	73944184	74070408	+	13557	lincRNA	JPX transcript, XIST activator [Source:HGNC Symbol;Acc:HGNC:37191]	-
ENSG00000180881	425.174.261.415.327	178.919.798.351.104	-204.359.202.610.015	0.016492881	1	CAPS2	12	75275979	75390928	-	6689	protein_coding	calcyphosine 2 [Source:HGNC Symbol;Acc:HGNC:16471]	-
ENSG00000179776	445.938.692.525.961	101.724.884.827.345	-118.772.795.976.652	0.017130461	1	CDH5	16	66366622	66404784	+	6080	protein_coding	cadherin 5 [Source:HGNC Symbol;Acc:HGNC:1764]	-
ENSG00000173838	212.852.731.043.676	13.182.255.218.893	-256.597.838.577.407	0.017862218	1	Mar-10	17	62701314	62808344	-	4920	protein_coding	membrane associated ring-CH-type finger 10 [Source:HGNC Symbol;Acc:HGNC:26655]	-
ENSG00000152580	212.852.731.043.676	13.182.255.218.893	-256.597.838.577.407	0.017862218	1	IGSF10	3	151425384	151458709	-	11727	protein_coding	immunoglobulin superfamily member 10 [Source:HGNC Symbol;Acc:HGNC:26384]	-
ENSG00000171817	212.852.731.043.676	13.182.255.218.893	-256.597.838.577.407	0.017862218	1	ZNF540	19	37551406	37614179	+	4386	protein_coding	zinc finger protein 540 [Source:HGNC Symbol;Acc:HGNC:25331]	zf-C2H2
ENSG00000223745	212.852.731.043.676	13.182.255.218.893	-256.597.838.577.407	0.017862218	1	CCDC18-AS1	1	93262186	93346025	-	4786	processed_transcript	CCDC18 antisense RNA 1 [Source:HGNC Symbol;Acc:HGNC:52262]	-
ENSG00000196605	53.133.644.289.111	197.758.682.938.013	-187.336.198.524.002	0.018003167	1	ZNF846	19	9751993	9793180	-	3912	protein_coding	zinc finger protein 846 [Source:HGNC Symbol;Acc:HGNC:27260]	zf-C2H2
ENSG00000054179	509.636.873.388.856	112.086.250.814.094	-113.535.309.615.829	0.019839725	1	ENTPD2	9	137048107	137054061	-	2640	protein_coding	ectonucleoside triphosphate diphosphohydrolase 2 [Source:HGNC Symbol;Acc:HGNC:3364]	-
ENSG00000269906	637.499.086.589.388	235.436.437.290.464	-186.595.157.365.929	0.019987884	1	AL606834.1	14	50662511	50663178	-	668	sense_intronic	novel transcript, sense intronic to SAV1	-
ENSG00000163412	477.787.783.008.753	105.492.654.303.463	-114.086.500.668.411	0.020003231	1	EIF4E3	3	71675414	71754773	-	10808	protein_coding	eukaryotic translation initiation factor 4E family member 3 [Source:HGNC Symbol;Acc:HGNC:31837]	-
ENSG00000148225	392.856.874.977.043	875.957.489.574.219	-115.460.441.138.578	0.020564937	1	WDR31	9	113313222	113340298	-	4933	protein_coding	WD repeat domain 31 [Source:HGNC Symbol;Acc:HGNC:21421]	-
novel.87	329.158.694.459.061	753.504.972.955.598	-119.208.025.233.788	0.021001375	1	-	GL000220.1	117288	146100	+	1939	-	- && Q8TGM7.1 RecName: Full=Putative uncharacterized protein ART2; AltName: Full=Antisense to ribosomal RNA transcript protein 2 && -	-
ENSG00000247934	106.692.272.250.883	103.564.163.979.321	-314.380.573.819.339	0.021566548	1	AC022364.1	12	28163298	28190738	-	2728	antisense	novel transcript, antisense to CCDC91	-
ENSG00000198482	106.692.272.250.883	103.564.163.979.321	-314.380.573.819.339	0.021566548	1	ZNF808	19	52527652	52564464	+	5008	protein_coding	zinc finger protein 808 [Source:HGNC Symbol;Acc:HGNC:33230]	zf-C2H2
ENSG00000239556	106.692.272.250.883	103.564.163.979.321	-314.380.573.819.339	0.021566548	1	AC004951.2	7	43984995	43990207	-	793	transcribed_unprocessed_pseudogene	uroplakin-like protein (UPLP) pseudogene	-
ENSG00000278291	106.692.272.250.883	103.564.163.979.321	-314.380.573.819.339	0.021566548	1	AL161772.1	13	20699307	20703718	-	4412	antisense	novel transcript, antisense to IL17D	-
ENSG00000259215	106.692.272.250.883	941.446.896.620.275	-300.801.788.628.235	0.021566548	1	AC027237.2	15	69458522	69461806	-	391	lincRNA	novel transcript	-
ENSG00000274290	106.692.272.250.883	941.446.896.620.275	-300.801.788.628.235	0.021566548	1	HIST1H2BE	6	26172059	26184655	+	2585	protein_coding	histone cluster 1 H2B family member e [Source:HGNC Symbol;Acc:HGNC:4753]	-
ENSG00000227619	106.692.272.250.883	941.446.896.620.275	-300.801.788.628.235	0.021566548	1	AL391056.1	9	129575371	129584556	+	2658	lincRNA	novel transcript	-
ENSG00000198216	106.692.272.250.883	941.446.896.620.275	-300.801.788.628.235	0.021566548	1	CACNA1E	1	181317690	181808084	+	18271	protein_coding	calcium voltage-gated channel subunit alpha1 E [Source:HGNC Symbol;Acc:HGNC:1392]	-
ENSG00000254554	106.692.272.250.883	941.446.896.620.275	-300.801.788.628.235	0.021566548	1	AC080023.1	11	10302657	10303704	-	803	antisense	novel transcript	-
ENSG00000278962	116.831.514.007.446	339.050.201.638.411	-152.788.017.459.109	0.021872151	1	AC092645.1	2	112188364	112190635	+	2272	TEC	TEC	-
ENSG00000171084	201.762.347.775.107	49.918.048.389.115	-130.211.840.279.421	0.021979843	1	FAM86JP	3	125916620	125930024	+	2519	transcribed_unprocessed_pseudogene	family with sequence similarity 86 member J, pseudogene [Source:HGNC Symbol;Acc:HGNC:44097]	-
ENSG00000230454	1.39E-03	658.862.049.862.282	-575.069.078.467.226	0.022676824	1	U73166.1	3	50260303	50263358	+	2625	lincRNA	novel transcript	-
ENSG00000131634	1.39E-03	658.862.049.862.282	-575.069.078.467.226	0.022676824	1	TMEM204	16	1528688	1555580	+	1954	protein_coding	transmembrane protein 204 [Source:HGNC Symbol;Acc:HGNC:14158]	-
ENSG00000277400	1.39E-03	658.862.049.862.282	-575.069.078.467.226	0.022676824	1	AC145212.1	GL000194.1	53590	115018	-	2179	protein_coding	MaFF-interacting protein [Source:UniProtKB/Swiss-Prot;Acc:Q8WZ33]	-
ENSG00000116819	1.39E-03	658.862.049.862.282	-575.069.078.467.226	0.022676824	1	TFAP2E	1	35573314	35595328	+	2272	protein_coding	transcription factor AP-2 epsilon [Source:HGNC Symbol;Acc:HGNC:30774]	AP-2
ENSG00000261996	1.39E-03	658.862.049.862.282	-575.069.078.467.226	0.022676824	1	AC004706.1	17	6653464	6655009	-	879	lincRNA	novel transcript	-
ENSG00000122877	1.39E-03	658.862.049.862.282	-575.069.078.467.226	0.022676824	1	EGR2	10	62811996	62919900	-	3689	protein_coding	early growth response 2 [Source:HGNC Symbol;Acc:HGNC:3239]	zf-C2H2
ENSG00000231443	1.39E-03	658.862.049.862.282	-575.069.078.467.226	0.022676824	1	AC124944.2	3	195937243	195938739	+	1242	processed_pseudogene	protein phosphatase 4, regulatory subunit 2 (PPP4R2) pseudogene	-
ENSG00000232801	1.39E-03	658.862.049.862.282	-575.069.078.467.226	0.022676824	1	SDCBPP3	X	40890647	40891537	-	891	processed_pseudogene	syndecan binding protein pseudogene 3 [Source:HGNC Symbol;Acc:HGNC:44687]	-
ENSG00000263080	1.39E-03	658.862.049.862.282	-575.069.078.467.226	0.022676824	1	AC009121.2	16	11341809	11345211	-	1134	antisense	novel transcript, antisense to RMI2	-
ENSG00000263126	1.39E-03	658.862.049.862.282	-575.069.078.467.226	0.022676824	1	AC040162.3	16	67882461	67886367	+	3907	lincRNA	novel transcript	-
ENSG00000249790	1.39E-03	658.862.049.862.282	-575.069.078.467.226	0.022676824	1	AC092490.1	12	8788257	8795789	+	2279	lincRNA	novel transcript	-
ENSG00000128310	1.39E-03	658.862.049.862.282	-575.069.078.467.226	0.022676824	1	GALR3	22	37823382	37825495	+	1157	protein_coding	galanin receptor 3 [Source:HGNC Symbol;Acc:HGNC:4134]	-
ENSG00000261140	1.39E-03	658.862.049.862.282	-575.069.078.467.226	0.022676824	1	AC093525.4	16	2569043	2571936	-	459	antisense	novel transcript, antisense to PDPK1	-
novel.57	1.39E-03	658.862.049.862.282	-575.069.078.467.226	0.022676824	1	-	5	173329562	173334874	+	255	-	- && - && -	-
ENSG00000214535	1.39E-03	658.862.049.862.282	-575.069.078.467.226	0.022676824	1	RPS15AP1	20	21166206	21166596	-	391	processed_pseudogene	ribosomal protein S15a pseudogene 1 [Source:HGNC Symbol;Acc:HGNC:16598]	-
ENSG00000148346	1.39E-03	658.862.049.862.282	-575.069.078.467.226	0.022676824	1	LCN2	9	128149071	128153453	+	1596	protein_coding	lipocalin 2 [Source:HGNC Symbol;Acc:HGNC:6526]	-
ENSG00000207561	1.39E-03	658.862.049.862.282	-575.069.078.467.226	0.022676824	1	MIR635	17	68424451	68424548	-	98	miRNA	microRNA 635 [Source:HGNC Symbol;Acc:HGNC:32891]	-
novel.49	1.39E-03	658.862.049.862.282	-575.069.078.467.226	0.022676824	1	-	21	43710090	43711518	-	311	-	- && - && -	-
ENSG00000109832	1.39E-03	658.862.049.862.282	-575.069.078.467.226	0.022676824	1	DDX25	11	125903348	125943702	+	11036	protein_coding	DEAD-box helicase 25 [Source:HGNC Symbol;Acc:HGNC:18698]	-
ENSG00000265194	1.39E-03	658.862.049.862.282	-575.069.078.467.226	0.022676824	1	AL359922.2	9	21858910	21861926	-	3017	antisense	novel transcript, antisense MTAP	-
ENSG00000107551	1.39E-03	658.862.049.862.282	-575.069.078.467.226	0.022676824	1	RASSF4	10	44959407	44995891	+	9481	protein_coding	Ras association domain family member 4 [Source:HGNC Symbol;Acc:HGNC:20793]	-
ENSG00000248015	1.39E-03	658.862.049.862.282	-575.069.078.467.226	0.022676824	1	AC005329.1	19	1392170	1396467	-	3571	antisense	novel transcript, antisense to NDUFS7	-
ENSG00000166394	1.39E-03	658.862.049.862.282	-575.069.078.467.226	0.022676824	1	CYB5R2	11	7665100	7677222	-	8595	protein_coding	cytochrome b5 reductase 2 [Source:HGNC Symbol;Acc:HGNC:24376]	-
ENSG00000116833	1.39E-03	658.862.049.862.282	-575.069.078.467.226	0.022676824	1	NR5A2	1	200027614	200177420	+	7543	protein_coding	nuclear receptor subfamily 5 group A member 2 [Source:HGNC Symbol;Acc:HGNC:7984]	SF-like
ENSG00000125510	425.174.261.415.327	169.500.353.629.555	-196.614.434.024.269	0.023070854	1	OPRL1	20	64080082	64100643	+	3640	protein_coding	opioid related nociceptin receptor 1 [Source:HGNC Symbol;Acc:HGNC:8155]	-
ENSG00000165929	307.925.968.040.033	706.407.849.222.111	-119.496.939.643.377	0.023589839	1	TC2N	14	91779746	91867536	-	6152	protein_coding	tandem C2 domains, nuclear [Source:HGNC Symbol;Acc:HGNC:19859]	-
ENSG00000260643	53.133.644.289.111	188.339.241.387.189	-180.342.475.855.271	0.024510598	1	AC092718.3	16	81053587	81096296	-	3177	protein_coding	novel protein	-
ENSG00000231881	53.133.644.289.111	188.339.241.387.189	-180.342.475.855.271	0.024510598	1	AL109615.2	6	44073913	44077952	+	1608	lincRNA	novel transcript	-
ENSG00000073711	477.787.783.008.753	102.666.827.199.434	-110.174.131.668.195	0.025248005	1	PPP2R3A	3	135965728	136147894	+	7785	protein_coding	protein phosphatase 2 regulatory subunit B''alpha [Source:HGNC Symbol;Acc:HGNC:9307]	-
ENSG00000163617	637.499.086.589.388	226.017.000.234.956	-180.737.468.802.701	0.026105331	1	CCDC191	3	113964137	114056594	-	5284	protein_coding	coiled-coil domain containing 191 [Source:HGNC Symbol;Acc:HGNC:29272]	-
ENSG00000139194	127.447.859.684.979	348.469.631.997.272	-144.300.625.165.889	0.026682384	1	RBP5	12	7115736	7128889	-	3027	protein_coding	retinol binding protein 5 [Source:HGNC Symbol;Acc:HGNC:15847]	-
ENSG00000260007	84.982.514.022.368	273.114.177.660.265	-167.093.575.831.422	0.026720022	1	AC107871.1	15	68184032	68229718	-	7276	protein_coding	novel protein	-
ENSG00000184451	84.982.514.022.368	273.114.177.660.265	-167.093.575.831.422	0.026720022	1	CCR10	17	42678889	42683917	-	2619	protein_coding	C-C motif chemokine receptor 10 [Source:HGNC Symbol;Acc:HGNC:4474]	-
ENSG00000053438	84.982.514.022.368	263.694.743.607.123	-162.054.395.345.233	0.026720022	1	NNAT	20	37521206	37523690	+	1329	protein_coding	neuronatin [Source:HGNC Symbol;Acc:HGNC:7860]	-
ENSG00000120729	212.852.731.043.676	122.403.094.110.333	-246.010.302.073.388	0.02704271	1	MYOT	5	137867791	137887851	+	2893	protein_coding	myotilin [Source:HGNC Symbol;Acc:HGNC:12399]	-
ENSG00000173210	212.852.731.043.676	122.403.094.110.333	-246.010.302.073.388	0.02704271	1	ABLIM3	5	149141483	149260542	+	7225	protein_coding	actin binding LIM protein family member 3 [Source:HGNC Symbol;Acc:HGNC:29132]	-
ENSG00000169918	700.731.412.617.521	143.170.347.736.779	-102.964.430.530.737	0.028288585	1	OTUD7A	15	31475398	31870789	-	14331	protein_coding	OTU deubiquitinase 7A [Source:HGNC Symbol;Acc:HGNC:20718]	-
ENSG00000214145	180.529.629.511.019	442.663.920.429.586	-128.866.747.609.067	0.030298791	1	LINC00887	3	194296465	194312803	-	4153	lincRNA	long intergenic non-protein coding RNA 887 [Source:HGNC Symbol;Acc:HGNC:48574]	-
ENSG00000279970	319.012.857.339.249	141.242.006.666.801	-210.659.176.850.759	0.030348148	1	AC023024.2	15	101299656	101301648	-	1993	TEC	TEC	-
ENSG00000166819	319.012.857.339.249	141.242.006.666.801	-210.659.176.850.759	0.030348148	1	PLIN1	15	89664367	89679427	-	3795	protein_coding	perilipin 1 [Source:HGNC Symbol;Acc:HGNC:9076]	-
ENSG00000091831	319.012.857.339.249	141.242.006.666.801	-210.659.176.850.759	0.030348148	1	ESR1	6	151656691	152129619	+	13854	protein_coding	estrogen receptor 1 [Source:HGNC Symbol;Acc:HGNC:3467]	ESR-like
ENSG00000146556	276.076.879.244.421	631.052.448.242.429	-118.941.308.374.242	0.030400487	1	WASH2P	2	113588550	113599043	+	2958	transcribed_unprocessed_pseudogene	WAS protein family homolog 2, pseudogene [Source:HGNC Symbol;Acc:HGNC:33145]	-
ENSG00000160255	148.680.561.300.747	376.727.921.182.115	-133.470.292.480.334	0.031520396	1	ITGB2	21	44885953	44931989	-	6869	protein_coding	integrin subunit beta 2 [Source:HGNC Symbol;Acc:HGNC:6155]	-
ENSG00000238273	425.174.261.415.327	160.080.906.981.636	-188.430.202.745.958	0.032292239	1	AC108058.1	2	105363038	105378839	+	2609	antisense	novel transcript, antisense to FHL2	-
ENSG00000167992	425.174.261.415.327	160.080.906.981.636	-188.430.202.745.958	0.032292239	1	VWCE	11	61258286	61295316	-	4766	protein_coding	von Willebrand factor C and EGF domains [Source:HGNC Symbol;Acc:HGNC:26487]	-
ENSG00000231989	425.174.261.415.327	160.080.906.981.636	-188.430.202.745.958	0.032292239	1	PPP1R2B	5	156850538	156852528	+	1991	protein_coding	PPP1R2 family member B [Source:HGNC Symbol;Acc:HGNC:16318]	-
ENSG00000162078	106.215.173.234.147	301.372.476.419.181	-14.945.953.050.768	0.033173684	1	ZG16B	16	2830169	2839585	+	2665	protein_coding	zymogen granule protein 16B [Source:HGNC Symbol;Acc:HGNC:30456]	-
ENSG00000239523	955.988.390.714.993	282.533.611.115.814	-155.202.449.236.964	0.033533086	1	MYLK-AS1	3	123585542	123644568	+	980	antisense	MYLK antisense RNA 1 [Source:HGNC Symbol;Acc:HGNC:42440]	-
ENSG00000249626	955.988.390.714.993	282.533.611.115.814	-155.202.449.236.964	0.033533086	1	AC024560.2	3	197634315	197635811	+	1497	processed_pseudogene	protein phosphatase 4, regulatory subunit 2 (PPP4R2) pseudogene	-
ENSG00000251095	626.416.870.233.833	127.157.328.268.967	-102.013.739.973.352	0.033670553	1	AC097478.1	4	89551356	89726752	+	6069	antisense	novel transcript	-
ENSG00000167676	84.982.514.022.368	25.427.530.890.285	-156.832.811.260.192	0.033832332	1	PLIN4	19	4502180	4518465	-	6502	protein_coding	perilipin 4 [Source:HGNC Symbol;Acc:HGNC:29393]	-
ENSG00000204531	84.982.514.022.368	25.427.530.890.285	-156.832.811.260.192	0.033832332	1	POU5F1	6	31164337	31180731	-	2885	protein_coding	POU class 5 homeobox 1 [Source:HGNC Symbol;Acc:HGNC:9221]	Pou
ENSG00000286010	84.982.514.022.368	25.427.530.890.285	-156.832.811.260.192	0.033832332	1	AC108925.1	8	127663280	127670990	-	4601	lincRNA	novel transcript	-
ENSG00000257851	637.499.086.589.388	197.758.682.938.013	-161.586.048.331.679	0.033910222	1	HNRNPA3P10	12	51712469	51713606	-	1138	processed_pseudogene	heterogeneous nuclear ribonucleoprotein A3 pseudogene 10 [Source:HGNC Symbol;Acc:HGNC:48756]	-
ENSG00000258824	637.499.086.589.388	197.758.682.938.013	-161.586.048.331.679	0.033910222	1	AL122035.1	14	64422935	64448557	-	550	antisense	novel transcript	-
ENSG00000120051	637.499.086.589.388	197.758.682.938.013	-161.586.048.331.679	0.033910222	1	CFAP58	10	104353833	104455102	+	3491	protein_coding	cilia and flagella associated protein 58 [Source:HGNC Symbol;Acc:HGNC:26676]	-
ENSG00000266088	637.499.086.589.388	197.758.682.938.013	-161.586.048.331.679	0.033910222	1	AC004585.1	17	40517026	40527002	+	1198	lincRNA	novel transcript	-
ENSG00000220804	637.499.086.589.388	216.597.562.230.101	-174.631.841.602.174	0.034088382	1	LINC01881	2	242088633	242160153	+	1931	transcribed_unprocessed_pseudogene	long intergenic non-protein coding RNA 1881 [Source:HGNC Symbol;Acc:HGNC:52700]	-
ENSG00000228506	35.039.142.115.001	744.085.548.309.244	-108.409.557.353.119	0.034238954	1	AL513550.1	6	99424922	99432323	+	2588	antisense	novel transcript	-
ENSG00000227671	265.460.516.639.581	60.279.417.171.932	-117.978.118.782.165	0.034718451	1	AL390728.4	1	247189851	247210856	-	2160	transcribed_unprocessed_pseudogene	zinc finger protein pseudogene	-
ENSG00000234664	265.460.516.639.581	60.279.417.171.932	-117.978.118.782.165	0.034718451	1	HMGN2P5	15	29730713	29730985	+	273	processed_pseudogene	high mobility group nucleosomal binding domain 2 pseudogene 5 [Source:HGNC Symbol;Acc:HGNC:33568]	-
ENSG00000261798	106.692.272.250.883	847.252.069.530.451	-28.581.089.580.854	0.034866602	1	AL033527.3	1	39788976	39790171	+	1196	antisense	novel transcript, antisense to BMP8B	-
ENSG00000069667	106.692.272.250.883	847.252.069.530.451	-28.581.089.580.854	0.034866602	1	RORA	15	60488284	61229302	-	17023	protein_coding	RAR related orphan receptor A [Source:HGNC Symbol;Acc:HGNC:10258]	THR-like
ENSG00000188996	106.692.272.250.883	847.252.069.530.451	-28.581.089.580.854	0.034866602	1	HUS1B	6	655939	656963	-	1025	protein_coding	HUS1 checkpoint clamp component B [Source:HGNC Symbol;Acc:HGNC:16485]	-
ENSG00000171450	106.692.272.250.883	847.252.069.530.451	-28.581.089.580.854	0.034866602	1	CDK5R2	2	218959655	218962162	+	2508	protein_coding	cyclin dependent kinase 5 regulatory subunit 2 [Source:HGNC Symbol;Acc:HGNC:1776]	-
ENSG00000249849	106.692.272.250.883	847.252.069.530.451	-28.581.089.580.854	0.034866602	1	AC138819.1	5	177682294	177713969	+	431	antisense	novel transcript	-
ENSG00000228792	106.692.272.250.883	847.252.069.530.451	-28.581.089.580.854	0.034866602	1	AL356310.1	1	211635906	211642867	-	585	lincRNA	novel transcript	-
ENSG00000139890	106.692.272.250.883	847.252.069.530.451	-28.581.089.580.854	0.034866602	1	REM2	14	22883222	22887678	+	2240	protein_coding	RRAD and GEM like GTPase 2 [Source:HGNC Symbol;Acc:HGNC:20248]	-
ENSG00000251136	169.913.271.936.397	4.049.862.079.155	-124.756.437.462.596	0.036157187	1	AF117829.1	8	89609409	89757727	-	7481	lincRNA	novel transcript	-
ENSG00000071051	138.064.209.069.584	348.469.631.997.272	-132.860.583.905.171	0.038410682	1	NCK2	2	105744912	105894274	+	2975	protein_coding	NCK adaptor protein 2 [Source:HGNC Symbol;Acc:HGNC:7665]	-
ENSG00000163093	127.447.859.684.979	329.630.770.927.708	-136.312.997.099.552	0.039238489	1	BBS5	2	169479480	169506655	+	4254	protein_coding	Bardet-Biedl syndrome 5 [Source:HGNC Symbol;Acc:HGNC:970]	-
ENSG00000011465	201.762.347.775.107	461.502.775.552.297	-11.892.013.839.656	0.039663735	1	DCN	12	91140484	91182824	-	12548	protein_coding	decorin [Source:HGNC Symbol;Acc:HGNC:2705]	-
ENSG00000270276	116.831.514.007.446	310.791.908.347.359	-140.283.004.467.444	0.040101413	1	HIST2H4B	1	149854045	149861210	-	1929	protein_coding	histone cluster 2 H4 family member b [Source:HGNC Symbol;Acc:HGNC:29607]	-
ENSG00000100330	477.787.783.008.753	970.151.729.339.393	-102.015.952.576.906	0.040133371	1	MTMR3	22	29883155	30030866	+	9903	protein_coding	myotubularin related protein 3 [Source:HGNC Symbol;Acc:HGNC:7451]	-
ENSG00000267632	1.39E-03	564.666.762.672.253	-553.275.720.008.573	0.040964585	1	AC067852.3	17	42509784	42511519	+	1736	sense_intronic	novel transcript	-
ENSG00000178445	1.39E-03	564.666.762.672.253	-553.275.720.008.573	0.040964585	1	GLDC	9	6532464	6645783	-	8939	protein_coding	glycine decarboxylase [Source:HGNC Symbol;Acc:HGNC:4313]	-
ENSG00000154269	1.39E-03	564.666.762.672.253	-553.275.720.008.573	0.040964585	1	ENPP3	6	131628442	131747418	+	3885	protein_coding	ectonucleotide pyrophosphatase/phosphodiesterase 3 [Source:HGNC Symbol;Acc:HGNC:3358]	-
ENSG00000249923	1.39E-03	564.666.762.672.253	-553.275.720.008.573	0.040964585	1	AC007663.2	22	20198729	20204918	-	2228	antisense	novel transcript	-
ENSG00000251364	1.39E-03	564.666.762.672.253	-553.275.720.008.573	0.040964585	1	AC107884.1	11	7427266	7512515	-	7284	antisense	novel transcript, antisense to OLFML1	-
ENSG00000276386	1.39E-03	564.666.762.672.253	-553.275.720.008.573	0.040964585	1	CNTNAP3P2	9	67059560	67293468	+	3861	unprocessed_pseudogene	contactin associated protein-like 3 pseudogene 2 [Source:HGNC Symbol;Acc:HGNC:49589]	-
ENSG00000242798	1.39E-03	564.666.762.672.253	-553.275.720.008.573	0.040964585	1	AC073842.2	7	100115214	100127139	-	572	antisense	novel transcript	-
ENSG00000221340	1.39E-03	564.666.762.672.253	-553.275.720.008.573	0.040964585	1	RNU6ATAC18P	1	12569972	12570072	-	101	snRNA	RNA, U6atac small nuclear 18, pseudogene [Source:HGNC Symbol;Acc:HGNC:46917]	-
ENSG00000272140	1.39E-03	564.666.762.672.253	-553.275.720.008.573	0.040964585	1	AC022400.6	10	73703735	73713581	-	1192	lincRNA	novel transcript	-
ENSG00000273416	1.39E-03	564.666.762.672.253	-553.275.720.008.573	0.040964585	1	AL732292.2	1	235104180	235104609	-	430	lincRNA	novel transcript	-
ENSG00000270392	1.39E-03	564.666.762.672.253	-553.275.720.008.573	0.040964585	1	PFN1P2	1	120432204	120434052	-	1849	transcribed_processed_pseudogene	profilin 1 pseudogene 2 [Source:HGNC Symbol;Acc:HGNC:24298]	-
ENSG00000232803	1.39E-03	564.666.762.672.253	-553.275.720.008.573	0.040964585	1	SLCO4A1-AS1	20	62663019	62666724	-	1534	antisense	SLCO4A1 antisense RNA 1 [Source:HGNC Symbol;Acc:HGNC:40537]	-
ENSG00000231043	1.39E-03	564.666.762.672.253	-553.275.720.008.573	0.040964585	1	AC007238.1	2	58460292	58462032	-	1741	processed_pseudogene	IK cytokine, down-regulator of HLA II (IK) pseudogene	-
ENSG00000232022	1.39E-03	564.666.762.672.253	-553.275.720.008.573	0.040964585	1	FAAHP1	1	46432129	46482493	+	2476	transcribed_unprocessed_pseudogene	fatty acid amide hydrolase pseudogene 1 [Source:HGNC Symbol;Acc:HGNC:50679]	-
ENSG00000271032	1.39E-03	564.666.762.672.253	-553.275.720.008.573	0.040964585	1	AC020907.4	19	35014961	35025335	-	526	antisense	novel transcript	-
ENSG00000280327	1.39E-03	564.666.762.672.253	-553.275.720.008.573	0.040964585	1	Z97633.1	16	1576716	1578371	-	1656	TEC	tec	-
ENSG00000158458	1.39E-03	564.666.762.672.253	-553.275.720.008.573	0.040964585	1	NRG2	5	139846779	140043299	-	4520	protein_coding	neuregulin 2 [Source:HGNC Symbol;Acc:HGNC:7998]	-
ENSG00000279660	1.39E-03	564.666.762.672.253	-553.275.720.008.573	0.040964585	1	AC005703.6	17	15260513	15261841	+	1329	TEC	novel transcript	-
ENSG00000086570	1.39E-03	564.666.762.672.253	-553.275.720.008.573	0.040964585	1	FAT2	5	151504093	151568944	-	14537	protein_coding	FAT atypical cadherin 2 [Source:HGNC Symbol;Acc:HGNC:3596]	-
ENSG00000259972	1.39E-03	564.666.762.672.253	-553.275.720.008.573	0.040964585	1	AC009120.2	16	74305127	74335346	-	3297	processed_transcript	novel transcript, antisense to PSMD7	-
ENSG00000279406	1.39E-03	564.666.762.672.253	-553.275.720.008.573	0.040964585	1	AL359183.1	10	71364243	71366374	+	2132	TEC	TEC	-
ENSG00000284726	1.39E-03	564.666.762.672.253	-553.275.720.008.573	0.040964585	1	AL109936.6	1	23297797	23302866	+	604	lincRNA	novel transcript	-
ENSG00000224609	1.39E-03	564.666.762.672.253	-553.275.720.008.573	0.040964585	1	AC093425.1	1	59131936	59296491	-	4595	processed_transcript	novel transcript	-
ENSG00000019582	1.39E-03	564.666.762.672.253	-553.275.720.008.573	0.040964585	1	CD74	5	150400041	150412929	-	4780	protein_coding	CD74 molecule [Source:HGNC Symbol;Acc:HGNC:1697]	-
ENSG00000260302	1.39E-03	564.666.762.672.253	-553.275.720.008.573	0.040964585	1	AP005482.1	18	12739490	12776137	-	2347	lincRNA	novel transcript	-
ENSG00000174059	1.39E-03	564.666.762.672.253	-553.275.720.008.573	0.040964585	1	CD34	1	207880972	207911402	-	9219	protein_coding	CD34 molecule [Source:HGNC Symbol;Acc:HGNC:1662]	-
ENSG00000223791	1.39E-03	564.666.762.672.253	-553.275.720.008.573	0.040964585	1	UBE2E1-AS1	3	23804024	23806905	-	778	antisense	UBE2E1 antisense RNA 1 [Source:HGNC Symbol;Acc:HGNC:40598]	-
ENSG00000223692	1.39E-03	564.666.762.672.253	-553.275.720.008.573	0.040964585	1	DIP2A-IT1	21	46462471	46469306	+	428	sense_intronic	DIP2A intronic transcript 1 [Source:HGNC Symbol;Acc:HGNC:41430]	-
ENSG00000223695	1.39E-03	564.666.762.672.253	-553.275.720.008.573	0.040964585	1	FO393418.1	22	36388626	36396517	+	510	lincRNA	novel transcript	-
ENSG00000259345	1.39E-03	564.666.762.672.253	-553.275.720.008.573	0.040964585	1	AC013652.1	15	38865322	39427195	-	6996	lincRNA	novel transcript	-
ENSG00000165507	1.39E-03	564.666.762.672.253	-553.275.720.008.573	0.040964585	1	DEPP1	10	44970981	44978810	-	2979	protein_coding	DEPP1, autophagy regulator [Source:HGNC Symbol;Acc:HGNC:23355]	-
ENSG00000229927	1.39E-03	564.666.762.672.253	-553.275.720.008.573	0.040964585	1	RHEBP1	10	46634911	46635466	-	556	processed_pseudogene	RHEB pseudogene 1 [Source:HGNC Symbol;Acc:HGNC:10010]	-
ENSG00000227620	1.39E-03	564.666.762.672.253	-553.275.720.008.573	0.040964585	1	ALG1L8P	11	67785273	67792335	+	760	unprocessed_pseudogene	asparagine-linked glycosylation 1-like 8, pseudogene [Source:HGNC Symbol;Acc:HGNC:44377]	-
ENSG00000174899	1.39E-03	564.666.762.672.253	-553.275.720.008.573	0.040964585	1	PQLC2L	3	157543246	157677749	+	3343	protein_coding	PQ loop repeat containing 2 like [Source:HGNC Symbol;Acc:HGNC:25146]	-
novel.60	1.39E-03	564.666.762.672.253	-553.275.720.008.573	0.040964585	1	-	6	110981684	110981956	+	273	-	- && Q96CB5.2 RecName: Full=Putative uncharacterized protein C8orf44 && -	-
ENSG00000236337	1.39E-03	564.666.762.672.253	-553.275.720.008.573	0.040964585	1	FMR1-IT1	X	147946941	147947583	+	343	sense_intronic	FMR1 intronic transcript 1 [Source:HGNC Symbol;Acc:HGNC:41333]	-
ENSG00000250091	1.39E-03	564.666.762.672.253	-553.275.720.008.573	0.040964585	1	DNAH10OS	12	123925461	123934984	-	6003	antisense	dynein axonemal heavy chain 10 opposite strand [Source:HGNC Symbol;Acc:HGNC:37121]	-
ENSG00000262165	1.39E-03	564.666.762.672.253	-553.275.720.008.573	0.040964585	1	AC233723.1	17	4801159	4807013	-	651	protein_coding	novel protein	-
ENSG00000285923	1.39E-03	564.666.762.672.253	-553.275.720.008.573	0.040964585	1	AL160171.1	1	108661533	108666246	+	946	bidirectional_promoter_lncRNA	Novel transcript	-
ENSG00000105877	106.215.173.234.147	291.953.044.021.319	-144.898.345.992.812	0.040993521	1	DNAH11	7	21543039	21901839	+	16174	protein_coding	dynein axonemal heavy chain 11 [Source:HGNC Symbol;Acc:HGNC:2942]	-
ENSG00000231551	212.852.731.043.676	11.298.363.169.587	-234.583.800.217.357	0.041032031	1	AC245100.4	1	148402516	148432545	+	3330	transcribed_unprocessed_pseudogene	phosphodiesterase 4D interacting protein (PDE4DIP) pseudogene	-
ENSG00000106852	212.852.731.043.676	11.298.363.169.587	-234.583.800.217.357	0.041032031	1	LHX6	9	122202577	122229626	-	5748	protein_coding	LIM homeobox 6 [Source:HGNC Symbol;Acc:HGNC:21735]	Homeobox
ENSG00000183128	955.988.390.714.993	273.114.177.660.265	-150.333.357.654.301	0.041903977	1	CALHM3	10	103472804	103479240	-	1652	protein_coding	calcium homeostasis modulator 3 [Source:HGNC Symbol;Acc:HGNC:23458]	-
ENSG00000143365	955.988.390.714.993	263.694.743.607.123	-145.294.177.168.112	0.041903977	1	RORC	1	151806071	151831845	-	6512	protein_coding	RAR related orphan receptor C [Source:HGNC Symbol;Acc:HGNC:10260]	THR-like
ENSG00000119915	955.988.390.714.993	263.694.743.607.123	-145.294.177.168.112	0.041903977	1	ELOVL3	10	102226299	102229589	+	1400	protein_coding	ELOVL fatty acid elongase 3 [Source:HGNC Symbol;Acc:HGNC:18047]	-
ENSG00000273748	955.988.390.714.993	263.694.743.607.123	-145.294.177.168.112	0.041903977	1	AL592183.1	GL000219.1	54224	83311	-	372	protein_coding	-	-
ENSG00000088340	84.982.514.022.368	244.855.873.486.899	-151.415.121.080.391	0.042814164	1	FER1L4	20	35558737	35607562	-	9602	transcribed_unitary_pseudogene	fer-1 like family member 4, pseudogene [Source:HGNC Symbol;Acc:HGNC:15801]	-
ENSG00000165959	743.662.018.846.087	226.017.000.234.956	-158.894.737.280.722	0.043692991	1	CLMN	14	95181940	95319908	-	15703	protein_coding	calmin [Source:HGNC Symbol;Acc:HGNC:19972]	-
ENSG00000262136	743.662.018.846.087	226.017.000.234.956	-158.894.737.280.722	0.043692991	1	AC092115.3	16	69727013	69742563	+	592	antisense	novel transcript	-
ENSG00000196110	743.662.018.846.087	226.017.000.234.956	-158.894.737.280.722	0.043692991	1	ZNF699	19	9294275	9309838	-	3623	protein_coding	zinc finger protein 699 [Source:HGNC Symbol;Acc:HGNC:24750]	zf-C2H2
ENSG00000247081	319.012.857.339.249	13.182.255.218.893	-200.795.789.529.045	0.043991311	1	BAALC-AS1	8	103156990	103298772	-	3877	antisense	BAALC antisense RNA 1 [Source:HGNC Symbol;Acc:HGNC:50461]	-
ENSG00000275880	319.012.857.339.249	13.182.255.218.893	-200.795.789.529.045	0.043991311	1	AL139385.1	13	110613082	110616353	-	3272	antisense	novel transcript, antisense to CARKD	-
ENSG00000178568	319.012.857.339.249	13.182.255.218.893	-200.795.789.529.045	0.043991311	1	ERBB4	2	211375717	212538841	-	13015	protein_coding	erb-b2 receptor tyrosine kinase 4 [Source:HGNC Symbol;Acc:HGNC:3432]	-
ENSG00000276840	319.012.857.339.249	13.182.255.218.893	-200.795.789.529.045	0.043991311	1	PMS2P10	7	75288120	75299795	-	612	unprocessed_pseudogene	PMS1 homolog 2, mismatch repair system component pseudogene 10 [Source:HGNC Symbol;Acc:HGNC:9124]	-
ENSG00000213185	31.854.233.120.791	668.730.149.245.066	-1.067.325.648.676	0.044232085	1	FAM24B	10	122849078	122879641	-	1177	protein_coding	family with sequence similarity 24 member B [Source:HGNC Symbol;Acc:HGNC:23475]	-
ENSG00000119630	212.378.708.081.418	47.092.220.286.339	-114.471.289.692.013	0.044743519	1	PGF	14	74941834	74955626	-	5804	protein_coding	placental growth factor [Source:HGNC Symbol;Acc:HGNC:8893]	-
ENSG00000204176	148.680.561.300.747	35.788.906.202.721	-126.095.295.240.046	0.044879015	1	SYT15	10	46578217	46594173	+	7158	protein_coding	synaptotagmin 15 [Source:HGNC Symbol;Acc:HGNC:17167]	-
ENSG00000270558	637.499.086.589.388	188.339.241.387.189	-154.592.325.662.948	0.045117465	1	AC025449.1	5	37286449	37286977	-	529	processed_pseudogene	chromobox homolog 3 (CBX3) pseudogene	-
ENSG00000189283	637.499.086.589.388	188.339.241.387.189	-154.592.325.662.948	0.045117465	1	FHIT	3	59747277	61251459	-	7472	protein_coding	fragile histidine triad [Source:HGNC Symbol;Acc:HGNC:3701]	-
ENSG00000076641	637.499.086.589.388	188.339.241.387.189	-154.592.325.662.948	0.045117465	1	PAG1	8	80967810	81112068	-	11023	protein_coding	phosphoprotein membrane anchor with glycosphingolipid microdomains 1 [Source:HGNC Symbol;Acc:HGNC:30043]	-
ENSG00000103044	637.499.086.589.388	188.339.241.387.189	-154.592.325.662.948	0.045117465	1	HAS3	16	69105653	69118719	+	5200	protein_coding	hyaluronan synthase 3 [Source:HGNC Symbol;Acc:HGNC:4820]	-
ENSG00000225544	637.499.086.589.388	188.339.241.387.189	-154.592.325.662.948	0.045117465	1	AC245452.2	22	21885282	21885673	-	392	processed_pseudogene	pseudogene similar to part of metallophosphoesterase 1 (MPPE1)	-
ENSG00000231652	53.133.644.289.111	169.500.353.629.555	-165.247.601.728.025	0.045435959	1	AL590428.1	6	73693903	73696131	-	1973	antisense	novel transcript	-
ENSG00000121743	53.133.644.289.111	169.500.353.629.555	-165.247.601.728.025	0.045435959	1	GJA3	13	20138255	20161052	-	5214	protein_coding	gap junction protein alpha 3 [Source:HGNC Symbol;Acc:HGNC:4277]	-
ENSG00000141294	53.133.644.289.111	169.500.353.629.555	-165.247.601.728.025	0.045435959	1	LRRC46	17	47831634	47837719	+	2819	protein_coding	leucine rich repeat containing 46 [Source:HGNC Symbol;Acc:HGNC:25047]	-
ENSG00000189334	53.133.644.289.111	169.500.353.629.555	-165.247.601.728.025	0.045435959	1	S100A14	1	153614255	153616986	-	1277	protein_coding	S100 calcium binding protein A14 [Source:HGNC Symbol;Acc:HGNC:18901]	-
ENSG00000273186	138.064.209.069.584	339.050.201.638.411	-128.922.043.208.412	0.046163285	1	AL359091.5	9	128431598	128432006	+	409	sense_intronic	novel transcript, sense intronic to CERCAM	-
ENSG00000271976	339.775.057.777.568	696.988.424.316.141	-103.416.548.852.741	0.046991593	1	AC012467.2	3	53858994	53861576	-	2583	antisense	novel transcript, antisense to IL17RB	-
ENSG00000227630	191.145.988.195.399	423.825.064.578.442	-114.420.018.969.726	0.047212297	1	LINC01132	1	234724042	234736720	+	5081	lincRNA	long intergenic non-protein coding RNA 1132 [Source:HGNC Symbol;Acc:HGNC:49444]	-
ENSG00000226800	127.447.859.684.979	320.211.339.839.955	-132.146.977.772.342	0.04754413	1	CACTIN-AS1	19	3607247	3613930	+	1913	antisense	CACTIN antisense RNA 1 [Source:HGNC Symbol;Acc:HGNC:31391]	-
ENSG00000188042	116.831.514.007.446	301.372.476.419.181	-135.861.616.608.463	0.049028188	1	ARL4C	2	234493041	234497081	-	4041	protein_coding	ADP ribosylation factor like GTPase 4C [Source:HGNC Symbol;Acc:HGNC:698]	-
