# Supplementary material for: LLGL2 Increases Ca2+ Influx and Exerts Oncogenic Activities via PI3K/AKT Signaling Pathway in Hepatocellular Carcinoma
Source: Front Oncol. 2021 Jun 10;11:683629. doi: 10.3389/fonc.2021.683629 (PMC8223678; doi:10.3389/fonc.2021.683629)
Supplement: Supplementary file 2 [file DataSheet_1.zip › Supplementary Table 5.xls]

gene_id	siLLGL2	NC	log2FoldChange	pvalue	padj	gene_name	gene_chr	gene_start	gene_end	gene_strand	gene_length	gene_biotype	gene_description	tf_family
ENSG00000169627	138.331.715.090.126	320.211.339.839.955	542.725.767.281.529	1.03E-10	1.99E-06	BOLA2B	16	30192934	30194306	-	1365	protein_coding	bolA family member 2B [Source:HGNC Symbol;Acc:HGNC:32479]	-
ENSG00000226054	753.813.228.130.069	103.564.163.979.321	284.801.085.300.536	2.17E+08	0.006984069	MEMO1P1	21	36130489	36131376	+	888	processed_pseudogene	mediator of cell motility 1 pseudogene 1 [Source:HGNC Symbol;Acc:HGNC:23274]	-
ENSG00000275882	849.360.495.161.083	141.242.006.666.801	257.704.972.069.871	6.48E+08	0.017874529	IKBKGP1	X	154639978	154648275	-	1073	unprocessed_pseudogene	inhibitor of nuclear factor kappa B kinase subunit gamma pseudogene 1 [Source:HGNC Symbol;Acc:HGNC:24455]	-
ENSG00000233024	276.076.879.244.421	0.936851351	470.005.601.865.247	1.58E+09	0.030397882	NPIPA9	16	18358086	18379331	-	3030	protein_coding	nuclear pore complex interacting protein family, member A9 [Source:HGNC Symbol;Acc:HGNC:41984]	-
ENSG00000135346	479.864.729.127.293	139.402.578.475.184	178.238.896.650.842	5.82E+09	0.093512678	CGA	6	87085498	87095406	-	2284	protein_coding	glycoprotein hormones, alpha polypeptide [Source:HGNC Symbol;Acc:HGNC:1885]	-
ENSG00000188985	252.674.577.062.056	725.246.698.869.404	179.884.266.579.004	9.54E+09	0.141539235	DHFRP1	18	26170726	26171284	-	559	processed_pseudogene	dihydrofolate reductase pseudogene 1 [Source:HGNC Symbol;Acc:HGNC:2862]	-
ENSG00000179715	276.076.879.244.421	282.078.425.063.304	323.222.613.505.451	0.000299755	0.304112778	PCED1B	12	47079603	47236662	+	2618	protein_coding	PC-esterase domain containing 1B [Source:HGNC Symbol;Acc:HGNC:28255]	-
ENSG00000100033	233.611.430.364.441	187.880.744.906.349	35.471.737.603.191	0.000348534	0.320252891	PRODH	22	18912777	18936553	-	8776	protein_coding	proline dehydrogenase 1 [Source:HGNC Symbol;Acc:HGNC:9453]	-
ENSG00000214049	156.065.679.400.595	508.599.910.622.124	161.498.211.647.802	0.000784774	0.55078211	UCA1	19	15828206	15836326	+	4152	lincRNA	urothelial cancer associated 1 [Source:HGNC Symbol;Acc:HGNC:37126]	-
ENSG00000230424	127.447.859.684.979	1.39E-03	668.789.254.521.778	0.00085757	0.55078211	EMC1-AS1	1	19210501	19240704	+	507	antisense	EMC1 antisense RNA 1 [Source:HGNC Symbol;Acc:HGNC:54050]	-
ENSG00000280120	276.076.879.244.421	376.275.150.871.434	283.252.220.436.616	0.000872039	0.55078211	AC073857.1	12	123152324	123153377	-	1054	TEC	novel transcript	-
ENSG00000180673	116.831.514.007.446	1.39E-03	6.563.633.215.318	0.00143701	0.837482694	EXOC5P1	4	62816826	62818794	+	1969	processed_pseudogene	exocyst complex component 5 pseudogene 1 [Source:HGNC Symbol;Acc:HGNC:43870]	-
ENSG00000185596	167.743.678.116.857	593.374.746.048.918	149.712.228.746.781	0.001519066	0.837482694	WASH3P	15	101961603	101976543	+	2351	transcribed_unprocessed_pseudogene	WAS protein family homolog 3, pseudogene [Source:HGNC Symbol;Acc:HGNC:24362]	-
ENSG00000127324	541.485.963.637.435	150.661.458.114.307	183.643.006.263.504	0.001860883	0.897689944	TSPAN8	12	71125085	71441898	-	2419	protein_coding	tetraspanin 8 [Source:HGNC Symbol;Acc:HGNC:11855]	-
ENSG00000224858	114.661.865.361.444	395.566.779.249.881	153.217.516.137.293	0.001913587	0.90059933	RPL29P11	3	37016523	37017014	-	492	processed_pseudogene	ribosomal protein L29 pseudogene 11 [Source:HGNC Symbol;Acc:HGNC:36905]	-
ENSG00000120055	148.680.561.300.747	0.936851351	381.252.536.847.207	0.002133716	0.980290272	C10orf95	10	102449837	102451543	-	1469	protein_coding	chromosome 10 open reading frame 95 [Source:HGNC Symbol;Acc:HGNC:25880]	-
ENSG00000139329	679.498.686.304.065	226.017.000.234.956	158.232.245.454.476	0.003132914	1	LUM	12	91102629	91111494	-	2671	protein_coding	lumican [Source:HGNC Symbol;Acc:HGNC:6724]	-
ENSG00000215630	127.447.859.684.979	0.936851351	35.921.333.676.221	0.005281544	1	GUSBP9	5	71197646	71208130	-	584	unprocessed_pseudogene	glucuronidase, beta pseudogene 9 [Source:HGNC Symbol;Acc:HGNC:42323]	-
ENSG00000102879	212.378.708.081.418	376.275.150.871.434	245.595.696.538.184	0.006072876	1	CORO1A	16	30182827	30189076	+	4871	protein_coding	coronin 1A [Source:HGNC Symbol;Acc:HGNC:2252]	-
ENSG00000273311	286.693.242.033.493	753.057.133.080.573	19.100.398.355.406	0.006891763	1	DGCR11	22	19046162	19048375	-	2214	sense_intronic	DiGeorge syndrome critical region gene 11 [Source:HGNC Symbol;Acc:HGNC:17226]	-
ENSG00000173110	180.529.629.511.019	282.078.425.063.304	262.268.228.412.713	0.006966163	1	HSPA6	1	161524540	161526894	+	2355	protein_coding	heat shock protein family A (Hsp70) member 6 [Source:HGNC Symbol;Acc:HGNC:5239]	-
ENSG00000152763	955.988.390.714.993	1.39E-03	627.751.193.508.669	0.007243414	1	WDR78	1	66812885	66924856	-	6673	protein_coding	WD repeat domain 78 [Source:HGNC Symbol;Acc:HGNC:26252]	-
ENSG00000267147	955.988.390.714.993	1.39E-03	627.751.193.508.669	0.007243414	1	LINC01842	19	14333743	14343916	+	768	lincRNA	long intergenic non-protein coding RNA 1842 [Source:HGNC Symbol;Acc:HGNC:52656]	-
ENSG00000205090	955.988.390.714.993	1.39E-03	627.751.193.508.669	0.007243414	1	TMEM240	1	1534778	1540624	-	2009	protein_coding	transmembrane protein 240 [Source:HGNC Symbol;Acc:HGNC:25186]	-
ENSG00000234851	254.844.154.258.055	658.862.049.862.282	19.301.881.199.088	0.008135331	1	RPL23AP42	3	161429127	161429597	-	471	processed_pseudogene	ribosomal protein L23a pseudogene 42 [Source:HGNC Symbol;Acc:HGNC:35942]	-
ENSG00000164845	116.831.514.007.446	0.936851351	346.787.403.772.232	0.008390282	1	FAM86FP	12	8232512	8242948	-	994	transcribed_unprocessed_pseudogene	family with sequence similarity 86 member F, pseudogene [Source:HGNC Symbol;Acc:HGNC:42357]	-
novel.86	191.099.675.447.051	82.886.036.855.484	12.037.721.014.294	0.008913313	1	-	GL000218.1	58659	97451	-	4474	-	- && Q6B4Z3.1 RecName: Full=Histone demethylase UTY; AltName: Full=Ubiquitously transcribed TPR protein on the Y chromosome; AltName: Full=Ubiquitously transcribed Y chromosome tetratricopeptide repeat protein && -	-
ENSG00000242474	222.995.068.980.313	470.471.180.194.043	221.329.576.075.883	0.009732694	1	AC093627.5	7	135853	149466	-	1766	lincRNA	novel transcript	-
ENSG00000275993	658.265.959.925.882	25.427.530.890.285	136.755.925.112.678	0.0100741	1	SIK1B	21	6111134	6123739	+	4806	protein_coding	salt inducible kinase 1B (putative) [Source:HGNC Symbol;Acc:HGNC:52389]	-
ENSG00000163395	268.599.120.513.998	121.505.674.264.126	114.353.464.645.515	0.010181265	1	IGFN1	1	201190825	201228952	+	12116	protein_coding	immunoglobulin-like and fibronectin type III domain containing 1 [Source:HGNC Symbol;Acc:HGNC:24607]	-
ENSG00000176046	127.715.352.916.791	602.838.171.374.288	108.291.418.282.048	0.010190447	1	NUPR1	16	28532708	28539174	-	5674	protein_coding	nuclear protein 1, transcriptional regulator [Source:HGNC Symbol;Acc:HGNC:29990]	-
ENSG00000205746	573.335.053.739.197	207.178.123.171.576	146.251.074.239.117	0.010695033	1	AC126755.1	16	18334400	18352476	-	6804	transcribed_unprocessed_pseudogene	polycystic kidney disease 1 (autosomal dominant) (PKD1) pseudogene	-
ENSG00000168255	244.227.792.147.156	564.666.762.672.253	208.702.681.078.384	0.010811714	1	POLR2J3	7	102537918	102572653	-	3190	protein_coding	RNA polymerase II subunit J3 [Source:HGNC Symbol;Acc:HGNC:33853]	-
ENSG00000117262	191.099.675.447.051	847.699.217.065.056	117.139.881.216.168	0.010938752	1	GPR89A	1	145607988	145670650	+	5561	protein_coding	G protein-coupled receptor 89A [Source:HGNC Symbol;Acc:HGNC:31984]	-
ENSG00000226015	265.460.516.639.581	753.057.133.080.573	179.950.866.938.701	0.01172386	1	CCT8P1	1	147203276	147204932	-	1657	processed_pseudogene	chaperonin containing TCP1 subunit 8 pseudogene 1 [Source:HGNC Symbol;Acc:HGNC:35144]	-
ENSG00000267042	84.982.514.022.368	1.39E-03	610.990.975.331.548	0.012730848	1	AC100793.2	17	42679963	42682020	+	542	antisense	novel transcript, antisense to CCR10	-
ENSG00000246792	84.982.514.022.368	1.39E-03	610.990.975.331.548	0.012730848	1	AC106038.1	8	90646441	90656598	+	3808	antisense	novel transcript	-
ENSG00000182612	891.825.946.846.169	367.308.491.749.124	127.661.943.342.157	0.012845498	1	TSPAN10	17	81637171	81648749	+	4745	protein_coding	tetraspanin 10 [Source:HGNC Symbol;Acc:HGNC:29942]	-
ENSG00000104518	297.309.604.974.367	941.446.896.620.275	164.506.342.927.737	0.013149317	1	GSDMD	8	143553207	143563062	+	5085	protein_coding	gasdermin D [Source:HGNC Symbol;Acc:HGNC:25697]	-
ENSG00000212123	456.555.056.029.091	160.080.906.981.636	150.412.065.290.871	0.013240194	1	PRR22	19	5782960	5784746	-	1787	protein_coding	proline rich 22 [Source:HGNC Symbol;Acc:HGNC:28354]	-
ENSG00000236200	339.775.057.777.568	11.298.363.169.587	157.706.704.709.565	0.01417872	1	KDM4A-AS1	1	43699765	43708138	-	1931	antisense	KDM4A antisense RNA 1 [Source:HGNC Symbol;Acc:HGNC:40528]	-
ENSG00000257605	233.611.430.364.441	564.666.762.672.253	202.322.983.693.018	0.014380224	1	AC073611.2	12	53298655	53300314	-	647	antisense	novel transcript, antisense to PFDN5 and C12orf10	-
ENSG00000124813	233.611.430.364.441	564.666.762.672.253	202.322.983.693.018	0.014380224	1	RUNX2	6	45328157	45664349	+	8192	protein_coding	runt related transcription factor 2 [Source:HGNC Symbol;Acc:HGNC:10472]	Runt
ENSG00000188613	119.970.046.694.477	527.438.763.704.467	118.349.415.589.836	0.014811892	1	NANOS1	10	119029714	119033730	+	4017	protein_coding	nanos C2HC-type zinc finger 1 [Source:HGNC Symbol;Acc:HGNC:23044]	-
ENSG00000100078	128.463.136.794.781	583.955.320.291.607	113.556.744.922.611	0.017067102	1	PLA2G3	22	31134807	31140508	-	2600	protein_coding	phospholipase A2 group III [Source:HGNC Symbol;Acc:HGNC:17934]	-
ENSG00000215835	329.158.694.459.061	11.298.363.169.587	153.143.365.290.317	0.017539069	1	AL596087.1	1	166275629	166277597	-	1969	processed_pseudogene	Ewing sarcoma breakpoint region 1 (EWSR1) pseudogene	-
ENSG00000135114	186.853.130.486.695	885.376.913.679.478	107.635.320.399.371	0.017647807	1	OASL	12	121019111	121039242	-	3517	protein_coding	2'-5'-oligoadenylate synthetase like [Source:HGNC Symbol;Acc:HGNC:8090]	-
ENSG00000227347	127.447.859.684.979	187.880.744.906.349	267.907.926.852.098	0.017862218	1	HNRNPKP2	2	136199114	136200503	-	1390	processed_pseudogene	heterogeneous nuclear ribonucleoprotein K pseudogene 2 [Source:HGNC Symbol;Acc:HGNC:42375]	-
ENSG00000129910	127.447.859.684.979	187.880.744.906.349	267.907.926.852.098	0.017862218	1	CDH15	16	89171767	89195492	+	4628	protein_coding	cadherin 15 [Source:HGNC Symbol;Acc:HGNC:1754]	-
ENSG00000261373	371.624.148.013.117	13.182.255.218.893	148.575.708.348.596	0.018121122	1	VPS9D1-AS1	16	89711856	89718165	+	1753	antisense	VPS9D1 antisense RNA 1 [Source:HGNC Symbol;Acc:HGNC:48915]	-
ENSG00000232859	392.856.874.977.043	141.242.006.666.801	146.703.253.760.155	0.018332243	1	LYRM9	17	27878314	27894752	-	5380	protein_coding	LYR motif containing 9 [Source:HGNC Symbol;Acc:HGNC:27314]	-
ENSG00000272288	244.227.792.147.156	753.057.133.080.573	167.980.134.270.196	0.019987884	1	AL451165.2	6	34696317	34697470	+	771	antisense	novel transcript, antisense to C6orf106	-
ENSG00000219200	785.662.317.261.656	339.050.201.638.411	120.909.805.698.281	0.020925434	1	RNASEK	17	7012417	7014532	+	1789	protein_coding	ribonuclease K [Source:HGNC Symbol;Acc:HGNC:33911]	-
ENSG00000168298	148.680.561.300.747	282.078.425.063.304	234.469.548.487.411	0.020952111	1	HIST1H1E	6	26156354	26157107	+	754	protein_coding	histone cluster 1 H1 family member e [Source:HGNC Symbol;Acc:HGNC:4718]	-
ENSG00000228395	148.680.561.300.747	282.078.425.063.304	234.469.548.487.411	0.020952111	1	AL356481.1	9	128528901	128552410	-	1242	antisense	novel transcript	-
ENSG00000215022	106.215.173.234.147	0.936851351	333.189.489.873.015	0.021566548	1	AL008729.1	6	13264861	13295586	-	3115	antisense	uncharacterized LOC100130357 [Source:NCBI gene;Acc:100130357]	-
ENSG00000231760	106.215.173.234.147	0.936851351	333.189.489.873.015	0.021566548	1	AL355312.2	6	149796151	149799150	-	2117	antisense	novel transcript	-
ENSG00000186010	31.854.233.120.791	11.298.363.169.587	148.430.956.441.975	0.02169529	1	NDUFA13	19	19515736	19529054	+	2708	protein_coding	NADH:ubiquinone oxidoreductase subunit A13 [Source:HGNC Symbol;Acc:HGNC:17194]	-
ENSG00000272655	130.586.409.314.155	612.213.597.306.237	109.116.641.972.409	0.022002752	1	POLR2J4	7	44013562	44019170	-	1422	transcribed_unprocessed_pseudogene	RNA polymerase II subunit J4, pseudogene [Source:HGNC Symbol;Acc:HGNC:28195]	-
ENSG00000250318	743.662.018.846.087	1.39E-03	592.024.567.299.985	0.022676824	1	AC003072.1	22	30653877	30654814	-	612	unprocessed_pseudogene	ribosomal protein L13a (RPL13A) pseudogene	-
ENSG00000258759	743.662.018.846.087	1.39E-03	592.024.567.299.985	0.022676824	1	AL049779.2	14	67799004	67799609	+	606	processed_pseudogene	DnaJ (Hsp40) homolog, subfamily C, member 9 (DNAJC9) pseudogene	-
ENSG00000251161	743.662.018.846.087	1.39E-03	592.024.567.299.985	0.022676824	1	AC020661.1	15	40906811	40910337	+	1584	lincRNA	novel transcript	-
ENSG00000228049	743.662.018.846.087	1.39E-03	592.024.567.299.985	0.022676824	1	POLR2J2	7	102665368	102671629	-	2065	protein_coding	RNA polymerase II subunit J2 [Source:HGNC Symbol;Acc:HGNC:23208]	-
ENSG00000198520	743.662.018.846.087	1.39E-03	592.024.567.299.985	0.022676824	1	ARMH1	1	44674692	44725591	+	3290	protein_coding	armadillo-like helical domain containing 1 [Source:HGNC Symbol;Acc:HGNC:34345]	-
ENSG00000142677	743.662.018.846.087	1.39E-03	592.024.567.299.985	0.022676824	1	IL22RA1	1	24119771	24143140	-	2817	protein_coding	interleukin 22 receptor subunit alpha 1 [Source:HGNC Symbol;Acc:HGNC:13700]	-
ENSG00000205740	743.662.018.846.087	1.39E-03	592.024.567.299.985	0.022676824	1	AL359878.1	10	971146	988341	-	4964	processed_transcript	novel transcript, antisense to GTPBP4	-
ENSG00000214184	169.913.271.936.397	376.275.150.871.434	213.613.449.438.088	0.023070854	1	GCC2-AS1	2	108507515	108534196	-	799	antisense	GCC2 antisense RNA 1 [Source:HGNC Symbol;Acc:HGNC:28126]	-
ENSG00000049089	127.401.500.534.275	612.213.597.306.237	105.557.694.081.539	0.026634333	1	COL9A2	1	40300489	40317813	-	4215	protein_coding	collagen type IX alpha 2 chain [Source:HGNC Symbol;Acc:HGNC:2218]	-
ENSG00000233966	361.007.784.565.056	141.242.006.666.801	134.544.504.106.113	0.031942348	1	UBE2SP1	17	15704232	15704900	-	669	processed_pseudogene	ubiquitin conjugating enzyme E2 S pseudogene 1 [Source:HGNC Symbol;Acc:HGNC:30864]	-
ENSG00000262406	297.309.604.974.367	11.298.363.169.587	138.517.598.202.633	0.033173684	1	MMP12	11	102862736	102875034	-	1874	protein_coding	matrix metallopeptidase 12 [Source:HGNC Symbol;Acc:HGNC:7158]	-
ENSG00000189042	265.460.516.639.581	941.446.896.620.275	148.228.817.879.188	0.033832332	1	ZNF567	19	36687612	36727701	+	4724	protein_coding	zinc finger protein 567 [Source:HGNC Symbol;Acc:HGNC:28696]	zf-C2H2
ENSG00000206530	201.762.347.775.107	658.862.049.862.282	159.500.213.584.733	0.033910222	1	CFAP44	3	113286930	113441610	-	12160	protein_coding	cilia and flagella associated protein 44 [Source:HGNC Symbol;Acc:HGNC:25631]	-
ENSG00000239828	955.988.390.714.993	0.936851351	318.175.275.749.101	0.034866602	1	AC063944.1	3	107272611	107421304	-	3310	lincRNA	novel transcript	-
ENSG00000235172	955.988.390.714.993	0.936851351	318.175.275.749.101	0.034866602	1	LINC01366	5	170331429	170333879	+	985	lincRNA	long intergenic non-protein coding RNA 1366 [Source:HGNC Symbol;Acc:HGNC:27416]	-
ENSG00000275708	955.988.390.714.993	0.936851351	318.175.275.749.101	0.034866602	1	MIR3648-1	21	8208473	8208652	+	180	miRNA	microRNA 3648-1 [Source:HGNC Symbol;Acc:HGNC:38941]	-
ENSG00000168772	955.988.390.714.993	0.936851351	318.175.275.749.101	0.034866602	1	CXXC4	4	104468308	104494901	-	5823	protein_coding	CXXC finger protein 4 [Source:HGNC Symbol;Acc:HGNC:24593]	-
ENSG00000274349	955.988.390.714.993	0.936851351	318.175.275.749.101	0.034866602	1	ZNF658	9	66856426	66932141	+	4843	protein_coding	zinc finger protein 658 [Source:HGNC Symbol;Acc:HGNC:25226]	zf-C2H2
ENSG00000267246	955.988.390.714.993	0.936851351	318.175.275.749.101	0.034866602	1	AC091132.5	17	45549781	45558738	-	826	processed_transcript	novel transcript	-
ENSG00000257511	955.988.390.714.993	0.936851351	318.175.275.749.101	0.034866602	1	AC084824.1	12	32726383	32727387	-	1005	processed_pseudogene	nucleosome assembly protein 1-like 1 (NAP1L1) pseudogene	-
ENSG00000258920	955.524.124.039.402	461.502.775.552.297	104.771.010.189.271	0.035255976	1	FOXN3-AS1	14	89417354	89419793	+	1077	antisense	FOXN3 antisense RNA 1 [Source:HGNC Symbol;Acc:HGNC:44290]	-
ENSG00000135604	711.347.775.750.528	329.630.770.927.708	110.646.375.599.068	0.035267165	1	STX11	6	144150526	144188370	+	1926	protein_coding	syntaxin 11 [Source:HGNC Symbol;Acc:HGNC:11429]	-
ENSG00000271425	711.347.775.750.528	329.630.770.927.708	110.646.375.599.068	0.035267165	1	NBPF10	1	146064699	146229000	-	14374	protein_coding	NBPF member 10 [Source:HGNC Symbol;Acc:HGNC:31992]	-
ENSG00000142102	764.429.591.188.082	35.788.906.202.721	109.190.913.188.045	0.037190124	1	PGGHG	11	289135	296107	+	5260	protein_coding	protein-glucosylgalactosylhydroxylysine glucosidase [Source:HGNC Symbol;Acc:HGNC:26210]	-
ENSG00000260018	307.925.968.040.033	122.403.094.110.333	132.132.907.234.273	0.040101413	1	AC040169.1	16	84117051	84117571	+	521	antisense	novel transcript, antisense to MBTPS1	-
ENSG00000180998	307.925.968.040.033	122.403.094.110.333	132.132.907.234.273	0.040101413	1	GPR137C	14	52552836	52637713	+	6505	protein_coding	G protein-coupled receptor 137C [Source:HGNC Symbol;Acc:HGNC:25445]	-
ENSG00000104901	637.499.086.589.388	1.39E-03	570.181.835.778.007	0.040964585	1	DKKL1	19	49361783	49375116	+	1461	protein_coding	dickkopf like acrosomal protein 1 [Source:HGNC Symbol;Acc:HGNC:16528]	-
ENSG00000107105	637.499.086.589.388	1.39E-03	570.181.835.778.007	0.040964585	1	ELAVL2	9	23690104	23826337	-	5140	protein_coding	ELAV like RNA binding protein 2 [Source:HGNC Symbol;Acc:HGNC:3313]	-
ENSG00000285722	637.499.086.589.388	1.39E-03	570.181.835.778.007	0.040964585	1	AC207130.1	22	49372924	49377119	+	2340	lincRNA	novel transcript	-
ENSG00000019102	637.499.086.589.388	1.39E-03	570.181.835.778.007	0.040964585	1	VSIG2	11	124747474	124752255	-	1447	protein_coding	V-set and immunoglobulin domain containing 2 [Source:HGNC Symbol;Acc:HGNC:17149]	-
ENSG00000227344	637.499.086.589.388	1.39E-03	570.181.835.778.007	0.040964585	1	HAUS6P1	7	53187388	53188938	+	1551	processed_pseudogene	HAUS augmin like complex subunit 6 pseudogene 1 [Source:HGNC Symbol;Acc:HGNC:43764]	-
ENSG00000236651	637.499.086.589.388	1.39E-03	570.181.835.778.007	0.040964585	1	DLX2-DT	2	172103006	172109982	+	950	lincRNA	DLX2 divergent transcript [Source:HGNC Symbol;Acc:HGNC:50638]	-
ENSG00000272512	637.499.086.589.388	1.39E-03	570.181.835.778.007	0.040964585	1	AL645608.7	1	995966	998051	-	2086	lincRNA	novel transcript	-
ENSG00000205670	286.693.242.033.493	11.298.363.169.587	133.293.189.769.442	0.040993521	1	SMIM11A	21	34375480	34416961	+	7897	protein_coding	small integral membrane protein 11A [Source:HGNC Symbol;Acc:HGNC:1293]	-
ENSG00000272195	106.215.173.234.147	187.880.744.906.349	241.884.079.962.903	0.041032031	1	AL356512.1	1	244969350	244971088	-	1739	antisense	novel transcript, antisense to EFCAB2	-
ENSG00000230002	106.215.173.234.147	187.880.744.906.349	241.884.079.962.903	0.041032031	1	ALMS1-IT1	2	73456764	73459482	+	2105	sense_intronic	ALMS1 intronic transcript 1 [Source:HGNC Symbol;Acc:HGNC:41305]	-
ENSG00000134516	106.215.173.234.147	187.880.744.906.349	241.884.079.962.903	0.041032031	1	DOCK2	5	169637247	170083382	+	13210	protein_coding	dedicator of cytokinesis 2 [Source:HGNC Symbol;Acc:HGNC:2988]	-
ENSG00000142611	106.215.173.234.147	187.880.744.906.349	241.884.079.962.903	0.041032031	1	PRDM16	1	3069168	3438621	+	9767	protein_coding	PR/SET domain 16 [Source:HGNC Symbol;Acc:HGNC:14000]	zf-C2H2
ENSG00000277423	106.215.173.234.147	187.880.744.906.349	241.884.079.962.903	0.041032031	1	AC069234.5	12	120703867	120704282	+	416	lincRNA	novel transcript	-
ENSG00000203778	101.922.230.087.209	508.599.910.622.124	100.088.444.629.749	0.04143326	1	FAM229B	6	112087591	112102790	+	2551	protein_coding	family with sequence similarity 229 member B [Source:HGNC Symbol;Acc:HGNC:33858]	-
ENSG00000262049	233.611.430.364.441	847.252.069.530.451	144.869.280.645.011	0.043692991	1	AC139530.2	17	81701324	81703300	-	1977	antisense	novel transcript, antisense to HGS	-
ENSG00000175591	127.447.859.684.979	282.078.425.063.304	212.430.348.402.415	0.043991311	1	P2RY2	11	73218298	73236352	+	2861	protein_coding	purinergic receptor P2Y2 [Source:HGNC Symbol;Acc:HGNC:8541]	-
ENSG00000122481	212.378.708.081.418	753.057.133.080.573	147.926.728.909.621	0.044489089	1	RWDD3	1	95234210	95247225	+	1927	protein_coding	RWD domain containing 3 [Source:HGNC Symbol;Acc:HGNC:21393]	-
ENSG00000272677	191.145.988.195.399	658.862.049.862.282	151.749.229.140.951	0.045117465	1	AC124016.1	4	82374301	82384027	+	906	antisense	novel transcript, antisense to HNRNPD	-
ENSG00000065320	191.145.988.195.399	564.666.762.672.253	173.542.587.599.604	0.045117465	1	NTN1	17	9021510	9244000	+	6415	protein_coding	netrin 1 [Source:HGNC Symbol;Acc:HGNC:8029]	-
ENSG00000246560	148.680.561.300.747	376.275.150.871.434	194.499.155.418.576	0.045202178	1	UBE2D3-AS1	4	102828055	102844075	+	883	antisense	UBE2D3 antisense RNA 1 [Source:HGNC Symbol;Acc:HGNC:54095]	-
ENSG00000272277	31.854.233.120.791	13.182.255.218.893	126.416.918.081.924	0.04754413	1	AL031963.3	6	3068045	3068894	-	850	antisense	novel transcript, antisense to RIPK1	-
ENSG00000206535	49.902.050.994.235	235.436.437.290.464	10.792.906.515.389	0.048686192	1	LNP1	3	100401532	100456319	+	1910	protein_coding	leukemia NUP98 fusion partner 1 [Source:HGNC Symbol;Acc:HGNC:28014]	-
